# Supplementary material for: Introducing an Optimization- and explicit Runge-Kutta- based Approach to Perform Dynamic Flux Balance Analysis
Source: Sci Rep. 2020 Jun 8;10:9241. doi: 10.1038/s41598-020-65457-4 (PMC7280247; doi:10.1038/s41598-020-65457-4)
Supplement: Supplementary file 2 — Supplementary Dataset 1 [file 41598_2020_65457_MOESM2_ESM.xlsx]

## Sheet: Table_of_Contents
Sheet	Description
GPR_Leaf	contains the gene-protein-reaction links for each reaction as determined by Supplemental File XX and manual curation as well as the confidence scores of each reaction for the leaf tissue.
Biomass_Leaf	contains the calculations used to determine the coefficients of each metabolite used in the construction of biomass equation for the leaf tissue
Reaction_List_Leaf	Contains a full list of the reaction identifiers and stoichiometeries used in the leaf model
Paths_Leaf	Contains the raw counts of the pathways to which metabolites and reactions belong according the KEGG as generated by supplemental file XX for the leaf tissue
GPR_Root	contains the gene-protein-reaction links for each reaction as determined by Supplemental File XX and manual curation as well as the confidence scores of each reaction for the leaf tissue.
Biomass_Root_and_Stem	contains the calculations used to determine the coefficients of each metabolite used in the construction of biomass equation for the root and stem tissues
Reaction_List_Root	Contains a full list of the reaction identifiers and stoichiometeries used in the root model
Paths_Root	Contains the raw counts of the pathways to which metabolites and reactions belong according the KEGG as generated by supplemental file XX for the root tissue
GPR_Seed	contains the gene-protein-reaction links for each reaction as determined by Supplemental File XX and manual curation as well as the confidence scores of each reaction for the seed tissue.
Biomass_Seed	contains the calculations used to determine the coefficients of each metabolite used in the construction of biomass equation for the seed tissue
Reaction_List_Seed	Contains a full list of the reaction identifiers and stoichiometeries used in the seed model
Paths_Seed	Contains the raw counts of the pathways to which metabolites and reactions belong according the KEGG as generated by supplemental file XX for the seed tissue
GPR_Stem	contains the gene-protein-reaction links for each reaction as determined by Supplemental File XX and manual curation as well as the confidence scores of each reaction for the stem tissue.
Reaction_List_Stem	Contains a full list of the reaction identifiers and stoichiometeries used in the stem model
Paths_Stem	Contains the raw counts of the pathways to which metabolites and reactions belong according the KEGG as generated by supplemental file XX for the stem tissue
All_Genes	Contains a list of all unique genes present in the model. This is where the "780" came from in p-ath780
All_Paths_Reactions	Contains the reaction pathway counts for all four models, this then is used to generate paper figure on the model statuses
Parameter_Calculations	Contains calculations for many of the parameters used in the paper and model.
Works_Cited	Contains a list of works used to build the model that are not cited in the paper, in large part because of the limitations on amount of literature that can be cited in a given work
Time_of_Stages	Graph overlay used to extract exact times at which early growth stages transition
Storage_Analysis	Analysis of the storage and uptake of stores of scurose and starch in plant leafs and stems
Seed_Storage	Graph overlay used to extract mass fractions of various fatty acids in mature seeds. Used to define the rate of uptake of these fatty acids in seed germination stages

## Sheet: GPR_Leaf
					literature evidence for transport				confidence score bins											list of unique genes		total
Reaction ID	ECs that can catalyze this reaction	Genes that can produce these enzymes	justification	confidence score	Title	first author	year		1	84										ath:AT3G52720		703
lbiomass_wt	non-enzymatic	non-enzymatic	biomass reactions necessary and literature-supported	4					2	353										ath:AT4G21000
lbiomass_loss	non-enzymatic	non-enzymatic	biomass reactions necessary and literature-supported	4					3	0										ath:AT1G08080
lbiomass_main	non-enzymatic	non-enzymatic	biomass reactions necessary and literature-supported	4					4	78										ath:AT1G08065
lbiomass_scen	non-enzymatic	non-enzymatic	biomass reactions necessary and literature-supported	4																ath:AT4G20990
lbiomasssi	non-enzymatic	non-enzymatic	biomass reactions necessary and literature-supported	4																ath:AT5G04180
R00344[l_im]	(6.4.1.1)	()	necessary for modeling	1																ath:AT2G28210
R10092[l_im]	(4.2.1.1)	(ath:AT3G52720|ath:AT4G21000|ath:AT1G08080|ath:AT1G08065|ath:AT4G20990|ath:AT5G04180|ath:AT2G28210|ath:AT5G14740|ath:AT1G23730|ath:AT3G01500|ath:AT1G58180|ath:AT1G70410|ath:AT4G33580|ath:AT5G56330)	genes present	2																ath:AT5G14740
R00014[l_im]	(1.2.4.1|2.2.1.6|4.1.1.1)	(ath:AT5G50850|ath:AT1G59900|ath:AT1G01090|ath:AT1G24180|ath:AT2G34590|ath:AT1G30120)||(ath:AT3G48560|ath:AT2G31810|ath:AT5G16290)||(ath:AT4G33070|ath:AT5G01320|ath:AT5G01330|ath:AT5G54960)	genes present	2																ath:AT1G23730
R03270[l_im]	(1.2.4.1)	(ath:AT5G50850|ath:AT1G59900|ath:AT1G01090|ath:AT1G24180|ath:AT2G34590|ath:AT1G30120)	genes present	2																ath:AT3G01500
R02569[l_im]	(2.3.1.12)	(ath:AT1G34430|ath:AT3G52200|ath:AT1G54220|ath:AT3G13930|ath:AT3G25860)	genes present	2																ath:AT1G58180
R00351[l_im]	(2.3.3.1|2.3.3.16|2.3.3.3)	(ath:AT2G42790|ath:AT3G58740|ath:AT3G58750|ath:AT3G60100|ath:AT2G44350)||()||()	genes present	2																ath:AT1G70410
R00352[l_im]	(2.3.3.8)	(ath:AT3G06650|ath:AT5G49460|ath:AT1G60810|ath:AT1G10670|ath:AT1G09430)	genes present	2																ath:AT4G33580
R01325[l_im]	(4.2.1.3)	(ath:AT4G35830|ath:AT2G05710|ath:AT4G26970)	genes present	2																ath:AT5G56330
R01900[l_im]	(4.2.1.3)	(ath:AT4G35830|ath:AT2G05710|ath:AT4G26970)	genes present	2																ath:AT5G50850
R01899[l_im]	(1.1.1.42)	(ath:AT1G65930|ath:AT1G54340|ath:AT5G14590)	genes present	2																ath:AT1G59900
R00268[l_im]	(1.1.1.42)	(ath:AT1G65930|ath:AT1G54340|ath:AT5G14590)	genes present	2																ath:AT1G01090
R00709[l_im]	(1.1.1.286|1.1.1.41)	()||(ath:AT4G35650|ath:AT5G03290|ath:AT2G17130|ath:AT4G35260|ath:AT3G09810|ath:AT1G32480)	genes present	2																ath:AT1G24180
R02570[l_im]	(2.3.1.61)	(ath:AT5G55070|ath:AT4G26910)	genes present	2																ath:AT2G34590
R00432[l_im]	(6.2.1.4)	(ath:AT5G08300|ath:AT5G23250|ath:AT2G20420)	genes present	2																ath:AT1G30120
R00330[l_im]	(2.7.4.6)	(ath:AT4G23900|ath:AT5G63310|ath:AT4G11010|ath:AT4G09320)	genes present	2																ath:AT3G48560
R00405[l_im]	(6.2.1.5)	(ath:AT5G08300|ath:AT5G23250|ath:AT2G20420)	genes present	2																ath:AT2G31810
R10343[l_im]	(2.8.3.18)	()	necessary for modeling	1																ath:AT5G16290
R01082[l_im]	(4.2.1.2)	(ath:AT5G50950|ath:AT2G47510)	genes present	2																ath:AT4G33070
R01197[l_im]	(1.2.7.11|1.2.7.3)	()||()	necessary for modeling	1																ath:AT5G01320
R03316[l_im]	(1.2.4.2)	(ath:AT3G55410|ath:AT5G65750)	genes present	2																ath:AT5G01330
R00621[l_im]	(1.2.4.2)	(ath:AT3G55410|ath:AT5G65750)	genes present	2																ath:AT5G54960
R07618[l_im]	(1.8.1.4)	(ath:AT3G17240|ath:AT3G16950|ath:AT1G48030|ath:AT4G16155)	genes present	2																ath:AT1G34430
R01195[l_im]	(1.18.1.2)	(ath:AT1G20020|ath:AT1G30510|ath:AT5G66190|ath:AT4G05390)	genes present	2																ath:AT3G52200
R00361[l_im]	(1.1.5.4)	()	necessary for modeling	1																ath:AT1G54220
R00235[l_im]	(6.2.1.1)	(ath:AT5G36880|ath:AT3G16910)	genes present	2																ath:AT3G13930
R00087[l_im]	(3.6.1.8|3.6.1.9)	()||()	necessary for modeling	1																ath:AT3G25860
R00127[l_im]	(2.7.4.3)	(ath:AT5G47840|ath:AT5G50370|ath:AT5G63400|ath:AT5G35170|ath:AT2G39270|ath:AT2G37250|ath:AT5G60340|ath:AT3G01820)	genes present	2																ath:AT2G42790
R300[l_t]	non-enzymatic	non-enzymatic	had to artificially define component reactions of photosynthesis ETC, but is present	4																ath:AT3G58740
ATPaseUCP	non-enzymatic	non-enzymatic	this is the ATPase uncoupling protein, is present according to literature	4																ath:AT3G58750
R03817[l_t]	(7.1.1.6)	(ath:AT4G03280)	genes present	2																ath:AT3G60100
R301[l_t]	non-enzymatic	non-enzymatic	had to artificially define component reactions of photosynthesis ETC, but is present	4																ath:AT2G44350
R302[l_t]	non-enzymatic	non-enzymatic	had to artificially define component reactions of photosynthesis ETC, but is present	4																ath:AT3G06650
R303[l_t]	non-enzymatic	non-enzymatic	had to artificially define component reactions of photosynthesis ETC, but is present	4																ath:AT5G49460
R00945[l_im]	(2.1.2.1)	(ath:AT4G13890|ath:AT4G13930|ath:AT1G22020|ath:AT4G32520|ath:AT4G37930|ath:AT1G36370|ath:AT5G26780)	genes present	2																ath:AT1G60810
R01221[l_im]	(1.4.4.2|1.8.1.4|2.1.2.10)	(ath:AT2G26080|ath:AT4G33010)||(ath:AT3G17240|ath:AT3G16950|ath:AT1G48030|ath:AT4G16155)||(ath:AT1G11860)	genes present	2																ath:AT1G10670
R07168[l_im]	(1.5.1.20)	(ath:AT3G59970|ath:AT2G44160)	genes present	2																ath:AT1G09430
R01217[l_im]	(1.5.7.1)	()	necessary for modeling	1																ath:AT4G35830
R00024[l_cl]	(4.1.1.39)	(ath:AT1G67090|ath:ArthCp030|ath:AT5G38420|ath:AT5G38410|ath:AT5G38430)	genes present	2																ath:AT2G05710
R01512[l_cl]	(2.7.2.3)	(ath:AT3G12780|ath:AT1G56190|ath:AT1G79550)	genes present	2																ath:AT4G26970
R01063[l_cl]	(1.2.1.13|1.2.1.59)	(ath:AT3G26650|ath:AT1G42970|ath:AT1G12900)||()	genes present	2																ath:AT1G65930
R01015[l_cl]	(5.3.1.1)	(ath:AT3G55440|ath:AT2G21170)	genes present	2																ath:AT1G54340
R01068[l_cl]	(4.1.2.13)	(ath:AT4G26520|ath:AT2G36460|ath:AT3G52930|ath:AT2G01140|ath:AT4G38970|ath:AT4G26530|ath:AT5G03690|ath:AT2G21330)	genes present	2																ath:AT5G14590
R00762[l_cl]	(3.1.3.11)	(ath:AT1G43670|ath:AT3G54050|ath:AT5G64380)	genes present	2																ath:AT4G35650
R01067[l_cl]	(2.2.1.1)	(ath:AT3G60750|ath:AT2G45290)	genes present	2																ath:AT5G03290
R01829[l_cl]	(4.1.2.13)	(ath:AT4G26520|ath:AT2G36460|ath:AT3G52930|ath:AT2G01140|ath:AT4G38970|ath:AT4G26530|ath:AT5G03690|ath:AT2G21330)	genes present	2																ath:AT2G17130
R01845[l_cl]	(3.1.3.11|3.1.3.37)	(ath:AT1G43670|ath:AT3G54050|ath:AT5G64380)||(ath:AT3G55800)	genes present	2																ath:AT4G35260
R01641[l_cl]	(2.2.1.1)	(ath:AT3G60750|ath:AT2G45290)	genes present	2																ath:AT3G09810
R01056[l_cl]	(5.3.1.6)	(ath:AT1G71100|ath:AT2G01290|ath:AT3G04790|ath:AT5G44520)	genes present	2																ath:AT1G32480
R01529[l_cl]	(5.1.3.1)	(ath:AT1G63290|ath:AT5G61410|ath:AT3G01850)	genes present	2																ath:AT5G55070
R01523[l_cl]	(2.7.1.19)	(ath:AT1G32060)	genes present	2																ath:AT4G26910
R03140[l_c]	(4.1.1.39)	(ath:AT1G67090|ath:ArthCp030|ath:AT5G38420|ath:AT5G38410|ath:AT5G38430)	genes present	2																ath:AT5G08300
R01334[l_c]	(3.1.3.18)	(ath:AT5G47760|ath:AT5G36790|ath:AT5G36700)	genes present	2																ath:AT5G23250
R00475[l_c]	(1.1.3.15)	(ath:AT3G14415|ath:AT4G18360|ath:AT3G14150|ath:AT3G14130|ath:AT3G14420)	genes present	2																ath:AT2G20420
R00351[l_c]	(2.3.3.1|2.3.3.16|2.3.3.3)	(ath:AT2G42790|ath:AT3G58740|ath:AT3G58750|ath:AT3G60100|ath:AT2G44350)||()||()	genes present	2																ath:AT4G23900
R01325[l_c]	(4.2.1.3)	(ath:AT4G35830|ath:AT2G05710|ath:AT4G26970)	genes present	2																ath:AT5G63310
R01900[l_c]	(4.2.1.3)	(ath:AT4G35830|ath:AT2G05710|ath:AT4G26970)	genes present	2																ath:AT4G11010
R00479[l_c]	(4.1.3.1)	(ath:AT3G21720)	genes present	2																ath:AT4G09320
R00372[l_c]	(2.6.1.4|2.6.1.44)	(ath:AT1G70580|ath:AT1G23310)||(ath:AT4G39660|ath:AT3G08860|ath:AT2G38400|ath:AT2G13360|ath:AT1G70580|ath:AT1G23310)	genes present	2																ath:AT5G50950
R00588[l_c]	(2.6.1.45)	(ath:AT2G13360)	genes present	2																ath:AT2G47510
R00253[l_c]	(6.3.1.2)	(ath:AT5G37600|ath:AT3G17820|ath:AT1G48470|ath:AT5G35630|ath:AT5G16570|ath:AT1G66200)	genes present	2																ath:AT3G55410
R00021[l_c]	(1.4.7.1)	(ath:AT2G41220|ath:AT5G04140)	genes present	2																ath:AT5G65750
R00113[l_c]	(1.11.1.2)	()	necessary for modeling	1																ath:AT3G17240
R00790[l_c]	(1.7.7.1)	(ath:AT2G15620)	genes present	2																ath:AT3G16950
R00794[l_c]	(1.7.1.1|1.7.1.2)	(ath:AT1G37130|ath:AT1G77760)||(ath:AT1G37130|ath:AT1G77760)	genes present	2																ath:AT1G48030
R00529[l_c]	(2.7.7.4)	(ath:AT4G14680|ath:AT3G22890|ath:AT1G19920|ath:AT5G43780)	genes present	2																ath:AT4G16155
R08553[l_c]	(1.8.99.2)	()	necessary for modeling	1																ath:AT1G20020
R00859[l_c]	(1.8.7.1)	(ath:AT5G04590)	genes present	2																ath:AT1G30510
R01288[l_c]	(2.5.1.48)	(ath:AT3G01120|ath:AT1G33320)	genes present	2																ath:AT5G66190
R00782[l_c]	(4.4.1.1|4.4.1.13|4.4.1.28)	()||(ath:AT3G57050)||(ath:AT3G62130|ath:AT5G26600)	genes present	2																ath:AT4G05390
R00009[l_c]	(1.11.1.21|1.11.1.6)	()||(ath:AT1G20630|ath:AT4G35090|ath:AT1G20620)	genes present	2																ath:AT5G36880
R00533[l_c]	(1.8.3.1)	(ath:AT3G01910)	genes present	2																ath:AT3G16910
R00006[l_c]	(2.2.1.6)	(ath:AT3G48560|ath:AT2G31810|ath:AT5G16290)	genes present	2																ath:AT5G47840
R03051[l_c]	(1.1.1.86)	(ath:AT3G58610)	genes present	2																ath:AT5G50370
R01209[l_c]	(4.2.1.9)	(ath:AT3G23940)	genes present	2																ath:AT5G63400
R00771[l_c]	(5.3.1.9)	(ath:AT4G24620|ath:AT5G42740)	genes present	2																ath:AT5G35170
R08639[l_c]	(5.4.2.2|5.4.2.5)	(ath:AT5G51820|ath:AT1G23190|ath:AT1G70730)||()	genes present	2																ath:AT2G39270
R00289[l_c]	(2.7.7.64|2.7.7.9)	(ath:AT5G52560)||(ath:AT5G17310|ath:AT3G56040|ath:AT3G03250)	genes present	2																ath:AT2G37250
R00948[l_c]	(2.7.7.27)	(ath:AT1G27680|ath:AT5G48300|ath:AT1G05610|ath:AT4G39210|ath:AT5G19220|ath:AT2G21590)	genes present	2																ath:AT5G60340
R00951[l_c]	(3.6.1.21)	(ath:AT4G11980)	genes present	2																ath:AT3G01820
R02421[l_c]	(2.4.1.21|2.4.1.242)	(ath:AT5G24300|ath:AT3G01180|ath:AT1G11720|ath:AT4G18240)||(ath:AT1G32900)	genes present	2																ath:AT4G03280
R02110[l_c]	(2.4.1.18)	(ath:AT5G03650|ath:AT2G36390|ath:AT3G20440)	genes present	2																ath:AT4G13890
R02889[l_e]	(2.4.1.12)	(ath:AT4G39350|ath:AT5G17420|ath:AT5G09870|ath:AT5G64740|ath:AT2G21770|ath:AT5G44030|ath:AT4G18780|ath:AT2G25540|ath:AT5G05170|ath:AT4G32410)	genes present	2																ath:AT4G13930
R00155[l_e]	(3.6.1.5|3.6.1.6)	(ath:AT3G04080|ath:AT5G18280|ath:AT1G14250|ath:AT1G14230|ath:AT1G14240|ath:AT2G02970)||()	genes present	2																ath:AT1G22020
R00806[l_c]	(2.4.1.13)	(ath:AT3G43190|ath:AT5G20830|ath:AT5G49190|ath:AT1G73370|ath:AT4G02280|ath:AT5G37180)	genes present	2																ath:AT4G32520
R00801[l_c]	(3.2.1.10|3.2.1.20|3.2.1.26|3.2.1.48)	()||(ath:AT3G45940|ath:AT5G11720)||(ath:AT2G36190|ath:AT3G13790|ath:AT1G12240|ath:AT1G62660|ath:AT3G13784|ath:AT5G11920|ath:AT3G52600)||()	genes present	2																ath:AT4G37930
R05196[l_c]	(2.4.1.25)	(ath:AT2G40840|ath:AT5G64860)	genes present	2																ath:AT1G36370
R01821[l_c]	(2.4.1.1)	(ath:AT3G29320|ath:AT3G46970)	genes present	2																ath:AT5G26780
R00229[l_c]	(6.2.1.13)	()	necessary for modeling	1																ath:AT2G26080
R00766[l_c]	(2.4.1.14)	(ath:AT5G20280|ath:AT1G04920|ath:AT4G10120|ath:AT5G11110)	genes present	2																ath:AT4G33010
R11261[l_c]	(3.2.1.68)	(ath:AT2G39930|ath:AT4G09020|ath:AT1G03310)	genes present	2																ath:AT1G11860
R11262[l_c]	(3.2.1.1|3.2.1.133|3.2.1.2)	(ath:AT4G25000|ath:AT1G76130|ath:AT1G69830)||()||(ath:AT4G17090|ath:AT3G23920|ath:AT4G00490|ath:AT2G45880|ath:AT5G45300|ath:AT4G15210|ath:AT2G32290)	genes present	2																ath:AT3G59970
R00805[l_c]	(3.1.3.24)	(ath:AT1G51420|ath:AT3G52340|ath:AT2G35840|ath:AT3G54270)	genes present	2																ath:AT2G44160
R00760[l_c]	(2.7.1.1|2.7.1.4)	(ath:AT4G37840|ath:AT1G47840|ath:AT2G19860|ath:AT4G29130|ath:AT1G50460|ath:AT3G20040)||(ath:AT5G51830|ath:AT2G31390|ath:AT4G10260|ath:AT1G06030|ath:AT3G59480|ath:AT1G66430|ath:AT1G06020|ath:AT1G50390)	genes present	2																ath:AT1G67090
R00028[l_c]	(3.2.1.20)	(ath:AT3G45940|ath:AT5G11720)	genes present	2																ath:ArthCp030
R10092[l_c]	(4.2.1.1)	(ath:AT3G52720|ath:AT4G21000|ath:AT1G08080|ath:AT1G08065|ath:AT4G20990|ath:AT5G04180|ath:AT2G28210|ath:AT5G14740|ath:AT1G23730|ath:AT3G01500|ath:AT1G58180|ath:AT1G70410|ath:AT4G33580|ath:AT5G56330)	genes present	2																ath:AT5G38420
R00575[l_c]	(6.3.5.5)	(ath:AT3G27740|ath:AT1G29900)	genes present	2																ath:AT5G38410
R01397[l_c]	(2.1.3.2)	(ath:AT3G20330)	genes present	2																ath:AT5G38430
R01993[l_c]	(3.5.2.3)	(ath:AT4G22930)	genes present	2																ath:AT3G12780
R01867[l_c]	(1.3.98.1)	()	necessary for modeling	1																ath:AT1G56190
R01870[l_c]	(2.4.2.10)	(ath:AT3G54470)	genes present	2																ath:AT1G79550
R00965[l_c]	(4.1.1.23)	(ath:AT3G54470)	genes present	2																ath:AT3G26650
R00158[l_c]	(2.7.4.14|2.7.4.22|2.7.4.4)	(ath:AT5G26667|ath:AT4G25280|ath:AT3G60180)||(ath:AT3G18680)||()	genes present	2																ath:AT1G42970
R00156[l_c]	(2.7.4.6)	(ath:AT4G23900|ath:AT5G63310|ath:AT4G11010|ath:AT4G09320)	genes present	2																ath:AT1G12900
R00438[l_c]	(2.7.7.8)	(ath:AT5G14580|ath:AT3G03710)	genes present	2																ath:AT3G55440
R04560[l_c]	(2.1.2.3)	(ath:AT2G35040)	genes present	2																ath:AT2G21170
R00941[l_c]	(1.5.1.6)	()	necessary for modeling	1																ath:AT4G26520
R01127[l_c]	(3.5.4.10)	(ath:AT2G35040)	genes present	2																ath:AT2G36460
R01135[l_c]	(6.3.4.4)	(ath:AT3G57610)	genes present	2																ath:AT3G52930
R01083[l_c]	(4.3.2.2)	(ath:AT1G36280|ath:AT4G18440)	genes present	2																ath:AT2G01140
R00127[l_c]	(2.7.4.3)	(ath:AT5G47840|ath:AT5G50370|ath:AT5G63400|ath:AT5G35170|ath:AT2G39270|ath:AT2G37250|ath:AT5G60340|ath:AT3G01820)	genes present	2																ath:AT4G38970
R00181[l_c]	(3.5.4.17|3.5.4.6)	()||(ath:AT2G38280)	genes present	2																ath:AT4G26530
R206[l_c]	non-enzymatic	non-enzymatic	chirality change, can happen spontaneously but not in the KEGG database	2																ath:AT5G03690
R207[l_c]	non-enzymatic	non-enzymatic	necessary for modeling	2																ath:AT2G21330
R00802[l_c]	(3.2.1.20|3.2.1.26|3.2.1.48)	(ath:AT3G45940|ath:AT5G11720)||(ath:AT2G36190|ath:AT3G13790|ath:AT1G12240|ath:AT1G62660|ath:AT3G13784|ath:AT5G11920|ath:AT3G52600)||()	genes present	2																ath:AT1G43670
R01600[l_c]	(2.7.1.1|2.7.1.2)	(ath:AT4G37840|ath:AT1G47840|ath:AT2G19860|ath:AT4G29130|ath:AT1G50460|ath:AT3G20040)||()	genes present	2																ath:AT3G54050
R00959[l_c]	(5.4.2.2|5.4.2.5)	(ath:AT5G51820|ath:AT1G23190|ath:AT1G70730)||()	genes present	2																ath:AT5G64380
R02740[l_c]	(5.3.1.9)	(ath:AT4G24620|ath:AT5G42740)	genes present	2																ath:AT3G60750
R04780[l_c]	(3.1.3.11)	(ath:AT1G43670|ath:AT3G54050|ath:AT5G64380)	genes present	2																ath:AT2G45290
R03321[l_c]	(5.3.1.9)	(ath:AT4G24620|ath:AT5G42740)	genes present	2																ath:AT3G55800
R01070[l_c]	(4.1.2.13)	(ath:AT4G26520|ath:AT2G36460|ath:AT3G52930|ath:AT2G01140|ath:AT4G38970|ath:AT4G26530|ath:AT5G03690|ath:AT2G21330)	genes present	2																ath:AT1G71100
R01015[l_c]	(5.3.1.1)	(ath:AT3G55440|ath:AT2G21170)	genes present	2																ath:AT2G01290
R01058[l_c]	(1.2.1.9|1.2.1.90)	(ath:AT2G24270)||()	genes present	2																ath:AT3G04790
R01518[l_c]	(5.4.2.11|5.4.2.12)	(ath:AT1G22170|ath:AT1G78050)||(ath:AT1G09780|ath:AT3G08590|ath:AT3G50520)	genes present	2																ath:AT5G44520
R00658[l_c]	(4.2.1.11)	(ath:AT1G74030|ath:AT2G36530|ath:AT2G29560)	genes present	2																ath:AT1G63290
R00341[l_c]	(4.1.1.49)	(ath:AT5G65690|ath:AT4G37870)	genes present	2																ath:AT5G61410
R00200[l_c]	(2.7.1.40)	(ath:AT3G04050|ath:AT5G52920|ath:AT5G56350|ath:AT3G25960|ath:AT3G52990|ath:AT3G55650|ath:AT3G55810|ath:AT5G08570|ath:AT5G63680|ath:AT4G26390|ath:AT1G32440|ath:AT3G49160|ath:AT3G22960|ath:AT2G36580)	genes present	2																ath:AT3G01850
R00014[l_c]	(1.2.4.1|2.2.1.6|4.1.1.1)	(ath:AT5G50850|ath:AT1G59900|ath:AT1G01090|ath:AT1G24180|ath:AT2G34590|ath:AT1G30120)||(ath:AT3G48560|ath:AT2G31810|ath:AT5G16290)||(ath:AT4G33070|ath:AT5G01320|ath:AT5G01330|ath:AT5G54960)	genes present	2																ath:AT1G32060
R00755[l_c]	(4.1.1.1)	(ath:AT4G33070|ath:AT5G01320|ath:AT5G01330|ath:AT5G54960)	genes present	2																ath:AT5G47760
R03270[l_c]	(1.2.4.1)	(ath:AT5G50850|ath:AT1G59900|ath:AT1G01090|ath:AT1G24180|ath:AT2G34590|ath:AT1G30120)	genes present	2																ath:AT5G36790
R07618[l_c]	(1.8.1.4)	(ath:AT3G17240|ath:AT3G16950|ath:AT1G48030|ath:AT4G16155)	genes present	2																ath:AT5G36700
R02569[l_c]	(2.3.1.12)	(ath:AT1G34430|ath:AT3G52200|ath:AT1G54220|ath:AT3G13930|ath:AT3G25860)	genes present	2																ath:AT3G14415
R00710[l_c]	(1.2.1.3|1.2.1.5)	(ath:AT1G23800|ath:AT3G48000|ath:AT4G34240|ath:AT1G54100|ath:AT1G44170|ath:AT4G36250)||()	genes present	2																ath:AT4G18360
R01196[l_c]	(1.2.7.1|1.2.7.11)	()||()	necessary for modeling	1																ath:AT3G14150
R01061[l_c]	(1.2.1.12|1.2.1.59)	(ath:AT1G13440|ath:AT1G16300|ath:AT1G79530|ath:AT3G04120)||()	genes present	2																ath:AT3G14130
R01512[l_c]	(2.7.2.3)	(ath:AT3G12780|ath:AT1G56190|ath:AT1G79550)	genes present	2																ath:AT3G14420
R01049[l_c]	(2.7.6.1)	(ath:AT2G44530|ath:AT1G32380|ath:AT2G35390)	genes present	2																ath:AT3G21720
R01056[l_c]	(5.3.1.6)	(ath:AT1G71100|ath:AT2G01290|ath:AT3G04790|ath:AT5G44520)	genes present	2																ath:AT1G70580
R01528[l_c]	(1.1.1.351|1.1.1.44)	()||(ath:AT1G64190|ath:AT5G41670|ath:AT3G02360)	genes present	2																ath:AT1G23310
R02035[l_c]	(3.1.1.31)	(ath:AT5G24410|ath:AT5G24420|ath:AT3G49360|ath:AT1G13700|ath:AT5G24400)	genes present	2																ath:AT4G39660
R02036[l_c]	(4.2.1.12)	()	necessary for modeling	1																ath:AT3G08860
R02736[l_c]	(1.1.1.363|1.1.1.49)	(ath:AT3G27300|ath:AT5G13110|ath:AT1G09420|ath:AT5G35790|ath:AT1G24280|ath:AT5G40760)||(ath:AT3G27300|ath:AT5G13110|ath:AT1G09420|ath:AT5G35790|ath:AT1G24280|ath:AT5G40760)	genes present	2																ath:AT2G38400
R05605[l_c]	(4.1.2.14|4.1.2.55)	()||()	necessary for modeling	1																ath:AT2G13360
R00228[l_c]	(1.2.1.10)	()	necessary for modeling	1																ath:AT5G37600
R00342[l_c]	(1.1.1.299|1.1.1.37)	()||(ath:AT3G47520|ath:AT1G53240|ath:AT2G22780|ath:AT3G15020|ath:AT5G09660|ath:AT1G04410|ath:AT5G56720|ath:AT5G43330)	genes present	2																ath:AT3G17820
R00004_1[l_c]	(3.6.1.1)	(AT2G46860|AT3G53620|AT4G01480|AT1G01050|AT2G18230|AT5G09650)	literature-supported inclusion, vital to proton balancing	4																ath:AT1G48470
R00004_2[l_c]	(3.6.1.1)	(AT2G46860|AT3G53620|AT4G01480|AT1G01050|AT2G18230|AT5G09650)	literature-supported inclusion, vital to proton balancing	4																ath:AT5G35630
R00004[l_im]	(3.6.1.1)	(ath:AT2G46860|ath:AT3G53620|ath:AT4G01480|ath:AT1G01050|ath:AT2G18230|ath:AT5G09650)	literature-supported inclusion, vital to proton balancing	4																ath:AT5G16570
R08539[l_c]	(1.6.2.4)	(ath:AT4G30210|ath:AT4G24520)	genes present	2																ath:AT1G66200
R00134[l_c]	(1.17.1.10)	()	necessary for modeling	1																ath:AT2G41220
R01195[l_c]	(1.18.1.2)	(ath:AT1G20020|ath:AT1G30510|ath:AT5G66190|ath:AT4G05390)	genes present	2																ath:AT5G04140
R01169[l_c]	(2.1.1.44)	()	necessary for modeling	1																ath:AT2G15620
R02496[l_c]	non-enzymatic	non-enzymatic	necessary for modeling	1																ath:AT1G37130
R02496[l_im]	non-enzymatic	non-enzymatic	necessary for modeling	1																ath:AT1G77760
R01529[l_c]	(5.1.3.1)	(ath:AT1G63290|ath:AT5G61410|ath:AT3G01850)	genes present	2																ath:AT4G14680
R01639[l_c]	(2.7.1.17)	(ath:AT5G49650)	genes present	2																ath:AT3G22890
R01432[l_c]	(5.3.1.5)	(ath:AT5G57655)	genes present	2																ath:AT1G19920
R200[l_im]	related to oxydative phosphorylation	had to manually define ETC reactions	well-documented to be present	4																ath:AT5G43780
R201[l_im]	related to oxydative phosphorylation	had to manually define ETC reactions	well-documented to be present	4																ath:AT5G04590
R202[l_im]	related to oxydative phosphorylation	had to manually define ETC reactions	well-documented to be present	4																ath:AT3G01120
R203[l_im]	related to oxydative phosphorylation	had to manually define ETC reactions	well-documented to be present	4																ath:AT1G33320
R204[l_im]	related to oxydative phosphorylation	had to manually define ETC reactions	well-documented to be present	4																ath:AT3G57050
R02164[l_im]	(1.3.5.1|1.3.5.4)	(ath:AT5G66760|ath:AT5G40650|ath:AT5G65165|ath:AT3G27380|ath:AT2G18450)||()	genes present	4																ath:AT3G62130
R07358[l_im]	(1.6.5.2|1.6.5.9)	(ath:AT4G36750|ath:AT4G27270|ath:AT5G58800|ath:AT5G54500)||(ath:AT4G05020|ath:AT2G20800|ath:AT1G07180|ath:AT2G29990|ath:AT4G28220|ath:AT4G21490)	genes present	2																ath:AT5G26600
R01049[l_p]	(2.7.6.1)	(ath:AT2G44530|ath:AT1G32380|ath:AT2G35390)	genes present	2																ath:AT1G20630
R01056[l_p]	(5.3.1.6)	(ath:AT1G71100|ath:AT2G01290|ath:AT3G04790|ath:AT5G44520)	genes present	2																ath:AT4G35090
R01528[l_p]	(1.1.1.351|1.1.1.44)	()||(ath:AT1G64190|ath:AT5G41670|ath:AT3G02360)	genes present	2																ath:AT1G20620
R02035[l_p]	(3.1.1.31)	(ath:AT5G24410|ath:AT5G24420|ath:AT3G49360|ath:AT1G13700|ath:AT5G24400)	genes present	2																ath:AT3G01910
R02036[l_p]	(4.2.1.12)	()	necessary for modeling	1																ath:AT3G58610
R02736[l_p]	(1.1.1.363|1.1.1.49)	(ath:AT3G27300|ath:AT5G13110|ath:AT1G09420|ath:AT5G35790|ath:AT1G24280|ath:AT5G40760)||(ath:AT3G27300|ath:AT5G13110|ath:AT1G09420|ath:AT5G35790|ath:AT1G24280|ath:AT5G40760)	genes present	2																ath:AT3G23940
R05605[l_p]	(4.1.2.14|4.1.2.55)	()||()	necessary for modeling	1																ath:AT4G24620
R01058[l_p]	(1.2.1.9|1.2.1.90)	(ath:AT2G24270)||()	genes present	2																ath:AT5G42740
R01070[l_p]	(4.1.2.13)	(ath:AT4G26520|ath:AT2G36460|ath:AT3G52930|ath:AT2G01140|ath:AT4G38970|ath:AT4G26530|ath:AT5G03690|ath:AT2G21330)	genes present	2																ath:AT5G51820
R04780[l_p]	(3.1.3.11)	(ath:AT1G43670|ath:AT3G54050|ath:AT5G64380)	genes present	2																ath:AT1G23190
R02740[l_p]	(5.3.1.9)	(ath:AT4G24620|ath:AT5G42740)	genes present	2																ath:AT1G70730
R02739[l_p]	(5.1.3.15|5.3.1.9)	(ath:AT4G23730|ath:AT3G61610|ath:AT3G01590|ath:AT5G57330|ath:AT5G14500|ath:AT4G25900|ath:AT5G66530)||(ath:AT4G24620|ath:AT5G42740)	genes present	2																ath:AT5G52560
R10860[l_p]	(1.2.1.90)	()	necessary for modeling	1																ath:AT5G17310
R00578[l_p]	(6.3.5.4)	(ath:AT5G65010|ath:AT3G47340|ath:AT5G10240)	genes present	2																ath:AT3G56040
R00355[l_p]	(2.6.1.1)	(ath:AT2G30970|ath:AT4G31990|ath:AT5G19550|ath:AT5G11520|ath:AT1G62800|ath:AT2G22250)	genes present	2																ath:AT3G03250
R10092[l_p]	(4.2.1.1)	(ath:AT3G52720|ath:AT4G21000|ath:AT1G08080|ath:AT1G08065|ath:AT4G20990|ath:AT5G04180|ath:AT2G28210|ath:AT5G14740|ath:AT1G23730|ath:AT3G01500|ath:AT1G58180|ath:AT1G70410|ath:AT4G33580|ath:AT5G56330)	genes present	2																ath:AT1G27680
R00575[l_p]	(6.3.5.5)	(ath:AT3G27740|ath:AT1G29900)	genes present	2																ath:AT5G48300
R00253[l_p]	(6.3.1.2)	(ath:AT5G37600|ath:AT3G17820|ath:AT1G48470|ath:AT5G35630|ath:AT5G16570|ath:AT1G66200)	genes present	2																ath:AT1G05610
R00248[l_p]	(1.4.1.13|1.4.1.3|1.4.1.4)	()||(ath:AT5G07440|ath:AT5G18170|ath:AT3G03910)||(ath:AT1G51720)	genes present	2																ath:AT4G39210
R00258[l_p]	(2.6.1.2)	(ath:AT1G17290|ath:AT1G72330|ath:AT1G70580|ath:AT1G23310)	genes present	2																ath:AT5G19220
R00397[l_p]	(4.1.1.12)	()	necessary for modeling	1																ath:AT2G21590
R00707[l_p]	(1.2.1.88)	(ath:AT5G62530)	genes present	2																ath:AT4G11980
R01513[l_p]	(1.1.1.95)	(ath:AT3G19480|ath:AT4G34200|ath:AT1G17745)	genes present	2																ath:AT5G24300
R04173[l_p]	(2.6.1.52)	(ath:AT2G17630|ath:AT4G35630)	genes present	2																ath:AT3G01180
R00582[l_p]	(3.1.3.3)	(ath:AT1G18640)	genes present	2																ath:AT1G11720
R00945[l_p]	(2.1.2.1)	(ath:AT4G13890|ath:AT4G13930|ath:AT1G22020|ath:AT4G32520|ath:AT4G37930|ath:AT1G36370|ath:AT5G26780)	genes present	2																ath:AT4G18240
R01226[l_p]	(2.1.2.11)	(ath:AT2G46110|ath:AT3G61530)	genes present	2																ath:AT1G32900
R01216[l_p]	(2.1.2.11|4.1.2.12)	(ath:AT2G46110|ath:AT3G61530)||()	genes present	2																ath:AT5G03650
R00602[l_p]	(1.11.1.21|1.11.1.6|1.11.1.7)	()||(ath:AT1G20630|ath:AT4G35090|ath:AT1G20620)||(ath:AT5G19880|ath:AT1G49570|ath:AT1G68850|ath:AT1G71695|ath:AT2G18140|ath:AT2G18150|ath:AT2G18980|ath:AT2G22420|ath:AT2G24800|ath:AT2G34060|ath:AT2G37130|ath:AT2G38390|ath:AT2G39040|ath:AT2G41480|ath:AT2G43480|ath:AT3G01190|ath:AT3G03670|ath:AT3G17070|ath:AT3G21770|ath:AT3G28200|ath:AT3G49120|ath:AT3G49960|ath:AT4G08770|ath:AT4G08780|ath:AT4G11290…	genes present	2																ath:AT2G36390
R00604[l_p]	(1.2.1.46)	()	necessary for modeling	1																ath:AT3G20440
R00519[l_p]	(1.17.1.9)	(ath:AT5G14780)	genes present	2																ath:AT4G39350
R00009[l_p]	(1.11.1.21|1.11.1.6)	()||(ath:AT1G20630|ath:AT4G35090|ath:AT1G20620)	genes present	2																ath:AT5G17420
R03425[l_p]	(1.4.4.2)	(ath:AT2G26080|ath:AT4G33010)	genes present	2																ath:AT5G09870
R04125[l_p]	(2.1.2.10)	(ath:AT1G11860)	genes present	2																ath:AT5G64740
R03815[l_p]	(1.8.1.4)	(ath:AT3G17240|ath:AT3G16950|ath:AT1G48030|ath:AT4G16155)	genes present	2																ath:AT2G21770
R00751[l_p]	(4.1.2.48|4.1.2.5)	(ath:AT1G08630|ath:AT3G04520)||()	genes present	2																ath:AT5G44030
R01067[l_p]	(2.2.1.1)	(ath:AT3G60750|ath:AT2G45290)	genes present	2																ath:AT4G18780
R01826[l_p]	(2.5.1.54)	(ath:AT1G22410|ath:AT4G33510|ath:AT4G39980)	genes present	2																ath:AT2G25540
R03083[l_p]	(4.2.3.4)	(ath:AT5G66120)	genes present	2																ath:AT5G05170
R03084[l_p]	(4.2.1.10)	(ath:AT3G06350)	genes present	2																ath:AT4G32410
R02413[l_p]	(1.1.1.25|1.1.1.282)	(ath:AT3G06350)||()	genes present	2																ath:AT3G04080
R02412[l_p]	(2.7.1.71)	(ath:AT2G21940|ath:AT4G39540)	genes present	2																ath:AT5G18280
R03460[l_p]	(2.5.1.19)	(ath:AT1G48860|ath:AT2G45300)	genes present	2																ath:AT1G14250
R01714[l_p]	(4.2.3.5)	(ath:AT1G48850)	genes present	2																ath:AT1G14230
R01715[l_p]	(5.4.99.5)	(ath:AT1G69370|ath:AT5G10870|ath:AT3G29200)	genes present	2																ath:AT1G14240
R01731[l_p]	(2.6.1.57|2.6.1.78)	()||(ath:AT2G22250)	genes present	2																ath:AT2G02970
R00691[l_p]	(4.2.1.51|4.2.1.91)	(ath:AT2G27820|ath:AT5G22630|ath:AT3G44720|ath:AT1G08250|ath:AT1G11790|ath:AT3G07630)||(ath:AT2G27820|ath:AT5G22630|ath:AT3G44720|ath:AT1G08250|ath:AT1G11790|ath:AT3G07630)	genes present	2																ath:AT3G43190
R00733[l_p]	(1.3.1.78|1.3.1.79)	(ath:AT5G34930|ath:AT1G15710)||()	genes present	2																ath:AT5G20830
R00985[l_p]	(4.1.3.27)	(ath:AT3G55870|ath:AT5G05730|ath:AT5G57890|ath:AT1G25220|ath:AT1G24807|ath:AT1G24909|ath:AT2G29690|ath:AT1G25083|ath:AT1G25155)	genes present	2																ath:AT5G49190
R01073[l_p]	(2.4.2.18)	(ath:AT5G17990)	genes present	2																ath:AT1G73370
R03509[l_p]	(5.3.1.24)	(ath:AT1G07780|ath:AT5G05590|ath:AT1G29410)	genes present	2																ath:AT4G02280
R03508[l_p]	(4.1.1.48)	(ath:AT5G48220|ath:AT2G04400)	genes present	2																ath:AT5G37180
R02722[l_p]	(4.2.1.20)	(ath:AT5G54810|ath:AT4G02610|ath:AT5G38530|ath:AT3G54640|ath:AT4G27070|ath:AT5G28237)	genes present	2																ath:AT3G45940
R00996[l_p]	(4.3.1.19)	(ath:AT3G10050)	genes present	2																ath:AT5G11720
R08648[l_p]	(2.2.1.6)	(ath:AT3G48560|ath:AT2G31810|ath:AT5G16290)	genes present	2																ath:AT2G36190
R05069[l_p]	(1.1.1.86|5.4.99.3)	(ath:AT3G58610)||()	genes present	2																ath:AT3G13790
R05068[l_p]	(1.1.1.86)	(ath:AT3G58610)	genes present	2																ath:AT1G12240
R05070[l_p]	(4.2.1.9)	(ath:AT3G23940)	genes present	2																ath:AT1G62660
R02199[l_p]	(2.6.1.42)	(ath:AT1G50090|ath:AT1G50110|ath:AT1G10070|ath:AT3G49680|ath:AT5G65780|ath:AT1G10060)	genes present	2																ath:AT3G13784
R00226[l_p]	(2.2.1.6)	(ath:AT3G48560|ath:AT2G31810|ath:AT5G16290)	genes present	2																ath:AT5G11920
R05071[l_p]	(1.1.1.86|5.4.99.3)	(ath:AT3G58610)||()	genes present	2																ath:AT3G52600
R04440[l_p]	(1.1.1.86)	(ath:AT3G58610)	genes present	2																ath:AT2G40840
R04441[l_p]	(4.2.1.9)	(ath:AT3G23940)	genes present	2																ath:AT5G64860
R01214[l_p]	(2.6.1.42|2.6.1.6)	(ath:AT1G50090|ath:AT1G50110|ath:AT1G10070|ath:AT3G49680|ath:AT5G65780|ath:AT1G10060)||()	genes present	2																ath:AT3G29320
R01213[l_p]	(2.3.3.13)	(ath:AT1G18500|ath:AT1G74040)	genes present	2																ath:AT3G46970
R03968[l_p]	(4.2.1.33)	(ath:AT2G43090|ath:AT4G13430|ath:AT2G43100|ath:AT3G58990)	genes present	2																ath:AT5G20280
R04001[l_p]	(4.2.1.33)	(ath:AT2G43090|ath:AT4G13430|ath:AT2G43100|ath:AT3G58990)	genes present	2																ath:AT1G04920
R04426[l_p]	(1.1.1.85)	(ath:AT1G31180|ath:AT1G80560|ath:AT5G14200)	genes present	2																ath:AT4G10120
R01652[l_p]	(1.1.1.85)	(ath:AT1G31180|ath:AT1G80560|ath:AT5G14200)	genes present	2																ath:AT5G11110
R01090[l_p]	(2.6.1.42|2.6.1.6|2.6.1.67)	(ath:AT1G50090|ath:AT1G50110|ath:AT1G10070|ath:AT3G49680|ath:AT5G65780|ath:AT1G10060)||()||()	genes present	2																ath:AT2G39930
R00271[l_p]	(2.3.3.14)	()	necessary for modeling	1																ath:AT4G09020
R03444[l_p]	(4.2.1.114)	()	necessary for modeling	1																ath:AT1G03310
R04371[l_p]	(4.2.1.114|4.2.1.36)	()||()	necessary for modeling	1																ath:AT4G25000
R01934[l_p]	(1.1.1.286|1.1.1.87)	()||()	necessary for modeling	1																ath:AT1G76130
R01939[l_p]	(2.6.1.39)	()	necessary for modeling	1																ath:AT1G69830
R03098[l_p]	(1.2.1.95)	()	necessary for modeling	1																ath:AT4G17090
R04863[l_p]	(1.2.1.95)	()	necessary for modeling	1																ath:AT3G23920
R04390[l_p]	(1.2.1.95)	()	necessary for modeling	1																ath:AT4G00490
R02315[l_p]	(1.5.1.10)	()	necessary for modeling	1																ath:AT2G45880
R00715[l_p]	(1.5.1.7)	()	necessary for modeling	1																ath:AT5G45300
R01071[l_p]	(2.4.2.17)	(ath:AT1G09795|ath:AT1G58080)	genes present	2																ath:AT4G15210
R04035[l_p]	(3.6.1.31)	(ath:AT1G31860)	genes present	2																ath:AT2G32290
R04037[l_p]	(3.5.4.19)	(ath:AT1G31860)	genes present	2																ath:AT1G51420
R04640[l_p]	(5.3.1.16)	(ath:AT2G36230)	genes present	2																ath:AT3G52340
R04558[l_p]	(4.3.2.10)	(ath:AT4G26900)	genes present	2																ath:AT2G35840
R03457[l_p]	(4.2.1.19)	(ath:AT4G14910|ath:AT3G22425)	genes present	2																ath:AT3G54270
R03243[l_p]	(2.6.1.9)	(ath:AT1G71920|ath:AT5G10330)	genes present	2																ath:AT4G37840
R03013[l_p]	(3.1.3.15)	(ath:AT4G39120)	genes present	2																ath:AT1G47840
R03012[l_p]	(1.1.1.23)	(ath:AT5G63890)	genes present	2																ath:AT2G19860
R01163[l_p]	(1.1.1.23)	(ath:AT5G63890)	genes present	2																ath:AT4G29130
R02421[l_p]	(2.4.1.21|2.4.1.242)	(ath:AT5G24300|ath:AT3G01180|ath:AT1G11720|ath:AT4G18240)||(ath:AT1G32900)	genes present	2																ath:AT1G50460
R02110[l_p]	(2.4.1.18)	(ath:AT5G03650|ath:AT2G36390|ath:AT3G20440)	genes present	2																ath:AT3G20040
R02111[l_p]	(2.4.1.1)	(ath:AT3G29320|ath:AT3G46970)	genes present	2																ath:AT5G51830
R00650[l_p]	(2.1.1.10)	(ath:AT3G22740|ath:AT3G25900|ath:AT3G63250)	genes present	2																ath:AT2G31390
R10404[l_p]	non-enzymatic	non-enzymatic	necessary for modeling	1																ath:AT4G10260
R00999[l_p]	(2.5.1.48)	(ath:AT3G01120|ath:AT1G33320)	genes present	2																ath:AT1G06030
R01398[l_p]	(2.1.3.3)	(ath:AT1G75330)	genes present	2																ath:AT3G59480
R01954[l_p]	(6.3.4.5)	(ath:AT4G24830)	genes present	2																ath:AT1G66430
R01086[l_p]	(4.3.2.1)	(ath:AT5G10920)	genes present	2																ath:AT1G06020
R00551[l_p]	(3.5.3.1)	(ath:AT4G08900|ath:AT4G08870)	genes present	2																ath:AT1G50390
R00131[l_p]	(3.5.1.5)	(ath:AT1G67550)	genes present	2																ath:AT3G27740
R00667[l_p]	(2.6.1.13)	(ath:AT5G46180)	genes present	2																ath:AT1G29900
R00245[l_p]	(1.2.1.88)	(ath:AT5G62530)	genes present	2																ath:AT3G20330
R01248[l_p]	(1.5.1.2)	(ath:AT5G14800)	genes present	2																ath:AT4G22930
R00004[l_p]	(3.6.1.1)	(ath:AT2G46860|ath:AT3G53620|ath:AT4G01480|ath:AT1G01050|ath:AT2G18230|ath:AT5G09650)	genes present	2																ath:AT3G54470
R00127[l_p]	(2.7.4.3)	(ath:AT5G47840|ath:AT5G50370|ath:AT5G63400|ath:AT5G35170|ath:AT2G39270|ath:AT2G37250|ath:AT5G60340|ath:AT3G01820)	genes present	2																ath:AT5G26667
R11261[l_cl]	(3.2.1.68)	(ath:AT2G39930|ath:AT4G09020|ath:AT1G03310)	genes present	2																ath:AT4G25280
R11262[l_cl]	(3.2.1.1|3.2.1.133|3.2.1.2)	(ath:AT4G25000|ath:AT1G76130|ath:AT1G69830)||()||(ath:AT4G17090|ath:AT3G23920|ath:AT4G00490|ath:AT2G45880|ath:AT5G45300|ath:AT4G15210|ath:AT2G32290)	genes present	2																ath:AT3G60180
R02112[l_cl]	(3.2.1.1|3.2.1.133|3.2.1.2)	(ath:AT4G25000|ath:AT1G76130|ath:AT1G69830)||()||(ath:AT4G17090|ath:AT3G23920|ath:AT4G00490|ath:AT2G45880|ath:AT5G45300|ath:AT4G15210|ath:AT2G32290)	genes present	2																ath:AT3G18680
R01791[l_cl]	(3.2.1.10|3.2.1.3)	()||()	necessary for modeling	1																ath:AT5G14580
R00028[l_cl]	(3.2.1.20)	(ath:AT3G45940|ath:AT5G11720)	genes present	2																ath:AT3G03710
R08178[l_c]	(3.1.2.2)	(ath:AT1G01710|ath:AT4G00520)	genes present	2																ath:AT2G35040
R08177[l_c]	(3.1.2.2)	(ath:AT1G01710|ath:AT4G00520)	genes present	2																ath:AT3G57610
R11043[l_c]	(1.14.19.6)	(ath:AT3G12120)	genes present	2																ath:AT1G36280
R12205[l_c]	non-enzymatic	non-enzymatic	necessary for modeling	1																ath:AT4G18440
R00100[l_c]	(1.6.2.2)	(ath:AT5G17770|ath:AT5G20080)	genes present	2																ath:AT2G38280
R01274[l_c]	(3.1.2.2|3.1.2.22)	(ath:AT1G01710|ath:AT4G00520)||(ath:AT4G17470|ath:AT4G17480|ath:AT4G17483|ath:AT5G47340|ath:AT5G47330|ath:AT3G60340|ath:AT5G47350|ath:AT4G24760|ath:AT2G24320|ath:AT4G31020|ath:AT5G38220|ath:AT1G66900|ath:AT1G13610|ath:AT3G30380|ath:AT1G32190|ath:AT5G14390|ath:AT3G01690)	genes present	2																ath:AT2G24270
R08174[l_c]	(3.1.2.2)	(ath:AT1G01710|ath:AT4G00520)	genes present	2																ath:AT1G22170
R08184[l_c]	non-enzymatic	non-enzymatic	necessary for modeling	1																ath:AT1G78050
R08176[l_c]	(3.1.2.2)	(ath:AT1G01710|ath:AT4G00520)	genes present	2																ath:AT1G09780
R08186[l_c]	non-enzymatic	non-enzymatic	necessary for modeling	1																ath:AT3G08590
R08187[l_c]	non-enzymatic	non-enzymatic	necessary for modeling	1																ath:AT3G50520
R07758[l_c]	(2.3.1.199)	(ath:AT2G46720|ath:AT1G01120|ath:AT2G26640|ath:AT3G10280|ath:AT4G34510|ath:AT1G04220|ath:AT1G19440|ath:AT1G25450|ath:AT1G68530|ath:AT1G71160|ath:AT2G15090|ath:AT2G16280|ath:AT2G26250|ath:AT4G34250|ath:AT4G34520|ath:AT5G43760|ath:AT3G52160|ath:AT2G28630|ath:AT5G04530|ath:AT1G07720|ath:AT5G49070)	genes present	2																ath:AT1G74030
R07759[l_c]	(1.1.1.330)	(ath:AT1G67730)	necessary for modeling	1																ath:AT2G36530
R07760[l_c]	(4.2.1.134)	(ath:AT5G10480|ath:AT5G59770)	genes present	2																ath:AT2G29560
R07761[l_c]	(1.3.1.93)	(ath:AT3G55360)	genes present	2																ath:AT5G65690
R12048[l_c]	non-enzymatic	non-enzymatic	necessary for modeling	1																ath:AT4G37870
R02224[l_c]	non-enzymatic	non-enzymatic	necessary for modeling	1																ath:AT3G04050
R10825-8_1[l_c]	non-enzymatic	non-enzymatic	necessary for modeling	1																ath:AT5G52920
R10825-8_2[l_c]	non-enzymatic	non-enzymatic	necessary for modeling	1																ath:AT5G56350
R10825-8_3[l_c]	non-enzymatic	non-enzymatic	necessary for modeling	1																ath:AT3G25960
R01279[l_c]	(1.3.3.6|1.3.8.7|1.3.8.8|1.3.8.9)	(ath:AT2G35690|ath:AT4G16760|ath:AT5G65110|ath:AT3G51840|ath:AT1G06290|ath:AT1G06310|ath:AT3G06690)||(ath:AT3G06810)||()||()	genes present	2																ath:AT3G52990
R04738[l_c]	(4.2.1.17|4.2.1.74)	(ath:AT3G06860|ath:AT4G29010|ath:AT4G16210)||()	genes present	2																ath:AT3G55650
R04737[l_c]	(1.1.1.211|1.1.1.35)	(ath:AT3G06860|ath:AT4G29010)||(ath:AT3G06860|ath:AT4G29010)	genes present	2																ath:AT3G55810
R03991[l_c]	(2.3.1.155|2.3.1.16)	()||(ath:AT1G04710|ath:AT2G33150|ath:AT5G48880)	genes present	2																ath:AT5G08570
R03990[l_c]	(1.3.3.6|1.3.8.7|1.3.8.8|1.3.8.9)	(ath:AT2G35690|ath:AT4G16760|ath:AT5G65110|ath:AT3G51840|ath:AT1G06290|ath:AT1G06310|ath:AT3G06690)||(ath:AT3G06810)||()||()	genes present	2																ath:AT5G63680
R04740[l_c]	(4.2.1.17|4.2.1.74)	(ath:AT3G06860|ath:AT4G29010|ath:AT4G16210)||()	genes present	2																ath:AT4G26390
R04739[l_c]	(1.1.1.211|1.1.1.35)	(ath:AT3G06860|ath:AT4G29010)||(ath:AT3G06860|ath:AT4G29010)	genes present	2																ath:AT1G32440
R03858[l_c]	(2.3.1.16)	(ath:AT1G04710|ath:AT2G33150|ath:AT5G48880)	genes present	2																ath:AT3G49160
R03857[l_c]	(1.3.3.6|1.3.8.7|1.3.8.8)	(ath:AT2G35690|ath:AT4G16760|ath:AT5G65110|ath:AT3G51840|ath:AT1G06290|ath:AT1G06310|ath:AT3G06690)||(ath:AT3G06810)||()	genes present	2																ath:AT3G22960
R04170[l_c]	(4.2.1.17|4.2.1.74)	(ath:AT3G06860|ath:AT4G29010|ath:AT4G16210)||()	genes present	2																ath:AT2G36580
R04741[l_c]	(1.1.1.211|1.1.1.35)	(ath:AT3G06860|ath:AT4G29010)||(ath:AT3G06860|ath:AT4G29010)	genes present	2																ath:AT1G23800
R04742[l_c]	(2.3.1.16)	(ath:AT1G04710|ath:AT2G33150|ath:AT5G48880)	genes present	2																ath:AT3G48000
R04754[l_c]	(1.3.3.6|1.3.8.7|1.3.8.8)	(ath:AT2G35690|ath:AT4G16760|ath:AT5G65110|ath:AT3G51840|ath:AT1G06290|ath:AT1G06310|ath:AT3G06690)||(ath:AT3G06810)||()	genes present	2																ath:AT4G34240
R04744[l_c]	(4.2.1.17|4.2.1.74)	(ath:AT3G06860|ath:AT4G29010|ath:AT4G16210)||()	genes present	2																ath:AT1G54100
R04743[l_c]	(1.1.1.211|1.1.1.35)	(ath:AT3G06860|ath:AT4G29010)||(ath:AT3G06860|ath:AT4G29010)	genes present	2																ath:AT1G44170
R03778[l_c]	(2.3.1.16)	(ath:AT1G04710|ath:AT2G33150|ath:AT5G48880)	genes present	2																ath:AT4G36250
R03777[l_c]	(1.3.3.6|1.3.8.7|1.3.8.8)	(ath:AT2G35690|ath:AT4G16760|ath:AT5G65110|ath:AT3G51840|ath:AT1G06290|ath:AT1G06310|ath:AT3G06690)||(ath:AT3G06810)||()	genes present	2																ath:AT1G13440
R04746[l_c]	(4.2.1.17|4.2.1.74)	(ath:AT3G06860|ath:AT4G29010|ath:AT4G16210)||()	genes present	2																ath:AT1G16300
R04745[l_c]	(1.1.1.211|1.1.1.35)	(ath:AT3G06860|ath:AT4G29010)||(ath:AT3G06860|ath:AT4G29010)	genes present	2																ath:AT1G79530
R04747[l_c]	(2.3.1.16)	(ath:AT1G04710|ath:AT2G33150|ath:AT5G48880)	genes present	2																ath:AT3G04120
R04751[l_c]	(1.3.3.6|1.3.8.1|1.3.8.7|1.3.8.8)	(ath:AT2G35690|ath:AT4G16760|ath:AT5G65110|ath:AT3G51840|ath:AT1G06290|ath:AT1G06310|ath:AT3G06690)||()||(ath:AT3G06810)||()	genes present	2																ath:AT2G44530
R04749[l_c]	(4.2.1.17|4.2.1.74)	(ath:AT3G06860|ath:AT4G29010|ath:AT4G16210)||()	genes present	2																ath:AT1G32380
R04748[l_c]	(1.1.1.211|1.1.1.35)	(ath:AT3G06860|ath:AT4G29010)||(ath:AT3G06860|ath:AT4G29010)	genes present	2																ath:AT2G35390
R01177[l_c]	(2.3.1.16|2.3.1.9)	(ath:AT1G04710|ath:AT2G33150|ath:AT5G48880)||(ath:AT5G48230|ath:AT5G47720)	genes present	2																ath:AT1G64190
R01175[l_c]	(1.3.3.6|1.3.8.1|1.3.8.7)	(ath:AT2G35690|ath:AT4G16760|ath:AT5G65110|ath:AT3G51840|ath:AT1G06290|ath:AT1G06310|ath:AT3G06690)||()||(ath:AT3G06810)	genes present	2																ath:AT5G41670
R03026[l_c]	(4.2.1.17)	(ath:AT3G06860|ath:AT4G29010|ath:AT4G16210)	genes present	2																ath:AT3G02360
R01975[l_c]	(1.1.1.35)	(ath:AT3G06860|ath:AT4G29010)	genes present	2																ath:AT5G24410
R00238[l_c]	(2.3.1.16|2.3.1.9)	(ath:AT1G04710|ath:AT2G33150|ath:AT5G48880)||(ath:AT5G48230|ath:AT5G47720)	genes present	2																ath:AT5G24420
R00742[l_c]	(6.4.1.2)	(ath:AT2G38040|ath:AT1G36160|ath:AT5G35360|ath:ArthCp031|ath:AT1G36180)	genes present	2																ath:AT3G49360
R001t[l]	AAC	(ath:AT3G08580|ath:AT4G28390|ath:AT5G01500|ath:AT5G13490)	gene present + literature evidence	4	The diverse members of the mitochondrial carrier family in plants	Haferkamp	2007													ath:AT1G13700
R991t[l]	AAC	(ath:AT3G08580|ath:AT4G28390|ath:AT5G01500|ath:AT5G13490)	gene present + literature evidence	4	The diverse members of the mitochondrial carrier family in plants	Haferkamp	2007													ath:AT5G24400
R992t[l]	AAC	(ath:AT3G08580|ath:AT4G28390|ath:AT5G01500|ath:AT5G13490)	gene present + literature evidence	4	The diverse members of the mitochondrial carrier family in plants	Haferkamp	2007													ath:AT3G27300
R002t[l]	AAC	(ath:AT3G08580|ath:AT4G28390|ath:AT5G01500|ath:AT5G13490)	gene present + literature evidence	4	The diverse members of the mitochondrial carrier family in plants	Haferkamp	2007													ath:AT5G13110
R003t[l]	generalized amino acid transporters	(ath:AT3G11900|ath:AT4G38250|ath:AT5G65990)	glutamine-proton symport	4	Amino acid export in plants: A missing link in nitrogen cycling	Okumoto	2011													ath:AT1G09420
R004t[l]	oxygen diffusion into mitochondria		necessary for heterotrophic tissues	2																ath:AT5G35790
R005t[l]	oxygen diffusion into mitochondria		necessary for heterotrophic tissues	2																ath:AT1G24280
R006t[l]	DiT2	(ath:AT5G64290|ath:AT5G64280)	malate-glutamate antiport	4	the arabidopsis mutant dct is deficient in the plastidic glutamate/malate transpocator DiT2	Renne	2003													ath:AT5G40760
R007t[l]			necessary for modeling	1																ath:AT3G47520
R008t[l]	DiT2	(ath:AT5G64290|ath:AT5G64280)	oxaloacetate-malate antiporter	4	Malate valves to balance cellular energy supply	Scheibe	2004													ath:AT1G53240
R016t[l]	generalized amino acid transporters	(ath:AT3G11900|ath:AT4G38250|ath:AT5G65990)	glycine-proton symport	4	Amino acid export in plants: A missing link in nitrogen cycling Proton-coupled sugar and amino acid transport in plants	Okumoto Bush	2011 1993													ath:AT2G22780
R200t[l]	generalized amino acid transporters	(ath:AT3G11900|ath:AT4G38250|ath:AT5G65990)	glycine-proton symport	4	Amino acid export in plants: A missing link in nitrogen cycling Proton-coupled sugar and amino acid transport in plants	Okumoto Bush	2011 1993													ath:AT3G15020
R201t[l]	generalized amino acid transporters	(ath:AT3G11900|ath:AT4G38250|ath:AT5G65990)	glycine-proton symport	4	Amino acid export in plants: A missing link in nitrogen cycling Proton-coupled sugar and amino acid transport in plants	Okumoto Bush	2011 1993													ath:AT5G09660
R202t[l]	generalized amino acid transporters	(ath:AT3G11900|ath:AT4G38250|ath:AT5G65990)	serine-proton symport	4	Amino acid export in plants: A missing link in nitrogen cycling Proton-coupled sugar and amino acid transport in plants	Okumoto Bush	2011 1993													ath:AT1G04410
R203t[l]	generalized amino acid transporters	(ath:AT3G11900|ath:AT4G38250|ath:AT5G65990)	serine-proton symport	4	Amino acid export in plants: A missing link in nitrogen cycling Proton-coupled sugar and amino acid transport in plants	Okumoto Bush	2011 1993													ath:AT5G56720
R017t[l]	PPT	(ath:AT3G01550)	phosphoenopyruvate-phosphate antiport	4	A New Class of Plastidic Phosphate Translocators: A Putative Link between Primary and Secondary Metabolism by the Phosphoenolpyruvate/Phosphate Antiporter	Fischer	1997													ath:AT5G43330
R018t[l]	unknown	unknown	d-frucose 6-phoshate transport, necessary for modeling	1																ath:AT2G46860
R019t[l]	generalized amino acid transporters	(ath:AT3G11900|ath:AT4G38250|ath:AT5G65990)	l-phenylalanine proton symport	4	Amino acid export in plants: A missing link in nitrogen cycling Proton-coupled sugar and amino acid transport in plants	Okumoto Bush	2011 1993													ath:AT3G53620
R020t[l]	unknown	unknown	pyruvate-proton symport, probably exists	2	The growing family of mitochondrial carriers in Arabidopsis	Picault	2004													ath:AT4G01480
R021t[l]	unknown	unknown	pyruvate-proton symport, probably exists	2	The growing family of mitochondrial carriers in Arabidopsis	Picault	2004													ath:AT1G01050
R022t[l]	DiT2	(ath:AT5G64290|ath:AT5G64280)	oxaloacetate-malate antiporter	4	Malate valves to balance cellular energy supply	Scheibe	2004													ath:AT2G18230
R023t[l]	DiT2	(ath:AT5G64290|ath:AT5G64280)	oxaloacetate-malate antiporter	4	Malate valves to balance cellular energy supply	Scheibe	2004													ath:AT5G09650
R024t[l]	SIP,TIP,NIP	(ath:AT1G52180|ath:AT1G01620|ath:AT1G80760|ath:AT1G73190|ath:AT1G17810|ath:AT1G31885|ath:AT2G16835|ath:AT2G16850|ath:AT2G37170|ath:AT2G34390|ath:AT2G39010|ath:AT2G29870|ath:AT2G29870|ath:AT2G45960|ath:AT2G37180|ath:AT2G36830|ath:AT3G47440|ath:AT3G56950|ath:AT3G53420|ath:AT3G54820|ath:AT3G04090|ath:AT3G16240|ath:AT3G26520|ath:AT3G61430|ath:AT3G06100|ath:AT4G18910|ath:AT4G23400|ath:AT4G01470|ath:AT…	water diffusion through aquaporins	4																ath:AT4G30210
R025t[l]	SIP,TIP,NIP	(ath:AT1G52180|ath:AT1G01620|ath:AT1G80760|ath:AT1G73190|ath:AT1G17810|ath:AT1G31885|ath:AT2G16835|ath:AT2G16850|ath:AT2G37170|ath:AT2G34390|ath:AT2G39010|ath:AT2G29870|ath:AT2G29870|ath:AT2G45960|ath:AT2G37180|ath:AT2G36830|ath:AT3G47440|ath:AT3G56950|ath:AT3G53420|ath:AT3G54820|ath:AT3G04090|ath:AT3G16240|ath:AT3G26520|ath:AT3G61430|ath:AT3G06100|ath:AT4G18910|ath:AT4G23400|ath:AT4G01470|ath:AT…	water diffusion through aquaporins	4																ath:AT4G24520
R026t[l]	PiC	(ath:AT5G51050|ath:AT5G07320|ath:AT5G14040|ath:AT5G61810|ath:AT3G51870|ath:AT3G48850|ath:AT3G21390)	phosphate-proton symport	4	The growing family of mitochondrial carriers in Arabidopsis	Picault	2004													ath:AT5G49650
R027t[l]	PiC	(ath:AT5G51050|ath:AT5G07320|ath:AT5G14040|ath:AT5G61810|ath:AT3G51870|ath:AT3G48850|ath:AT3G21390)	phosphate-proton symport	4	The growing family of mitochondrial carriers in Arabidopsis	Picault	2004													ath:AT5G57655
R030t[l]	SFC	(ath:AT5G13300|ath:AT5G01340)	malate-succinate antiport	4	The growing family of mitochondrial carriers in Arabidopsis	Picault	2004													ath:AT5G66760
R031t[l]	SFC	(ath:AT5G13300|ath:AT5G01340)	malate-succinate antiport	4	The growing family of mitochondrial carriers in Arabidopsis	Picault	2004													ath:AT5G40650
R034t[l]	?	?	l-aspartate proton antiport	1																ath:AT5G65165
R035t[l]	generalized amino acid transporters	(ath:AT3G11900|ath:AT4G38250|ath:AT5G65990)	l-glutamine proton symporter		Amino acid export in plants: A missing link in nitrogen cycling Proton-coupled sugar and amino acid transport in plants	Okumoto Bush	2011 1993													ath:AT3G27380
R036t[l]	SUC1-9	(ath:AT1G22710|ath:AT1G71880|ath:AT1G66570|ath:AT2G14670|ath:AT5G43610|ath:AT5G06170)	sucrose proton symporter reported in literature		Amino acid transporters in plants	Fisher	1998													ath:AT2G18450
R037t[l]	AtUTR1	(ath:AT1G14360|ath:AT2G02810|ath:AT3G46180)	udp galactose transport	4	Transport of UDP-galactose in plants	Norambuena	2002													ath:AT4G36750
R038t[l]	generalized amino acid transporters	(ath:AT3G11900|ath:AT4G38250|ath:AT5G65990)	l-alanine-proton symport	4	Amino acid export in plants: A missing link in nitrogen cycling Proton-coupled sugar and amino acid transport in plants	Okumoto Bush	2011 1993													ath:AT4G27270
R039t[l]	generalized amino acid transporters	(ath:AT3G11900|ath:AT4G38250|ath:AT5G65990)	l-alanine-proton symport	4	Amino acid export in plants: A missing link in nitrogen cycling Proton-coupled sugar and amino acid transport in plants	Okumoto Bush	2011 1993													ath:AT5G58800
R041t[l]	NRT1	(ath:AT1G69850|ath:AT1G69870|ath:AT1G32450|ath:ATG12110|ath:AT1G27080|ath:AT1G18880|ath:AT4G21680)	nitrate transport	4	Uptake, allocation, and signaling of nitrate	Wang	2012													ath:AT5G54500
R042t[l]	NRT1	(ath:AT1G69850|ath:AT1G69870|ath:AT1G32450|ath:ATG12110|ath:AT1G27080|ath:AT1G18880|ath:AT4G21680)	nitrate transport	4	Uptake, allocation, and signaling of nitrate	Wang	2012													ath:AT4G05020
R043t[l]	generalized amino acid transporters	(ath:AT3G11900|ath:AT4G38250|ath:AT5G65990)	serine-proton symport	4	Amino acid export in plants: A missing link in nitrogen cycling Proton-coupled sugar and amino acid transport in plants	Okumoto Bush	2011 1993													ath:AT2G20800
R044t[l]	?	?	adp-glucose transport	1																ath:AT1G07180
R045t[l]	?	?	acetyl-CoA transport	1																ath:AT2G29990
R046t[l]	?	?	Sulfate transport	1																ath:AT4G28220
R047t[l]	?	?	FADH2 transport	1																ath:AT4G21490
R048t[l]	?	?	FADH2 transport	1																ath:AT4G23730
R051t[l]	?	?	CoA transport	1																ath:AT3G61610
R052t[l]	?	?	FAD transport	1																ath:AT3G01590
R053t[l]	?	?	FAD transport	1																ath:AT5G57330
R054t[l]	?	?	NADH transport	1																ath:AT5G14500
R057t[l]	?	?	NAD+ transpot	1																ath:AT4G25900
R060t[l]	?	?	Carbomoyl phosphate transport	1																ath:AT5G66530
R061t[l]	SIP,TIP,NIP	(ath:AT1G52180|ath:AT1G01620|ath:AT1G80760|ath:AT1G73190|ath:AT1G17810|ath:AT1G31885|ath:AT2G16835|ath:AT2G16850|ath:AT2G37170|ath:AT2G34390|ath:AT2G39010|ath:AT2G29870|ath:AT2G29870|ath:AT2G45960|ath:AT2G37180|ath:AT2G36830|ath:AT3G47440|ath:AT3G56950|ath:AT3G53420|ath:AT3G54820|ath:AT3G04090|ath:AT3G16240|ath:AT3G26520|ath:AT3G61430|ath:AT3G06100|ath:AT4G18910|ath:AT4G23400|ath:AT4G01470|ath:AT…	water diffusion through aquaporins	4																ath:AT5G65010
R062t[l]	SIP,TIP,NIP	(ath:AT1G52180|ath:AT1G01620|ath:AT1G80760|ath:AT1G73190|ath:AT1G17810|ath:AT1G31885|ath:AT2G16835|ath:AT2G16850|ath:AT2G37170|ath:AT2G34390|ath:AT2G39010|ath:AT2G29870|ath:AT2G29870|ath:AT2G45960|ath:AT2G37180|ath:AT2G36830|ath:AT3G47440|ath:AT3G56950|ath:AT3G53420|ath:AT3G54820|ath:AT3G04090|ath:AT3G16240|ath:AT3G26520|ath:AT3G61430|ath:AT3G06100|ath:AT4G18910|ath:AT4G23400|ath:AT4G01470|ath:AT…	water diffusion through aquaporins	4																ath:AT3G47340
R063t[l]	generalized amino acid transporters	(ath:AT3G11900|ath:AT4G38250|ath:AT5G65990)	l-valine-proton symport	4	Amino acid export in plants: A missing link in nitrogen cycling Proton-coupled sugar and amino acid transport in plants	Okumoto Bush	2011 1993													ath:AT5G10240
R064t[l]	?	?	oxygen diffusion	2																ath:AT2G30970
R065t[l]	?	?	phosphate uptake	1																ath:AT4G31990
R066t[l]	?	?	pyruvate transport	1																ath:AT5G19550
R067t[l]	PPT	(ath:AT3G01550)	phosphoenopyruvate-phosphate antiport	4	A New Class of Plastidic Phosphate Translocators: A Putative Link between Primary and Secondary Metabolism by the Phosphoenolpyruvate/Phosphate Antiporter	Fischer	1997													ath:AT5G11520
R068t[l]	?	?	3-methyl-2-oxobutonic acid transport	1																ath:AT1G62800
R069t[l]	?	?	L-lysine transport out of plastid	1																ath:AT2G22250
R070t[l]	?	?	L-isolysine transport out of plastid	1																ath:AT5G07440
R071t[l]	generalized amino acid transporters	(ath:AT3G11900|ath:AT4G38250|ath:AT5G65990)	l-lysine-proton symport	4	Amino acid export in plants: A missing link in nitrogen cycling Proton-coupled sugar and amino acid transport in plants	Okumoto Bush	2011 1993													ath:AT5G18170
R072t[l]	?	?	acetylaldehyde transport plastid	1																ath:AT3G03910
R073t[l]	?	?	glycerone phosphate plastid	1																ath:AT1G51720
R074t[l]	?	?	beta-d-glucose 6-phosphate teransport	1																ath:AT1G17290
R075t[l]	generalized amino acid transporters	(ath:AT3G11900|ath:AT4G38250|ath:AT5G65990)	l-arginine-proton symport	4	Amino acid export in plants: A missing link in nitrogen cycling Proton-coupled sugar and amino acid transport in plants	Okumoto Bush	2011 1993													ath:AT1G72330
R076t[l]	generalized amino acid transporters	(ath:AT3G11900|ath:AT4G38250|ath:AT5G65990)	l-lysine-proton symport	4	Amino acid export in plants: A missing link in nitrogen cycling Proton-coupled sugar and amino acid transport in plants	Okumoto Bush	2011 1993													ath:AT5G62530
R077t[l]	?	?	d-ribose 5-pnosphate transport	1																ath:AT3G19480
R079t[l]	generalized amino acid transporters	(ath:AT3G11900|ath:AT4G38250|ath:AT5G65990)	l-threonine-proton symport	4	Amino acid export in plants: A missing link in nitrogen cycling Proton-coupled sugar and amino acid transport in plants	Okumoto Bush	2011 1993													ath:AT4G34200
R080t[l]	generalized amino acid transporters	(ath:AT3G11900|ath:AT4G38250|ath:AT5G65990)	l-histidine-proton symport	4	Amino acid export in plants: A missing link in nitrogen cycling Proton-coupled sugar and amino acid transport in plants	Okumoto Bush	2011 1993													ath:AT1G17745
R081t[l]	generalized amino acid transporters	(ath:AT3G11900|ath:AT4G38250|ath:AT5G65990)	l-serine-proton symport	4	Amino acid export in plants: A missing link in nitrogen cycling Proton-coupled sugar and amino acid transport in plants	Okumoto Bush	2011 1993													ath:AT2G17630
R082t[l]	?	?	amylose transport	1																ath:AT4G35630
R083t[l]	?	?	d-glycerate-3-phosphate-phosphate antiport	4	The Plastidic Pentose Phosphate Translocator Represents a Link between the Cytosolic and the Plastidic Pentose Phosphate Pathways in Plants	Eicks	2002													ath:AT1G18640
R084t[l]	?	?	carbon dioxide diffusion	2																ath:AT2G46110
R085t[l]	?	?	carbon dioxide diffusion	2																ath:AT3G61530
R086t[l]	AAC	(ath:AT3G08580|ath:AT4G28390|ath:AT5G01500|ath:AT5G13490)	gene present + literature evidence	4	The diverse members of the mitochondrial carrier family in plants	Haferkamp	2007													ath:AT5G19880
R088t[l]	GPT	(ath:AT1G61800|ath:AT5G54800)	glucose-phosphate phosphate antiporter	4	Molecular Characterization of a Carbon Transporter in Plastids from Heterotrophic Tissues: The Glucose 6-Phosphate/Phosphate Antiporter	Kammerer	1998													ath:AT1G49570
R089t[l]	GPT	(ath:AT1G61800|ath:AT5G54800)	glucose-phosphate phosphate antiporter	4	Molecular Characterization of a Carbon Transporter in Plastids from Heterotrophic Tissues: The Glucose 6-Phosphate/Phosphate Antiporter	Kammerer	1998													ath:AT1G68850
R090t[l]	GPT	(ath:AT1G61800|ath:AT5G54800)	glucose-phosphate phosphate antiporter	4	Molecular Characterization of a Carbon Transporter in Plastids from Heterotrophic Tissues: The Glucose 6-Phosphate/Phosphate Antiporter	Kammerer	1998													ath:AT1G71695
R091t[l]	?	?	proton pump using ATP, necessary for H+ balancing	1																ath:AT2G18140
R092t[l]	non-enzymatic	non-enzymatic	light penetration	4																ath:AT2G18150
R093t[l]	non-enzymatic	non-enzymatic	light penetration	4																ath:AT2G18980
R094t[l]	non-enzymatic	non-enzymatic	light penetration	4																ath:AT2G22420
R095t[l]	SIP,TIP,NIP	(ath:AT1G52180|ath:AT1G01620|ath:AT1G80760|ath:AT1G73190|ath:AT1G17810|ath:AT1G31885|ath:AT2G16835|ath:AT2G16850|ath:AT2G37170|ath:AT2G34390|ath:AT2G39010|ath:AT2G29870|ath:AT2G29870|ath:AT2G45960|ath:AT2G37180|ath:AT2G36830|ath:AT3G47440|ath:AT3G56950|ath:AT3G53420|ath:AT3G54820|ath:AT3G04090|ath:AT3G16240|ath:AT3G26520|ath:AT3G61430|ath:AT3G06100|ath:AT4G18910|ath:AT4G23400|ath:AT4G01470|ath:AT…	water diffusion through aquaporins	4																ath:AT2G24800
R096t[l]	SIP,TIP,NIP	(ath:AT1G52180|ath:AT1G01620|ath:AT1G80760|ath:AT1G73190|ath:AT1G17810|ath:AT1G31885|ath:AT2G16835|ath:AT2G16850|ath:AT2G37170|ath:AT2G34390|ath:AT2G39010|ath:AT2G29870|ath:AT2G29870|ath:AT2G45960|ath:AT2G37180|ath:AT2G36830|ath:AT3G47440|ath:AT3G56950|ath:AT3G53420|ath:AT3G54820|ath:AT3G04090|ath:AT3G16240|ath:AT3G26520|ath:AT3G61430|ath:AT3G06100|ath:AT4G18910|ath:AT4G23400|ath:AT4G01470|ath:AT…	water diffusion through aquaporins	4																ath:AT2G34060
R098t[l]	non-enzymatic	non-enzymatic	oxygen diffusion	2																ath:AT2G37130
R099t[l]	non-enzymatic	non-enzymatic	oxygen diffusion	2																ath:AT2G38390
R102t[l]	non-enzymatic	non-enzymatic	carbon dioxide diffusion	2																ath:AT2G39040
R103t[l]	PiC	(ath:AT5G51050|ath:AT5G07320|ath:AT5G14040|ath:AT5G61810|ath:AT3G51870|ath:AT3G48850|ath:AT3G21390)	phosphate-proton symport	4	The growing family of mitochondrial carriers in Arabidopsis	Picault	2004													ath:AT2G41480
R104t[l]	?	?	glycerone phosphate chloroplast	1																ath:AT2G43480
R105t[l]	non-enzymatic	non-enzymatic	carbon dioxide diffusion	2																ath:AT3G01190
R106t[l]	non-enzymatic	non-enzymatic	carbon dioxide diffusion	2																ath:AT3G03670
R107t[l]	DIC	(ath:AT5G09470|ath:AT4G24570)	citrate and 2-oxogluterate antiporter	4	The plant mitochondrial carrier family: Functional and evolutionary aspects	Haferkamp	2012													ath:AT3G17070
R108t[l]	DIC	(ath:AT5G09470|ath:AT4G24570)	citrate and 2-oxogluterate antiporter	4	The plant mitochondrial carrier family: Functional and evolutionary aspects	Haferkamp	2012													ath:AT3G21770
R109t[l]	?	?	citrate transport to plastid	1																ath:AT3G28200
R110t[l]	?	?	L-homocystein transport	1																ath:AT3G49120
R111t[l]	generalized amino acid transporters	(ath:AT3G11900|ath:AT4G38250|ath:AT5G65990)	l-tryptophan-proton antiport	2																ath:AT3G49960
R112t[l]	generalized amino acid transporters	(ath:AT3G11900|ath:AT4G38250|ath:AT5G65990)	l-tryptophan-proton antiport	2																ath:AT4G08770
R113t[l]	generalized amino acid transporters	(ath:AT3G11900|ath:AT4G38250|ath:AT5G65990)	l-proline-proton antiport	2																ath:AT4G08780
R114t[l]	generalized amino acid transporters	(ath:AT3G11900|ath:AT4G38250|ath:AT5G65990)	l-proline-proton antiport	2																ath:AT4G11290
R115t[l]	generalized amino acid transporters	(ath:AT3G11900|ath:AT4G38250|ath:AT5G65990)	l-methionine-proton antiport	2																ath:AT4G16270
R116t[l]	generalized amino acid transporters	(ath:AT3G11900|ath:AT4G38250|ath:AT5G65990)	l-methionine-proton antiport	2																ath:AT4G17690
R117t[l]	generalized amino acid transporters	(ath:AT3G11900|ath:AT4G38250|ath:AT5G65990)	l-arginine-proton antiport	2																ath:AT4G21960
R118t[l]	generalized amino acid transporters	(ath:AT3G11900|ath:AT4G38250|ath:AT5G65990)	l-arginine-proton antiport	2																ath:AT4G26010
R119t[l]	?	?	o-succinyl-l-homoserine transport	1																ath:AT4G30170
R120t[l]	?	?	succinate transport	1		Picault	2004													ath:AT4G31760
R121t[l]	SFC	(ath:AT5G13300|ath:AT5G01340)	malate-succinate antiport	4	The growing family of mitochondrial carriers in Arabidopsis	Picault	2004													ath:AT4G33420
R122t[l]	SFC	(ath:AT5G13300|ath:AT5G01340)	malate-succinate antiport	4	The growing family of mitochondrial carriers in Arabidopsis	Picault	2004													ath:AT4G36430
R123t[l]	SFC	(ath:AT5G13300|ath:AT5G01340)	malate-succinate antiport	4	The growing family of mitochondrial carriers in Arabidopsis															ath:AT4G37520
R124t[l]	?	?	d-xylulose 5-phosphate transport	1																ath:AT4G37530
R125t[l]	?	?	d-xylulose 5-phosphate transport	1																ath:AT5G05340
R126t[l]	generalized amino acid transporters	(ath:AT3G11900|ath:AT4G38250|ath:AT5G65990)	l-lysine-proton antiport	2																ath:AT5G06720
R127t[l]	?	?	5-phospho-alpaha-d-ribose 1-diphospahte transport	1																ath:AT5G06730
R128t[l]	?	?	AICAR transport	1																ath:AT5G14130
R129t[l]	?	?	gtp/gdp antiport	1																ath:AT5G15180
R130t[l]	?	?	gtp/gdp antiport	1																ath:AT5G17820
R131t[l]	?	?	oxygen diffusion	2																ath:AT5G19890
R132t[l]	generalized amino acid transporters	(ath:AT3G11900|ath:AT4G38250|ath:AT5G65990)	l-cysteine proton antiport	2																ath:AT5G22410
R133t[l]	?	?	glucose proton symport	1																ath:AT5G24070
R134t[l]	?	?	maltose proton antiporter	1																ath:AT5G40150
R135t[l]	generalized amino acid transporters	(ath:AT3G11900|ath:AT4G38250|ath:AT5G65990)	l-glycine-proton antiport	2																ath:AT5G42180
R136t[l]	generalized amino acid transporters	(ath:AT3G11900|ath:AT4G38250|ath:AT5G65990)	l-aspartate-proton antiport	2																ath:AT5G47000
R137t[l]	generalized amino acid transporters	(ath:AT3G11900|ath:AT4G38250|ath:AT5G65990)	l-threonine-proton antiport	2																ath:AT5G51890
R138t[l]	generalized amino acid transporters	(ath:AT3G11900|ath:AT4G38250|ath:AT5G65990)	l-serine-proton antiport	2																ath:AT5G58390
R139t[l]	generalized amino acid transporters	(ath:AT3G11900|ath:AT4G38250|ath:AT5G65990)	glutamate-proton symport	4	Amino acid export in plants: A missing link in nitrogen cycling Proton-coupled sugar and amino acid transport in plants	Okumoto Bush	2011 1993													ath:AT5G58400
R140t[l]	generalized amino acid transporters	(ath:AT3G11900|ath:AT4G38250|ath:AT5G65990)	l-valine-proton symport	4	Amino acid export in plants: A missing link in nitrogen cycling Proton-coupled sugar and amino acid transport in plants	Okumoto Bush	2011 1993													ath:AT5G64100
R141t[l]	generalized amino acid transporters	(ath:AT3G11900|ath:AT4G38250|ath:AT5G65990)	l-leucine-proton symport	4	Amino acid export in plants: A missing link in nitrogen cycling Proton-coupled sugar and amino acid transport in plants	Okumoto Bush	2011 1993													ath:AT5G64110
R142t[l]	?	?	transport of amino acids from endosperm/cotyledon into cell to metabolize it	2																ath:AT5G64120
R143t[l]	?	?	transport of amino acids from endosperm/cotyledon into cell to metabolize it	2																ath:AT5G66390
R144t[l]	?	?	transport of amino acids from endosperm/cotyledon into cell to metabolize it	2																ath:AT5G67400
R145t[l]	?	?	transport of amino acids from endosperm/cotyledon into cell to metabolize it	2																ath:AT1G05260
R146t[l]	?	?	transport of amino acids from endosperm/cotyledon into cell to metabolize it	2																ath:AT1G14540
R147t[l]	?	?	transport of amino acids from endosperm/cotyledon into cell to metabolize it	2																ath:AT1G14550
R148t[l]	?	?	transport of amino acids from endosperm/cotyledon into cell to metabolize it	2																ath:AT1G24110
R149t[l]	?	?	transport of amino acids from endosperm/cotyledon into cell to metabolize it	2																ath:AT1G30870
R900t[l]	CAC	(ath:AT3G38040|ath:AT5G35360)	carnitine and acetyl-carnitine antiporter	4	The growing family of mitochondrial carriers in Arabidopsis	Picault	2004													ath:AT1G34510
R901t[l]	CAC	(ath:AT3G38040|ath:AT5G35360)	carnitine and acetyl-carnitine antiporter	4	The growing family of mitochondrial carriers in Arabidopsis	Picault	2004													ath:AT1G44970
R151si[l]	non-enzymatic	non-enzymatic	starch storage in plastid	2																ath:AT2G38380
R152si[l]	non-enzymatic	non-enzymatic	starch storage in cytosol	2																ath:AT3G49110
R154si[l]	exchange reactions		literature-supported as to what is exchanged	2																ath:AT1G48130
R156ex[l]	exchange reactions		literature-supported as to what is exchanged	2																ath:AT3G32980
R157ex[l]	exchange reactions		literature-supported as to what is exchanged	2																ath:AT1G05240
R158ex[l]	exchange reactions		literature-supported as to what is exchanged	2																ath:AT4G25980
R159ex[l]	exchange reactions		literature-supported as to what is exchanged	2																ath:AT1G77100
R160ex[l]	exchange reactions		literature-supported as to what is exchanged	2																ath:AT3G50990
R161ex[l]	exchange reactions		literature-supported as to what is exchanged	2																ath:AT1G05250
R162ex[l]	exchange reactions		literature-supported as to what is exchanged	2																ath:AT2G35380
R163ex[l]	exchange reactions		literature-supported as to what is exchanged	2																ath:AT5G39580
R164ex[l]	exchange reactions		literature-supported as to what is exchanged	2																ath:AT4G33870
R165ex[l]	exchange reactions		literature-supported as to what is exchanged	2																ath:AT5G14780
R166ex[l]	exchange reactions		literature-supported as to what is exchanged	2																ath:AT1G08630
R167ex[l]	exchange reactions		literature-supported as to what is exchanged	2																ath:AT3G04520
R168ex[l]	exchange reactions		literature-supported as to what is exchanged	2																ath:AT1G22410
R169ex[l]	exchange reactions		literature-supported as to what is exchanged	2																ath:AT4G33510
R170ex[l]	exchange reactions		literature-supported as to what is exchanged	2																ath:AT4G39980
R171ex[l]	exchange reactions		literature-supported as to what is exchanged	2																ath:AT5G66120
R172ex[l]	exchange reactions		literature-supported as to what is exchanged	2																ath:AT3G06350
R173ex[l]	exchange reactions		literature-supported as to what is exchanged	2																ath:AT2G21940
R174ex[l]	exchange reactions		literature-supported as to what is exchanged	2																ath:AT4G39540
R175ex[l]	exchange reactions		literature-supported as to what is exchanged	2																ath:AT1G48860
R176ex[l]	exchange reactions		literature-supported as to what is exchanged	2																ath:AT2G45300
R177ex[l]	exchange reactions		literature-supported as to what is exchanged	2																ath:AT1G48850
R178ex[l]	exchange reactions		literature-supported as to what is exchanged	2																ath:AT1G69370
R179ex[l]	exchange reactions		literature-supported as to what is exchanged	2																ath:AT5G10870
R180ex[l]	exchange reactions		literature-supported as to what is exchanged	2																ath:AT3G29200
R181ex[l]	exchange reactions		literature-supported as to what is exchanged	2																ath:AT2G27820
R182ex[l]	exchange reactions		literature-supported as to what is exchanged	2																ath:AT5G22630
R183ex[l]	exchange reactions		literature-supported as to what is exchanged	2																ath:AT3G44720
R184ex[l]	exchange reactions		literature-supported as to what is exchanged	2																ath:AT1G08250
R185ex[l]	exchange reactions		literature-supported as to what is exchanged	2																ath:AT1G11790
R186ex[l]	exchange reactions		literature-supported as to what is exchanged	2																ath:AT3G07630
R187ex[l]	exchange reactions		literature-supported as to what is exchanged	2																ath:AT5G34930
R188ex[l]	non-enzymatic	related to storage in seedling	reactions related to uptake of nutrients form endosperm and cotyledons. Literature support for this function	2																ath:AT1G15710
R189ex[l]	non-enzymatic	related to storage in seedling	reactions related to uptake of nutrients form endosperm and cotyledons. Literature support for this function	2																ath:AT3G55870
R190ex[l]	non-enzymatic	related to storage in seedling	reactions related to uptake of nutrients form endosperm and cotyledons. Literature support for this function	2																ath:AT5G05730
R191ex[l]	non-enzymatic	related to storage in seedling	reactions related to uptake of nutrients form endosperm and cotyledons. Literature support for this function	2																ath:AT5G57890
R192ex[l]	non-enzymatic	related to storage in seedling	reactions related to uptake of nutrients form endosperm and cotyledons. Literature support for this function	2																ath:AT1G25220
R193ex[l]	non-enzymatic	related to storage in seedling	reactions related to uptake of nutrients form endosperm and cotyledons. Literature support for this function	2																ath:AT1G24807
R194ex[l]	non-enzymatic	related to storage in seedling	reactions related to uptake of nutrients form endosperm and cotyledons. Literature support for this function	2																ath:AT1G24909
R195ex[l]	non-enzymatic	related to storage in seedling	reactions related to uptake of nutrients form endosperm and cotyledons. Literature support for this function	2																ath:AT2G29690
R196ex[l]	non-enzymatic	related to storage in seedling	reactions related to uptake of nutrients form endosperm and cotyledons. Literature support for this function	2																ath:AT1G25083
R197ex[l]	non-enzymatic	related to storage in seedling	reactions related to uptake of nutrients form endosperm and cotyledons. Literature support for this function	2																ath:AT1G25155
R198ex[l]	non-enzymatic	related to storage in seedling	reactions related to uptake of nutrients form endosperm and cotyledons. Literature support for this function	2																ath:AT5G17990
R199ex[l]	non-enzymatic	related to storage in seedling	reactions related to uptake of nutrients form endosperm and cotyledons. Literature support for this function	2																ath:AT1G07780
R200ex[l]	non-enzymatic	related to storage in seedling	reactions related to uptake of nutrients form endosperm and cotyledons. Literature support for this function	2																ath:AT5G05590
R201ex[l]	non-enzymatic	related to storage in seedling	reactions related to uptake of nutrients form endosperm and cotyledons. Literature support for this function	2																ath:AT1G29410
R202ex[l]	non-enzymatic	related to storage in seedling	reactions related to uptake of nutrients form endosperm and cotyledons. Literature support for this function	2																ath:AT5G48220
R203ex[l]	non-enzymatic	related to storage in seedling	reactions related to uptake of nutrients form endosperm and cotyledons. Literature support for this function	2																ath:AT2G04400
R204ex[l]	non-enzymatic	related to storage in seedling	reactions related to uptake of nutrients form endosperm and cotyledons. Literature support for this function	2																ath:AT5G54810
R205ex[l]	non-enzymatic	related to storage in seedling	reactions related to uptake of nutrients form endosperm and cotyledons. Literature support for this function	2																ath:AT4G02610
R206ex[l]	non-enzymatic	related to storage in seedling	reactions related to uptake of nutrients form endosperm and cotyledons. Literature support for this function	2																ath:AT5G38530
R207ex[l]	non-enzymatic	related to storage in seedling	reactions related to uptake of nutrients form endosperm and cotyledons. Literature support for this function	2																ath:AT3G54640
																				ath:AT4G27070
																				ath:AT5G28237
																				ath:AT3G10050
																				ath:AT1G50090
																				ath:AT1G50110
																				ath:AT1G10070
																				ath:AT3G49680
																				ath:AT5G65780
																				ath:AT1G10060
																				ath:AT1G18500
																				ath:AT1G74040
																				ath:AT2G43090
																				ath:AT4G13430
																				ath:AT2G43100
																				ath:AT3G58990
																				ath:AT1G31180
																				ath:AT1G80560
																				ath:AT5G14200
																				ath:AT1G09795
																				ath:AT1G58080
																				ath:AT1G31860
																				ath:AT2G36230
																				ath:AT4G26900
																				ath:AT4G14910
																				ath:AT3G22425
																				ath:AT1G71920
																				ath:AT5G10330
																				ath:AT4G39120
																				ath:AT5G63890
																				ath:AT3G22740
																				ath:AT3G25900
																				ath:AT3G63250
																				ath:AT1G75330
																				ath:AT4G24830
																				ath:AT5G10920
																				ath:AT4G08900
																				ath:AT4G08870
																				ath:AT1G67550
																				ath:AT5G46180
																				ath:AT5G14800
																				ath:AT1G01710
																				ath:AT4G00520
																				ath:AT3G12120
																				ath:AT5G17770
																				ath:AT5G20080
																				ath:AT4G17470
																				ath:AT4G17480
																				ath:AT4G17483
																				ath:AT5G47340
																				ath:AT5G47330
																				ath:AT3G60340
																				ath:AT5G47350
																				ath:AT4G24760
																				ath:AT2G24320
																				ath:AT4G31020
																				ath:AT5G38220
																				ath:AT1G66900
																				ath:AT1G13610
																				ath:AT3G30380
																				ath:AT1G32190
																				ath:AT5G14390
																				ath:AT3G01690
																				ath:AT2G46720
																				ath:AT1G01120
																				ath:AT2G26640
																				ath:AT3G10280
																				ath:AT4G34510
																				ath:AT1G04220
																				ath:AT1G19440
																				ath:AT1G25450
																				ath:AT1G68530
																				ath:AT1G71160
																				ath:AT2G15090
																				ath:AT2G16280
																				ath:AT2G26250
																				ath:AT4G34250
																				ath:AT4G34520
																				ath:AT5G43760
																				ath:AT3G52160
																				ath:AT2G28630
																				ath:AT5G04530
																				ath:AT1G07720
																				ath:AT5G49070
																				ath:AT1G67730
																				ath:AT5G10480
																				ath:AT5G59770
																				ath:AT3G55360
																				ath:AT2G35690
																				ath:AT4G16760
																				ath:AT5G65110
																				ath:AT3G51840
																				ath:AT1G06290
																				ath:AT1G06310
																				ath:AT3G06690
																				ath:AT3G06810
																				ath:AT3G06860
																				ath:AT4G29010
																				ath:AT4G16210
																				ath:AT1G04710
																				ath:AT2G33150
																				ath:AT5G48880
																				ath:AT5G48230
																				ath:AT5G47720
																				ath:AT2G38040
																				ath:AT1G36160
																				ath:AT5G35360
																				ath:ArthCp031
																				ath:AT1G36180
																				ath:AT3G08580
																				ath:AT4G28390
																				ath:AT5G01500
																				ath:AT5G13490
																				ath:AT3G11900
																				ath:AT4G38250
																				ath:AT5G65990
																				ath:AT5G64290
																				ath:AT5G64280
																				ath:AT3G01550
																				ath:AT5G51050
																				ath:AT5G07320
																				ath:AT5G14040
																				ath:AT5G61810
																				ath:AT3G51870
																				ath:AT3G48850
																				ath:AT3G21390
																				ath:AT5G13300
																				ath:AT5G01340
																				ath:AT1G22710
																				ath:AT1G71880
																				ath:AT1G66570
																				ath:AT2G14670
																				ath:AT5G43610
																				ath:AT5G06170
																				ath:AT1G14360
																				ath:AT2G02810
																				ath:AT3G46180
																				ath:AT1G69850
																				ath:AT1G69870
																				ath:AT1G32450
																				ath:ATG12110
																				ath:AT1G27080
																				ath:AT1G18880
																				ath:AT4G21680
																				ath:AT1G61800
																				ath:AT5G54800
																				ath:AT5G09470
																				ath:AT4G24570
																				ath:AT3G38040
																				ath:AT1G52180
																				ath:AT1G01620
																				ath:AT1G80760
																				ath:AT1G73190
																				ath:AT1G17810
																				ath:AT1G31885
																				ath:AT2G16835
																				ath:AT2G16850
																				ath:AT2G37170
																				ath:AT2G34390
																				ath:AT2G39010
																				ath:AT2G29870
																				ath:AT2G45960
																				ath:AT2G37180
																				ath:AT2G36830
																				ath:AT3G47440
																				ath:AT3G56950
																				ath:AT3G53420
																				ath:AT3G54820
																				ath:AT3G04090
																				ath:AT3G16240
																				ath:AT3G26520
																				ath:AT3G61430
																				ath:AT3G06100
																				ath:AT4G18910
																				ath:AT4G23400
																				ath:AT4G01470
																				ath:AT4G35100
																				ath:AT4G17340
																				ath:AT4G19030
																				ath:AT4G10380
																				ath:AT4G00430
																				ath:AT5G37820
																				ath:AT5G47450
																				ath:AT5G37810
																				ath:AT5G60660
																				ath:AT5G18290

## Sheet: Biomass_leaf
source:	Zea mays iRS1563: A Comprehensive Genome-Scale Metabolic Reconstruction of Maize Metabolism								mass when coeffs	coefficients for 1 g per			coefficients for 1	coefficients for 1 g		mass of 1 mmol
Biomass formulation of the model iRS1597 (arabidopsis model)				Calculation of biomass formulation for p-ath571 leaf model
KEGG ID	Name	coefficient		KEGG ID	Name	coefficient	sum(coeffs)=1	MW	sum to 1	mol DW biomass produced	13.5 (w/w)% water	mass w/ water	g per mole biomass	per mmol biomass	1/2 coefficients	biomass
C00152	L-aspargine	0.39		C00152	L-aspargine	0.39	0.114556	132.054	15.1276	0.000726076	0.000628056	0.0829369	0.000726076	0.726076		0.0958808
C00025	L-glutamate	0.39		C00025	L-glutamate	0.39	0.114556	147.053	16.8459	0.000726076	0.000628056	0.0923576	0.000726076	0.726076		0.106772
C00064	L-glutamine	0.35		C00064	L-glutamine	0.35	0.102807	146.069	15.0169	0.000651606	0.00056364	0.0823303	0.000651606	0.651606		0.0951796
C00760	cellulose	0.305		C00760	cellulose	0.305	0.089589	162.141	14.526	0.000567828	0.000491172	0.0796391	0.000567828	0.567828		0.0920683
C00181	D-xylose	0.282		C00181	D-xylose	0.282	0.0828331	150.053	12.4293	0.000525009	0.000454132	0.0681438	0.000525009	0.525009		0.078779
C00369	Starch	0.265		C00369	Starch	0.265	0.0778396	324.282	25.242	0.000493359	0.000426756	0.138389	0.000493359	0.493359	0.24668	0.159988
C00065	L-serine	0.21		C00065	L-serine	0.21	0.0616842	105.043	6.47947	0.000390964	0.000338184	0.0355237	0.000390964	0.390964		0.0410679
C00049	L-aspartate	0.162		C00049	L-aspartate	0.162	0.047585	133.037	6.33058	0.000301601	0.000260885	0.0347074	0.000301601	0.301601		0.0401242
C00123	L-Leucine	0.14		C00123	L-Leucine	0.14	0.0411228	131.095	5.39098	0.000260643	0.000225456	0.029556	0.000260643	0.260643		0.0341688
C00037	glycine	0.14		C00037	glycine	0.14	0.0411228	75.032	3.08553	0.000260643	0.000225456	0.0169164	0.000260643	0.260643		0.0195565
C00041	L-alanine	0.107		C00041	L-alanine	0.107	0.0314296	89.0477	2.79873	0.000199205	0.000172313	0.015344	0.000199205	0.199205		0.0177388
C00183	L-valine	0.1		C00183	L-valine	0.1	0.0293734	117.079	3.43901	0.000186173	0.00016104	0.0188544	0.000186173	0.186173		0.021797
C00089	sucrose	0.096		C00089	sucrose	0.096	0.0281985	342.116	9.64716	0.000178726	0.000154598	0.0528906	0.000178726	0.178726		0.0611452
C00188	L-Threonine	0.086		C00188	L-Threonine	0.086	0.0252611	119.058	3.00755	0.000160109	0.000138494	0.0164889	0.000160109	0.160109		0.0190623
C00079	L-phenylalanine	0.08		C00079	L-phenylalanine	0.08	0.0234987	165.079	3.87915	0.000148939	0.000128832	0.0212674	0.000148939	0.148939		0.0245866
C00407	L-Isoleucine	0.06		C00407	L-Isoleucine	0.06	0.0176241	131.173	2.3118	0.000111704	9.66239e-05	0.0126744	0.000111704	0.111704		0.0146525
C02325	sinapyl alcohol	0.056		C00031	d-glucose	0.053	0.0155679	180.063	2.80321	9.86718e-05	8.53511e-05	0.0153686	9.86718e-05	0.0986718		0.0177672
C00267	alpha D glucose	0.053		C00095	d-fructose	0.053	0.0155679	180.063	2.80321	9.86718e-05	8.53511e-05	0.0153686	9.86718e-05	0.0986718		0.0177672
C02336	beta D fructose (used D-fructose)	0.053		C00078	L-tryptophan	0.04	0.0117494	204.09	2.39793	7.44693e-05	6.4416e-05	0.0131466	7.44693e-05	0.0744693		0.0151984
C00590	coniferyl alcohol	0.048		C00082	L-tyrosine	0.03	0.00881203	181.074	1.59563	5.5852e-05	4.8312e-05	0.00874804	5.5852e-05	0.055852		0.0101133
C00078	L-tryptophan	0.04		C00097	L-cysteine	0.024	0.00704962	121.02	0.853143	4.46816e-05	3.86496e-05	0.00467736	4.46816e-05	0.0446816		0.00540735
C02646	4-coumaryl alcohol	0.04		C00148	L-proline	0.01	0.00293734	115.063	0.33798	1.86173e-05	1.6104e-05	0.00185298	1.86173e-05	0.0186173		0.00214217
C00082	L-tyrosine	0.03		C00073	L-methionine	0.002	0.000587469	149.211	0.0876569	3.72347e-06	3.2208e-06	0.000480579	3.72347e-06	0.00372347		0.000555583
C00002	ATP	0.029		C00047	L-lysine	0.001	0.000293734	146.106	0.0429162	1.86173e-06	1.6104e-06	0.000235288	1.86173e-06	0.00186173		0.000272009
C00249	hexadecanoic acid	0.026		C00135	Histidine	0.0284377	0.00835313	155.07	1.29532	5.29434e-05	4.57961e-05	0.00710157	5.29434e-05	0.0529434		0.00820991
C00097	L-cysteine	0.024				3.40444		mass of 1 mole biomass	157.775		sum mass	0.865			sum mass	1
C00148	L-proline	0.01
C00044	GTP	0.0039
C00063	CTP	0.0032
C00459	dTTP	0.0028
C00075	UTP	0.0028
C00131	dATP	0.0027								biomass component	coefficient
C00073	L-methionine	0.002								C00152	0.726076
C00458	dCTP	0.0018								C00025	0.726076
C00286	dGTP	0.00166								C00064	0.651606
C00047	L-lysine	0.001								C00760	0.567828
C00135	Histidine	0								C00181	0.525009
	sum of used coeff	3.376								C00369	0.24668
										C00369	0.24668
	removed, fraction too small to worry about adding pathways for									C00065	0.390964
	Aas only kept because biologically essential									C00049	0.301601
										C00123	0.260643
										C00037	0.260643
										C00041	0.199205
										C00183	0.186173
										C00089	0.178726
										C00188	0.160109
										C00079	0.148939
										C00407	0.111704
										C00031	0.0986718
										C00095	0.0986718
										C00078	0.0744693
										C00082	0.055852
										C00097	0.0446816
										C00148	0.0186173
										C00073	0.00372347
										C00047	0.00186173
										C00135	0.0529434

## Sheet: Reaction_List_Leaf
#biomass reactions
lbiomass_wt	0.726075783 C00152[l_c] + 0.726075783 C00025[l_c] + 0.651606472 C00064[l_c] + 0.567828497 C00760[l_e] + 0.525008643 C00181[l_c] + 0.246679593 C00369[l_c] + 0.246679593 C00369[l_p] + 0.39093883 C00065[l_c] + 0.30160071 C00049[l_c] + 0.260642589 C00123[l_c] + 0.260642589 C00037[l_c] + 0.199205407 C00041[l_c] + 0.186173278 C00183[l_c] + 0.178726347 C00089[l_c] + 0.160109019 C00188[l_c] + 0.148938622…
lbiomass_loss	0.726075783 C00152[l_c] + 0.726075783 C00025[l_c] + 0.651606472 C00064[l_c] + 0.567828497 C00760[l_e] + 0.525008643 C00181[l_c] + 0.246679593 C00369[l_c] + 0.246679593 C00369[l_p] + 0.39093883 C00065[l_c] + 0.30160071 C00049[l_c] + 0.260642589 C00123[l_c] + 0.260642589 C00037[l_c] + 0.199205407 C00041[l_c] + 0.186173278 C00183[l_c] + 0.178726347 C00089[l_c] + 0.160109019 C00188[l_c] + 0.148938622…
lbiomass_main	0.726075783 C00152[l_c] + 0.726075783 C00025[l_c] + 0.651606472 C00064[l_c] + 0.567828497 C00760[l_e] + 0.525008643 C00181[l_c] + 0.246679593 C00369[l_c] + 0.246679593 C00369[l_p] + 0.39093883 C00065[l_c] + 0.30160071 C00049[l_c] + 0.260642589 C00123[l_c] + 0.260642589 C00037[l_c] + 0.199205407 C00041[l_c] + 0.186173278 C00183[l_c] + 0.178726347 C00089[l_c] + 0.160109019 C00188[l_c] + 0.148938622…
lbiomass_scen	0.726075783 C00152[l_c] + 0.726075783 C00025[l_c] + 0.651606472 C00064[l_c] + 0.567828497 C00760[l_e] + 0.525008643 C00181[l_c] + 0.246679593 C00369[l_c] + 0.246679593 C00369[l_p] + 0.39093883 C00065[l_c] + 0.30160071 C00049[l_c] + 0.260642589 C00123[l_c] + 0.260642589 C00037[l_c] + 0.199205407 C00041[l_c] + 0.186173278 C00183[l_c] + 0.178726347 C00089[l_c] + 0.160109019 C00188[l_c] + 0.148938622…
lbiomasssi	1 leafBiomass <->
#TCA cycle
R00344[l_im]	1 C00002[l_im] + 1 C00022[l_im] + 1 C00288[l_im] + 1 C00080[l_im] -> 1 C00008[l_im] + 1 C00009[l_im] + 1 C00036[l_im]
R10092[l_im]	1 C00011[l_im] + 1 C00001[l_im] <-> 1 C00288[l_im] + 1 C00080[l_im]
R00014[l_im]	1 C00022[l_im] + 1 C00068[l_im] -> 1 C05125[l_im] + 1 C00011[l_im]
R03270[l_im]	1 C05125[l_im] + 1 C15972[l_im] -> 1 C16255[l_im] + 1 C00068[l_im]
R02569[l_im]	1 C00010[l_im] + 1 C16255[l_im] -> 1 C00024[l_im] + 1 C15973[l_im]
R00351[l_im]	1 C00024[l_im] + 1 C00001[l_im] + 1 C00036[l_im] -> 1 C00158[l_im] + 1 C00010[l_im]
R00352[l_im]	1 C00008[l_im] + 1 C00009[l_im] + 1 C00024[l_im] + 1 C00036[l_im] -> 1 C00002[l_im] + 1 C00158[l_im] + 1 C00010[l_im]
R01325[l_im]	1 C00158[l_im] -> 1 C00417[l_im] + 1 C00001[l_im]
R01900[l_im]	1 C00417[l_im] + 1 C00001[l_im] -> 1 C00311[l_im]
R01899[l_im]	1 C00311[l_im] + 1 C00006[l_im] -> 1 C05379[l_im] + 1 C00005[l_im] + 1 C00080[l_im]
R00268[l_im]	1 C05379[l_im] -> 1 C00026[l_im] + 1 C00011[l_im]
R00709[l_im]	1 C00311[l_im] + 1 C00003[l_im] -> 1 C00026[l_im] + 1 C00011[l_im] + 1 C00004[l_im] + 1 C00080[l_im]
R02570[l_im]	1 C00010[l_im] + 1 C16254[l_im] <-> 1 C00091[l_im] + 1 C15973[l_im]
R00432[l_im]	1 C00035[l_im] + 1 C00009[l_im] + 1 C00091[l_im] -> 1 C00044[l_im] + 1 C00042[l_im] + 1 C00010[l_im]
R00330[l_im]	1 C00008[l_im] + 1 C00044[l_im] <- 1 C00002[l_im] + 1 C00035[l_im]
R00405[l_im]	1 C00008[l_im] + 1 C00009[l_im] + 1 C00091[l_im] -> 1 C00002[l_im] + 1 C00042[l_im] + 1 C00010[l_im]
R10343[l_im]	1 C00091[l_im] + 1 C00033[l_im] -> 1 C00024[l_im] + 1 C00042[l_im]
R01082[l_im]	1 C00122[l_im] + 1 C00001[l_im] -> 1 C00149[l_im]
R01197[l_im]	2 C00139[l_im] + 1 C00026[l_im] + 1 C00010[l_im] -> 2 C00138[l_im] + 1 C00091[l_im] + 1 C00011[l_im] + 2 C00080[l_im]
R03316[l_im]	1 C05381[l_im] + 1 C15972[l_im] -> 1 C16254[l_im] + 1 C00068[l_im]
R00621[l_im]	1 C00026[l_im] + 1 C00068[l_im] -> 1 C05381[l_im] + 1 C00011[l_im]
R07618[l_im]	1 C15973[l_im] + 1 C00003[l_im] -> 1 C15972[l_im] + 1 C00004[l_im] + 1 C00080[l_im]
R01195[l_im]	2 C00138[l_im] + 1 C00006[l_im] + 1 C00080[l_im] <-> 2 C00139[l_im] + 1 C00005[l_im]
R00361[l_im]	1 C00149[l_im] + 1 C00016[l_im] -> 1 C00036[l_im] + 1 C01352[l_im]
R00235[l_im]	1 C00002[l_im] + 1 C00033[l_im] + 1 C00010[l_im] <- 1 C00020[l_im] + 1 C00013[l_im] + 1 C00024[l_im]
R00087[l_im]	1 C00002[l_im] + 1 C00001[l_im] -> 1 C00020[l_im] + 1 C00013[l_im]
R00127[l_im]	1 C00002[l_im] + 1 C00020[l_im] -> 2 C00008[l_im]
#Photosynthesis reactions
R300[l_t]	1 C00205[l_t] + 1 C00001[l_t] + 1 C02061[l_t] -> 2 C00080[l_t] + 0.5 C00007[l_t] + 1 C16693[l_t]
ATPaseUCP	1 C00080[l_t] -> 1 C00080[l_c]
R03817[l_t]	1 C16693[l_t] + 2 C03162[l_t] + 4 C00080[l_cl] -> 1 C02061[l_t] + 2 C03025[l_t] + 4 C00080[l_t]
#R0035tesi	1 C00080[l_cl] ->
R301[l_t]	1 C03025[l_t] -> 1 C03162[l_t] + 1 C05359[l_t]
R302[l_t]	2 C05359[l_t] + 1 C00205[l_t] + 1 C00080[l_cl] + 1 C00006[l_cl] -> 1 C00005[l_cl]
R303[l_t]	1 C00008[l_cl] + 3 C00080[l_t] + 1 C00009[l_cl] -> 1 C00002[l_cl] + 3 C00080[l_cl] + 1 C00001[l_cl]
#one carbon metabolism plus serine synthesis in mitochondria
R00945[l_im]	1 C00143[l_im] + 1 C00037[l_im] + 1 C00001[l_im] -> 1 C00101[l_im] + C00065[l_im]
R01221[l_im]	1 C00037[l_im] + 1 C00101[l_im] + 1 C00003[l_im] -> 1 C00143[l_im] + C00014[l_im] + 1 C00011[l_im] + 1 C00004[l_im] + 1 C00080[l_im]
R07168[l_im]	1 C00440[l_im] + 1 C00003[l_im] <-> 1 C00143[l_im] + 1 C00004[l_im] + 1 C00080[l_im]
R01217[l_im]	1 C00143[l_im] + 2 C00138[l_im] + 2 C00080[l_im] <-> 1 C00440[l_im] + 2 C00139[l_im]
#Carbon fixation
R00024[l_cl]	1 C01182[l_cl] + 1 C00011[l_cl] + 1 C00001[l_cl] -> 2 C00197[l_cl]
R01512[l_cl]	1 C00002[l_cl] + 1 C00197[l_cl] -> 1 C00008[l_cl] + 1 C00236[l_cl]
R01063[l_cl]	1 C00236[l_cl] + 1 C00005[l_cl] + 1 C00080[l_cl] -> 1 C00118[l_cl] + 1 C00009[l_cl] + 1 C00006[l_cl]
R01015[l_cl]	1 C00118[l_cl] -> 1 C00111[l_cl]
R01068[l_cl]	1 C00118[l_cl] + 1 C00111[l_cl] -> 1 C00354[l_cl]
R00762[l_cl]	1 C00354[l_cl] + 1 C00001[l_cl] -> 1 C00085[l_cl] + 1 C00009[l_cl]
R01067[l_cl]	1 C00085[l_cl] + 1 C00118[l_cl] -> 1 C00279[l_cl] + 1 C00231[l_cl]
R01829[l_cl]	1 C00111[l_cl] + 1 C00279[l_cl] -> 1 C00447[l_cl]
R01845[l_cl]	1 C00447[l_cl] + 1 C00001[l_cl] -> 1 C05382[l_cl] + 1 C00009[l_cl]
R01641[l_cl]	1 C05382[l_cl] + 1 C00118[l_cl] -> 1 C00117[l_cl] + 1 C00231[l_cl]
R01056[l_cl]	1 C00117[l_cl] -> 1 C00199[l_cl]
R01529[l_cl]	1 C00231[l_cl] -> 1 C00199[l_cl]
R01523[l_cl]	1 C00002[l_cl] + 1 C00199[l_cl] -> 1 C00008[l_cl] + 1 C01182[l_cl]
#dicarboxylate metabolism
R03140[l_c]	1 C01182[l_c] + 1 C00007[l_c] <-> 1 C00197[l_c] + 1 C00988[l_c]
R01334[l_c]	1 C00988[l_c] + 1 C00001[l_c] <-> 1 C00160[l_c] + 1 C00009[l_c]
R00475[l_c]	1 C00160[l_c] + 1 C00007[l_c] -> 1 C00048[l_c] + 1 C00027[l_c]
R00351[l_c]	1 C00158[l_c] + 1 C00010[l_c] <-> 1 C00024[l_c] + 1 C00001[l_c] + 1 C00036[l_c]
R01325[l_c]	1 C00158[l_c] <-> 1 C00417[l_c] + 1 C00001[l_c]
R01900[l_c]	1 C00311[l_c] <-> 1 C00417[l_c] + 1 C00001[l_c]
R00479[l_c]	1 C00311[l_c] -> 1 C00042[l_c] + 1 C00048[l_c]
R00372[l_c]	1 C00037[l_c] + 1 C00026[l_c] <- 1 C00048[l_c] + 1 C00025[l_c]
R00588[l_c]	1 C00065[l_c] + 1 C00048[l_c] -> 1 C00168[l_c] + 1 C00037[l_c]
R00253[l_c]	1 C00002[l_c] + 1 C00025[l_c] + 1 C00014[l_c] -> 1 C00008[l_c] + 1 C00009[l_c] + 1 C00064[l_c]
R00021[l_c]	2 C00025[l_c] + 2 C00139[l_c] <- 1 C00064[l_c] + 1 C00026[l_c] + 2 C00138[l_c] + 2 C00080[l_c]
R00113[l_c]	1 C00027[l_c] + 1 C00005[l_c] + 1 C00080[l_c] -> 1 C00006[l_c] + 2 C00001[l_c]
#Nitrogen metabolism
R00790[l_c]	1 C00014[l_c] + 2 C00001[l_c] + 6 C00139[l_c] <- 1 C00088[l_c] + 6 C00138[l_c] + 6 C00080[l_c]
R00794[l_c]	1 C00088[l_c] + 1 C00003[l_c] + 1 C00001[l_c] <- 1 C00244[l_c] + 1 C00004[l_c] + 1 C00080[l_c]
#sulfur metabolism
R00529[l_c]	1 C00002[l_c] + 1 C00059[l_c] -> 1 C00013[l_c] + 1 C00224[l_c]
R08553[l_c]	1 C00224[l_c] + 1 C01352[l_c] <-> 1 C00020[l_c] + 1 C00094[l_c] + 1 C00016[l_c]
R00859[l_c]	1 C00094[l_c] + 6 C00138[l_c] + 6 C00080[l_c] <-> 1 C00283[l_c] + 6 C00139[l_c] + 3 C00001[l_c]
R01288[l_c]	1 C01118[l_c] + 1 C00283[l_c] <-> 1 C00155[l_c] + 1 C00042[l_c]
R00782[l_c]	1 C00283[l_c] + 1 C00022[l_c] + 1 C00014[l_c] <-> 1 C00097[l_c] + 1 C00001[l_c]
R00009[l_c]	2 C00027[l_c] -> 1 C00007[l_c] + 2 C00001[l_c]
R00533[l_c]	1 C00094[l_c] + 1 C00007[l_c] + 1 C00001[l_c] <-> 1 C00059[l_c] + 1 C00027[l_c]
#Pantothenate and CoA biosynthesis
R00006[l_c]	2 C00022[l_c] -> 1 C00900[l_c] + 1 C00011[l_c]
R03051[l_c]	1 C00900[l_c] + 1 C00005[l_c] + 1 C00080[l_c] -> 1 C04039[l_c] + 1 C00006[l_c]
R01209[l_c]	1 C04039[l_c] -> 1 C00141[l_c] + 1 C00001[l_c]
#starch and sucrose metabolism
R00771[l_c]	1 C00085[l_c] <-> 1 C00092[l_c]
R08639[l_c]	1 C00092[l_c] <-> 1 C00103[l_c]
R00289[l_c]	1 C00075[l_c] + 1 C00103[l_c] -> 1 C00013[l_c] + 1 C00029[l_c]
R00948[l_c]	1 C00002[l_c] + 1 C00103[l_c] -> 1 C00013[l_c] + 1 C00498[l_c]
R00951[l_c]	1 C00498[l_c] + 1 C00001[l_c] -> 1 C00020[l_c] + 1 C00103[l_c]
R02421[l_c]	1 C00498[l_c] -> 1 C00008[l_c] + 1 C00718[l_c]
R02110[l_c]	2 C00718[l_c] -> 1 C00369[l_c]
R02889[l_e]	1 C00029[l_e] -> 1 C00015[l_e] + 1 C00760[l_e]
R00155[l_e]	1 C00015[l_e] + 1 C00001[l_e] -> 1 C00105[l_e] + 1 C00009[l_e]
R00806[l_c]	1 C00029[l_c] + 1 C00095[l_c] -> 1 C00089[l_c] + 1 C00015[l_c]
R00801[l_c]	1 C00089[l_c] + 1 C00001[l_c] -> 1 C00095[l_c] + 1 C00031[l_c]
R05196[l_c]	2 C00208[l_c] -> 1 C00031[l_c] + 1 C00718[l_c]
R01821[l_c]	1 C00718[l_c] + 1 C00009[l_c] -> 1 C00103[l_c]
R00229[l_c]	1 C00002[l_c] + 1 C00031[l_c] -> 1 C00008[l_c] + 1 C00092[l_c]
R00766[l_c]	1 C00029[l_c] + 1 C00085[l_c] -> 1 C00015[l_c] + 1 C02591[l_c]
R11261[l_c]	1 C00369[l_c] + 1 C00001[l_c] -> 2 C01935[l_c]
R11262[l_c]	2 C01935[l_c] + 1 C00001[l_c] -> 1 C00208[l_c]
R00805[l_c]	1 C02591[l_c] + 1 C00001[l_c] -> 1 C00089[l_c] + 1 C00009[l_c]
R00760[l_c]	1 C00002[l_c] + 1 C00095[l_c] -> 1 C00008[l_c] + 1 C00085[l_c]
R00028[l_c]	1 C00208[l_c] + 1 C00001[l_c] -> 2 C00031[l_c]
#Pyrimidine metabolism
R10092[l_c]	1 C00011[l_c] + 1 C00001[l_c] <-> 1 C00288[l_c] + 1 C00080[l_c]
R00575[l_c]	2 C00002[l_c] + 1 C00064[l_c] + 1 C00288[l_c] + 1 C00080[l_c] + 1 C00001[l_c] -> 2 C00008[l_c] + 1 C00009[l_c] + 1 C00025[l_c] + 1 C00169[l_c]
R01397[l_c]	1 C00169[l_c] + 1 C00049[l_c] -> 1 C00009[l_c] + 1 C00438[l_c]
R01993[l_c]	1 C00438[l_c] <-> 1 C00337[l_c] + 1 C00001[l_c]
R01867[l_c]	1 C00337[l_c] + 1 C00122[l_c] <-> 1 C00295[l_c] + 1 C00042[l_c]
R01870[l_c]	1 C00295[l_c] + 1 C00119[l_c] <-> 1 C01103[l_c] + 1 C00013[l_c]
R00965[l_c]	1 C01103[l_c] -> 1 C00105[l_c] + 1 C00011[l_c]
R00158[l_c]	1 C00002[l_c] + 1 C00105[l_c] <-> 1 C00008[l_c] + 1 C00015[l_c]
R00156[l_c]	1 C00002[l_c] + 1 C00015[l_c] -> 1 C00008[l_c] + 1 C00075[l_c]
R00438[l_c]	1 C00015[l_c] -> 1 C00009[l_c]
#Purine metabolism
R04560[l_c]	1 C00234[l_c] + 1 C04677[l_c] <-> 1 C00101[l_c] + 1 C04734[l_c]
R00941[l_c]	1 C00101[l_c] + 1 C00011[l_c] + 1 C00005[l_c] + 1 C00080[l_c] <-> 1 C00234[l_c] + 1 C00006[l_c] + 1 C00001[l_c]
R01127[l_c]	1 C04734[l_c] <-> 1 C00130[l_c] + 1 C00001[l_c]
R01135[l_c]	1 C00044[l_c] + 1 C00130[l_c] + 1 C00049[l_c] <-> 1 C00035[l_c] + 1 C00009[l_c] + 1 C03794[l_c]
R01083[l_c]	1 C03794[l_c] <-> 1 C00122[l_c] + 1 C00020[l_c]
#R00122[l_c]	1 C00020[l_c] + 1 C00009[l_c] <- 1 C00008[l_c] + 1 C00001[l_c]
R00127[l_c]	1 C00002[l_c] + 1 C00020[l_c] -> 2 C00008[l_c]
R00181[l_c]	1 C00020[l_c] + 1 C00001[l_c] -> 1 C00130[l_c] + 1 C00014[l_c]
#Glycolysis/gluconeogenesis
R206[l_c]	1 C00031[l_c] <-> 1 C00221[l_c]
R207[l_c]	1 C00031[l_c] <-> 1 C00267[l_c]
R00802[l_c]	1 C00221[l_c] + 1 C00267[l_c] <- 1 C00089[l_c] + 1 C00001[l_c]
R01600[l_c]	1 C00002[l_c] + 1 C00221[l_c] -> 1 C00008[l_c] + 1 C01172[l_c]
R00959[l_c]	1 C00103[l_c] <-> 1 C00668[l_c]
R02740[l_c]	1 C00668[l_c] <-> 1 C05345[l_c]
R04780[l_c]	1 C05378[l_c] + 1 C00001[l_c] -> 1 C05345[l_c] + 1 C00009[l_c]
R03321[l_c]	1 C05345[l_c] <-> 1 C01172[l_c]
R01070[l_c]	1 C05378[l_c] <-> 1 C00111[l_c] + 1 C00118[l_c]
R01015[l_c]	1 C00111[l_c] <-> 1 C00118[l_c]
R01058[l_c]	1 C00118[l_c] + 1 C00006[l_c] + 1 C00001[l_c] -> 1 C00197[l_c] + 1 C00005[l_c] + 1 C00080[l_c]
R01518[l_c]	1 C00197[l_c] <-> 1 C00631[l_c]
R00658[l_c]	1 C00631[l_c] <-> 1 C00001[l_c] + 1 C00074[l_c]
R00341[l_c]	1 C00002[l_c] + 1 C00036[l_c] -> 1 C00008[l_c] + 1 C00074[l_c] + 1 C00011[l_c]
R00200[l_c]	1 C00008[l_c] + 1 C00074[l_c] <- 1 C00002[l_c] + 1 C00022[l_c]
R00014[l_c]	1 C00022[l_c] + 1 C00068[l_c] -> 1 C05125[l_c] + 1 C00011[l_c]
R00755[l_c]	1 C05125[l_c] -> 1 C00084[l_c] + 1 C00068[l_c]
R03270[l_c]	1 C05125[l_c] + 1 C15972[l_c] -> 1 C16255[l_c] + 1 C00068[l_c]
R07618[l_c]	1 C15973[l_c] + 1 C00003[l_c] <-> 1 C15972[l_c] + 1 C00004[l_c] + 1 C00080[l_c]
R02569[l_c]	1 C00010[l_c] + 1 C16255[l_c] <-> 1 C00024[l_c] + 1 C15973[l_c]
R00710[l_c]	1 C00084[l_c] + 1 C00003[l_c] + 1 C00001[l_c] <-> 1 C00033[l_c] + 1 C00004[l_c] + 1 C00080[l_c]
R01196[l_c]	2 C00139[l_c] + 1 C00022[l_c] + 1 C00010[l_c] -> 2 C00138[l_c] + 1 C00024[l_c] + 1 C00011[l_c] + 2 C00080[l_c]
R01061[l_c]	1 C00118[l_c] + 1 C00009[l_c] + 1 C00003[l_c] -> 1 C00236[l_c] + 1 C00004[l_c] + 1 C00080[l_c]
R01512[l_c]	1 C00008[l_c] + 1 C00236[l_c] <-> 1 C00002[l_c] + 1 C00197[l_c]
#Pentose Phosphate pathway, PPP
R01049[l_c]	1 C00002[l_c] + 1 C00117[l_c] -> 1 C00020[l_c] + 1 C00119[l_c]
R01056[l_c]	1 C00199[l_c] -> 1 C00117[l_c]
R01528[l_c]	1 C00345[l_c] + 1 C00006[l_c] -> 1 C00199[l_c] + 1 C00011[l_c] + 1 C00005[l_c] + 1 C00080[l_c]
R02035[l_c]	1 C01236[l_c] + 1 C00001[l_c] -> 1 C00345[l_c]
R02036[l_c]	1 C00345[l_c] -> 1 C04442[l_c] + 1 C00001[l_c]
R02736[l_c]	1 C01172[l_c] + 1 C00006[l_c] -> 1 C01236[l_c] + 1 C00005[l_c] + 1 C00080[l_c]
R05605[l_c]	1 C04442[l_c] <-> 1 C00118[l_c] + 1 C00022[l_c]
#Pyruvate metabolism
R00228[l_c]	1 C00024[l_c] + 1 C00004[l_c] + 1 C00080[l_c] <-> 1 C00084[l_c] + 1 C00010[l_c] + 1 C00003[l_c]
R00342[l_c]	1 C00149[l_c] + 1 C00003[l_c] <-> 1 C00036[l_c] + 1 C00004[l_c] + 1 C00080[l_c]
#Miscellaneous reactions
R00004_1[l_c]	1 C00013[l_c] + 1 C00001[l_c] + 1 C00080[l_c] -> 2 C00009[l_c] + 1 C00080[l_e]
R00004_2[l_c]	1 C00013[l_c] + 1 C00001[l_c] + 1 C00080[l_c] -> 2 C00009[l_c] + 1 C00080[l_p]
R00004[l_im]	1 C00013[l_im] + 1 C00001[l_im] + 1 C00080[l_im] -> 2 C00009[l_im] + 1 C00080[l_c]
R08539[l_c]	1 C00005[l_c] + 2 C00996[l_c] <-> 2 C00999[l_c] + 1 C00006[l_c]
R00134[l_c]	1 C00058[l_c] + 1 C00006[l_c] -> 1 C00011[l_c] + 1 C00005[l_c] + 1 C00080[l_c]
R01195[l_c]	2 C00138[l_c] + 1 C00006[l_c] + 1 C00080[l_c] <-> 2 C00139[l_c] + 1 C00005[l_c]
R01169[l_c]	2 C00139[l_c] + 1 C00022[l_c] + 1 C00010[l_c] -> 2 C00138[l_c] + 1 C00024[l_c] + 1 C00011[l_c] + 2 C00080[l_c]
#carnitine-mediated transport of acetate
R02496[l_c]	1 C00024[l_c] + 1 C00487[l_c] -> 1 C00010[l_c] + 1 C02571[l_c]
R02496[l_im]	1 C00024[l_im] + 1 C00487[l_im] <- 1 C00010[l_im] + 1 C02571[l_im]
#Pentose and Glucuronate interconversion
R01529[l_c]	1 C00199[l_c] <-> 1 C00231[l_c]
R01639[l_c]	1 C00008[l_c] + 1 C00231[l_c] <-> 1 C00002[l_c] + 1 C00310[l_c]
R01432[l_c]	1 C00310[l_c] <-> 1 C00181[l_c]
#Oxydative phosphorylation
R200[l_im]	1 C00004[l_im] -> 1 C00003[l_im] + 1 C00080[l_im] + 2 C05359[l_im]
R201[l_im]	1 C00399[l_im] + 2 C05359[l_im] + 6 C00080[l_im] -> 1 C00390[l_im] + 4 C00080[l_om]
R202[l_im]	2 C00080[l_im] + 1 C00390[l_im] -> 4 C00080[l_om] + 1 C00399[l_im] + 2 C05359[l_im]
R203[l_im]	1 C00007[l_im] + 8 C00080[l_im] + 4 C05359[l_im] -> 2 C00001[l_im] + 4 C00080[l_om]
R204[l_im]	1 C00009[l_im] + 1 C00008[l_im] + 3 C00080[l_om] -> 3 C00080[l_im] + 1 C00002[l_im] + 1 C00001[l_im]
R02164[l_im]	1 C15602[l_im] + 1 C00042[l_im] -> 1 C15603[l_im] + 1 C00122[l_im]
R07358[l_im]	1 C00004[l_im] + 1 C00080[l_im] + 1 C15602[l_im] <-> 1 C00003[l_im] + 1 C15603[l_im]
#R02163[l_im]	1 C00390[l_im] + 1 C00003[l_im] <-> 1 C00399[l_im] + 1 C00004[l_im] + 1 C00080[l_im]
#Pentose phosphate pathway
R01049[l_p]	1 C00002[l_p] + 1 C00117[l_p] -> 1 C00020[l_p] + 1 C00119[l_p]
R01056[l_p]	1 C00199[l_p] -> 1 C00117[l_p]
R01528[l_p]	1 C00345[l_p] + 1 C00006[l_p] -> 1 C00199[l_p] + 1 C00011[l_p] + 1 C00005[l_p] + 1 C00080[l_p]
R02035[l_p]	1 C01236[l_p] + 1 C00001[l_p] -> 1 C00345[l_p]
R02036[l_p]	1 C00345[l_p] -> 1 C04442[l_p] + 1 C00001[l_p]
R02736[l_p]	1 C01172[l_p] + 1 C00006[l_p] -> 1 C01236[l_p] + 1 C00005[l_p] + 1 C00080[l_p]
R05605[l_p]	1 C04442[l_p] <-> 1 C00118[l_p] + 1 C00022[l_p]
R01058[l_p]	1 C00118[l_p] + 1 C00006[l_p] + 1 C00001[l_p] -> 1 C00197[l_p] + 1 C00005[l_p] + 1 C00080[l_p]
R01070[l_p]	1 C05378[l_p] <-> 1 C00111[l_p] + 1 C00118[l_p]
R04780[l_p]	1 C05378[l_p] + 1 C00001[l_p] -> 1 C05345[l_p] + 1 C00009[l_p]
R02740[l_p]	1 C05345[l_p] <-> 1 C00668[l_p]
R02739[l_p]	1 C00668[l_p] <-> 1 C01172[l_p]
R10860[l_p]	1 C00118[l_p] + 1 C00003[l_p] + 1 C00001[l_p] -> 1 C00197[l_p] + 1 C00004[l_p] + 1 C00080[l_p]
#Alanine, Aspartate and glutamine metabolism
R00578[l_p]	1 C00002[l_p] + 1 C00049[l_p] + 1 C00064[l_p] + 1 C00001[l_p] -> 1 C00020[l_p] + 1 C00013[l_p] + 1 C00152[l_p] + 1 C00025[l_p]
R00355[l_p]	1 C00036[l_p] + 1 C00025[l_p] <-> 1 C00049[l_p] + 1 C00026[l_p]
R10092[l_p]	1 C00011[l_p] + 1 C00001[l_p] <-> 1 C00288[l_p] + 1 C00080[l_p]
R00575[l_p]	2 C00002[l_p] + 1 C00064[l_p] + 1 C00288[l_p] + 1 C00080[l_p] + 1 C00001[l_p] -> 2 C00008[l_p] + 1 C00009[l_p] + 1 C00025[l_p] + 1 C00169[l_p]
R00253[l_p]	1 C00002[l_p] + 1 C00025[l_p] + 1 C00014[l_p] -> 1 C00008[l_p] + 1 C00009[l_p] + 1 C00064[l_p]
R00248[l_p]	1 C00026[l_p] + 1 C00014[l_p] + 1 C00005[l_p] + 1 C00080[l_p] <-> 1 C00025[l_p] + 1 C00006[l_p] + 1 C00001[l_p]
R00258[l_p]	1 C00022[l_p] + 1 C00025[l_p] <-> 1 C00041[l_p] + 1 C00026[l_p]
R00397[l_p]	1 C00049[l_p] -> 1 C00041[l_p] + 1 C00011[l_p]
R00707[l_p]	1 C03912[l_p] + 1 C00003[l_p] + 2 C00001[l_p] <-> 1 C00025[l_p] + 1 C00004[l_p] + 1 C00080[l_p]
#Glycine, Serine, and Threonine metabolism
R01513[l_p]	1 C00197[l_p] + 1 C00003[l_p] <-> 1 C03232[l_p] + 1 C00004[l_p] + 1 C00080[l_p]
R04173[l_p]	1 C03232[l_p] + 1 C00025[l_p] <-> 1 C01005[l_p] + 1 C00026[l_p]
R00582[l_p]	1 C01005[l_p] + 1 C00001[l_p] -> 1 C00065[l_p] + 1 C00009[l_p]
R00945[l_p]	1 C00101[l_p] + 1 C00065[l_p] <-> 1 C00143[l_p] + 1 C00037[l_p] + 1 C00001[l_p]
R01226[l_p]	1 C00143[l_p] + 1 C00141[l_p] + 1 C00001[l_p] <-> 1 C00101[l_p] + 1 C00966[l_p]
R01216[l_p]	1 C00966[l_p] <-> 1 C00141[l_p] + 1 C00067[l_p]
R00602[l_p]	1 C00067[l_p] + 2 C00001[l_p] <-> 1 C00132[l_p] + 1 C00027[l_p]
R00604[l_p]	1 C00067[l_p] + 1 C00003[l_p] + 1 C00001[l_p] <-> 1 C00058[l_p] + 1 C00004[l_p] + 1 C00080[l_p]
R00519[l_p]	1 C00058[l_p] + 1 C00003[l_p] -> 1 C00080[l_p] + 1 C00011[l_p] + 1 C00004[l_p]
R00009[l_p]	2 C00027[l_p] <-> 1 C00007[l_p] + 2 C00001[l_p]
R03425[l_p]	1 C00037[l_p] + 1 C02051[l_p] -> 1 C01242[l_p] + 1 C00011[l_p]
R04125[l_p]	1 C01242[l_p] + 1 C00101[l_p] -> 1 C02972[l_p] + 1 C00143[l_p] + 1 C00014[l_p]
R03815[l_p]	1 C02972[l_p] + 1 C00003[l_p] -> 1 C02051[l_p] + 1 C00004[l_p] + 1 C00080[l_p]
R00751[l_p]	1 C00037[l_p] + 1 C00084[l_p] <-> 1 C00188[l_p]
#Phenylalanin, Tryptophan, and Tyrosine biosynthesis
R01067[l_p]	1 C00085[l_p] + 1 C00118[l_p] <-> 1 C00279[l_p] + 1 C00231[l_p]
R01826[l_p]	1 C00074[l_p] + 1 C00279[l_p] + 1 C00001[l_p] -> 1 C04691[l_p] + 1 C00009[l_p]
R03083[l_p]	1 C04691[l_p] -> 1 C00944[l_p] + 1 C00009[l_p]
R03084[l_p]	1 C00944[l_p] <-> 1 C02637[l_p] + 1 C00001[l_p]
R02413[l_p]	1 C02637[l_p] + 1 C00005[l_p] + 1 C00080[l_p] <-> 1 C00493[l_p] + 1 C00006[l_p]
R02412[l_p]	1 C00002[l_p] + 1 C00493[l_p] -> 1 C00008[l_p] + 1 C03175[l_p]
R03460[l_p]	1 C00074[l_p] + 1 C03175[l_p] <-> 1 C00009[l_p] + 1 C01269[l_p]
R01714[l_p]	1 C01269[l_p] -> 1 C00251[l_p] + 1 C00009[l_p]
R01715[l_p]	1 C00251[l_p] <-> 1 C00254[l_p]
R01731[l_p]	1 C00049[l_p] + 1 C00254[l_p] -> 1 C00036[l_p] + 1 C00826[l_p]
R00691[l_p]	1 C00826[l_p] -> 1 C00079[l_p] + 1 C00001[l_p] + 1 C00011[l_p]
R00733[l_p]	1 C00826[l_p] + 1 C00006[l_p] -> 1 C00082[l_p] + 1 C00011[l_p] + 1 C00005[l_p] + 1 C00080[l_p]
R00985[l_p]	1 C00251[l_p] + 1 C00014[l_p] -> 1 C00108[l_p] + 1 C00022[l_p] + 1 C00001[l_p]
R01073[l_p]	1 C00119[l_p] + 1 C00108[l_p] <-> 1 C00013[l_p] + 1 C04302[l_p]
R03509[l_p]	1 C04302[l_p] <-> 1 C01302[l_p]
R03508[l_p]	1 C01302[l_p] -> 1 C03506[l_p] + 1 C00011[l_p] + 1 C00001[l_p]
R02722[l_p]	1 C00065[l_p] + 1 C03506[l_p] <-> 1 C00078[l_p] + 1 C00118[l_p] + 1 C00001[l_p]
#Valine, Leucine, and Isoleucine biosynthesis
R00996[l_p]	1 C00188[l_p] -> 1 C00109[l_p] + 1 C00014[l_p]
R08648[l_p]	1 C00022[l_p] + 1 C00109[l_p] -> 1 C06006[l_p] + 1 C00011[l_p]
R05069[l_p]	1 C06006[l_p] <-> 1 C14463[l_p]
R05068[l_p]	1 C14463[l_p] + 1 C00005[l_p] + 1 C00080[l_p] <-> 1 C06007[l_p] + 1 C00006[l_p]
R05070[l_p]	1 C06007[l_p] -> 1 C00671[l_p] + 1 C00001[l_p]
R02199[l_p]	1 C00671[l_p] + 1 C00025[l_p] -> 1 C00407[l_p] + 1 C00026[l_p]
R00226[l_p]	2 C00022[l_p] -> 1 C06010[l_p] + 1 C00011[l_p]
R05071[l_p]	1 C06010[l_p] <-> 1 C04181[l_p]
R04440[l_p]	1 C04181[l_p] + 1 C00005[l_p] + 1 C00080[l_p] <-> 1 C04272[l_p] + 1 C00006[l_p]
R04441[l_p]	1 C04272[l_p] <-> 1 C00141[l_p] + 1 C00001[l_p]
R01214[l_p]	1 C00141[l_p] + 1 C00025[l_p] -> 1 C00183[l_p] + 1 C00026[l_p]
R01213[l_p]	1 C00141[l_p] + 1 C00001[l_p] + 1 C00024[l_p] -> 1 C02504[l_p] + 1 C00010[l_p]
R03968[l_p]	1 C02504[l_p] <-> 1 C02631[l_p] + 1 C00001[l_p]
R04001[l_p]	1 C02631[l_p] + 1 C00001[l_p] <-> 1 C04411[l_p]
R04426[l_p]	1 C04411[l_p] + 1 C00003[l_p] <-> 1 C04236[l_p] + 1 C00004[l_p] + 1 C00080[l_p]
R01652[l_p]	1 C04236[l_p] -> 1 C00233[l_p] + 1 C00011[l_p]
R01090[l_p]	1 C00233[l_p] + 1 C00025[l_p] <-> 1 C00123[l_p] + 1 C00026[l_p]
#Lysine biosynthesis
R00271[l_p]	1 C00024[l_p] + 1 C00001[l_p] + 1 C00026[l_p] <-> 1 C01251[l_p] + 1 C00010[l_p]
R03444[l_p]	1 C01251[l_p] <-> 1 C04002[l_p] + 1 C00001[l_p]
R04371[l_p]	1 C04002[l_p] + 1 C00001[l_p] <-> 1 C05662[l_p]
R01934[l_p]	1 C05662[l_p] + 1 C00003[l_p] -> 1 C00322[l_p] + 1 C00011[l_p] + 1 C00004[l_p] + 1 C00080[l_p]
R01939[l_p]	1 C00322[l_p] + 1 C00025[l_p] <-> 1 C00956[l_p] + 1 C00026[l_p]
R03098[l_p]	1 C00956[l_p] + 1 C00002[l_p] -> 1 C05560[l_p] + 1 C00013[l_p]
R04863[l_p]	1 C05560[l_p] + 1 C11482[l_p] -> 1 C05535[l_p] + 1 C00020[l_p]
R04390[l_p]	1 C05535[l_p] + 1 C00005[l_p] + 1 C00080[l_p] -> 1 C04076[l_p] + 1 C11482[l_p] + 1 C00006[l_p]
R02315[l_p]	1 C00449[l_p] + 1 C00006[l_p] + 1 C00001[l_p] <-> 1 C00025[l_p] + 1 C04076[l_p] + 1 C00005[l_p] + 1 C00080[l_p]
R00715[l_p]	1 C00449[l_p] + 1 C00003[l_p] + 1 C00001[l_p] <-> 1 C00047[l_p] + 1 C00026[l_p] + 1 C00004[l_p] + 1 C00080[l_p]
#Histidine metabolism
R01071[l_p]	1 C00002[l_p] + 1 C00119[l_p] <-> 1 C02739[l_p] + 1 C00013[l_p]
R04035[l_p]	1 C02739[l_p] + 1 C00001[l_p] -> 1 C02741[l_p] + 1 C00013[l_p]
R04037[l_p]	1 C02741[l_p] + 1 C00001[l_p] -> 1 C04896[l_p]
R04640[l_p]	1 C04896[l_p] -> 1 C04916[l_p]
R04558[l_p]	1 C04916[l_p] + 1 C00064[l_p] -> 1 C04666[l_p] + 1 C04677[l_p] + 1 C00025[l_p]
R03457[l_p]	1 C04666[l_p] -> 1 C01267[l_p] + 1 C00001[l_p]
R03243[l_p]	1 C01267[l_p] + 1 C00025[l_p] <-> 1 C01100[l_p] + 1 C00026[l_p]
R03013[l_p]	1 C01100[l_p] + 1 C00001[l_p] -> 1 C00860[l_p] + 1 C00009[l_p]
R03012[l_p]	1 C00860[l_p] + 1 C00003[l_p] -> 1 C01929[l_p] + 1 C00004[l_p] + 1 C00080[l_p]
R01163[l_p]	1 C01929[l_p] + 1 C00001[l_p] + 1 C00003[l_p] -> 1 C00135[l_p] + 1 C00004[l_p] + 1 C00080[l_p]
#reactions for starch storage in plasmid
R02421[l_p]	1 C00498[l_p] -> 1 C00008[l_p] + 1 C00718[l_p]
R02110[l_p]	2 C00718[l_p] -> 1 C00369[l_p]
R02111[l_p]	1 C00369[l_p] + 1 C00009[l_p] -> 1 C00718[l_p] + 1 C00103[l_p]
#cysteine and methionine metabolism
R00650[l_p]	1 C00019[l_p] + 1 C00155[l_p] <-> 1 C00021[l_p] + 1 C00073[l_p]
R10404[l_p]	1 C00021[l_p] + 1 C00132[l_p] -> 1 C00019[l_p] + 1 C00001[l_p]
R00999[l_p]	1 C00109[l_p] + 1 C00042[l_p] + 1 C00014[l_p] <-> 1 C01118[l_p] + 1 C00001[l_p]
#arginine biosynthesis
R01398[l_p]	1 C00169[l_p] + 1 C00077[l_p] <-> 1 C00009[l_p] + 1 C00327[l_p]
R01954[l_p]	1 C00002[l_p] + 1 C00327[l_p] + 1 C00049[l_p] -> 1 C00020[l_p] + 1 C00013[l_p] + 1 C03406[l_p]
R01086[l_p]	1 C03406[l_p] <-> 1 C00122[l_p] + 1 C00062[l_p]
R00551[l_p]	1 C00062[l_p] + 1 C00001[l_p] <-> 1 C00077[l_p] + 1 C00086[l_p]
R00131[l_p]	1 C00086[l_p] + 1 C00001[l_p] -> 1 C00011[l_p] + 2 C00014[l_p]
#Arginine and poline metabolism
R00667[l_p]	1 C00077[l_p] + 1 C00026[l_p] <-> 1 C01165[l_p] + 1 C00025[l_p]
R00245[l_p]	1 C01165[l_p] + 1 C00003[l_p] + 1 C00001[l_p] <-> 1 C00025[l_p] + 1 C00004[l_p] + 1 C00080[l_p]
R01248[l_p]	1 C00148[l_p] + 1 C00003[l_p] <-> 1 C03912[l_p] + 1 C00004[l_p] + 1 C00080[l_p]
#Miscellaneous reactions
R00004[l_p]	1 C00013[l_p] + 1 C00001[l_p] + 1 C00080[l_p] -> 2 C00009[l_p] + 1 C00080[l_c]
#R00122[l_p]	1 C00020[l_p] + 1 C00009[l_p] <- 1 C00008[l_p] + 1 C00001[l_p]
R00127[l_p]	1 C00002[l_p] + 1 C00020[l_p] -> 2 C00008[l_p]
#starch metabolism
R11261[l_cl]	1 C00369[l_cl] + 1 C00001[l_cl] <-> 2 C01935[l_cl]
R11262[l_cl]	2 C01935[l_cl] + 1 C00001[l_cl] <-> 1 C00208[l_cl]
R02112[l_cl]	2 C00369[l_cl] + 1 C00001[l_cl] -> 1 C00721[l_cl] + 1 C00208[l_cl]
R01791[l_cl]	1 C00721[l_cl] + 1 C00001[l_cl] <-> 2 C00031[l_cl]
R00028[l_cl]	1 C00208[l_cl] + 1 C00001[l_cl] <-> 2 C00031[l_cl]
#unsaturated fatty acid biosynthesis
R08178[l_c]	1 C16162[l_c] + 1 C00001[l_c] <-> 1 C00010[l_c] + 1 C06427[l_c]
R08177[l_c]	1 C02050[l_c] + 1 C00001[l_c] <-> 1 C00010[l_c] + 1 C01595[l_c]
R11043[l_c]	1 C00510[l_c] + 2 C00999[l_c] + 1 C00007[l_c] + 2 C00080[l_c] <-> 1 C02050[l_c] + 2 C00996[l_c] + 2 C00001[l_c]
R12205[l_c]	1 C02050[l_c] + 2 C00999[l_c] + 1 C00007[l_c] + 2 C00080[l_c] <-> 1 C16162[l_c] + 2 C00996[l_c] + 2 C00001[l_c]
R00100[l_c]	1 C00004[l_c] + 2 C00996[l_c] <-> 1 C00003[l_c] + 2 C00999[l_c] + 1 C00080[l_c]
R01274[l_c]	1 C00154[l_c] + 1 C00001[l_c] <-> 1 C00010[l_c] + 1 C00249[l_c]
R08174[l_c]	1 C00412[l_c] + 1 C00001[l_c] <-> 1 C00010[l_c] + 1 C01530[l_c]
R08184[l_c]	1 C16528[l_c] + 1 C00001[l_c] <-> 1 C00010[l_c] + 1 C08281[l_c]
R08176[l_c]	1 C00510[l_c] + 1 C00001[l_c] <-> 1 C00010[l_c] + 1 C00712[l_c]
R08186[l_c]	1 C16530[l_c] + 1 C00001[l_c] <-> 1 C00010[l_c] + 1 C16526[l_c]
R08187[l_c]	1 C16531[l_c] + 1 C00001[l_c] <-> 1 C00010[l_c] + 1 C08316[l_c]
R07758[l_c]	1 C00083[l_c] + 1 C00154[l_c] -> 1 C16216[l_c] + 1 C00010[l_c] + 1 C00011[l_c]
R07759[l_c]	1 C16216[l_c] + 1 C00005[l_c] + 1 C00080[l_c] <-> 1 C16217[l_c] + 1 C00006[l_c]
R07760[l_c]	1 C16217[l_c] <-> 1 C16218[l_c] + 1 C00001[l_c]
R07761[l_c]	1 C16218[l_c] + 1 C00005[l_c] + 1 C00080[l_c] <-> 1 C00412[l_c] + 1 C00006[l_c]
R12048[l_c]	1 C00412[l_c] + 1 C00005[l_c] + 1 C00080[l_c] + 1 C00007[l_c] <-> 1 C00510[l_c] + 1 C00006[l_c] + 2 C00001[l_c]
R02224[l_c]	1 C00412[l_c] + 1 C00083[l_c] + 2 C00005[l_c] + 2 C00080[l_c] -> 1 C02041[l_c] + 1 C00011[l_c] + 2 C00006[l_c] + 1 C00010[l_c] + 1 C00001[l_c]
R10825-8_1[l_c]	1 C02041[l_c] + 1 C00083[l_c] + 2 C00005[l_c] + 2 C00080[l_c] -> 1 C16528[l_c] + 1 C00011[l_c] + 2 C00006[l_c] + 1 C00010[l_c] + 1 C00001[l_c]
R10825-8_2[l_c]	1 C00510[l_c] + 1 C00083[l_c] + 2 C00005[l_c] + 2 C00080[l_c] -> 1 C16530[l_c] + 1 C00011[l_c] + 2 C00006[l_c] + 1 C00010[l_c] + 1 C00001[l_c]
R10825-8_3[l_c]	1 C16530[l_c] + 1 C00083[l_c] + 2 C00005[l_c] + 2 C00080[l_c] -> 1 C16531[l_c] + 1 C00011[l_c] + 2 C00006[l_c] + 1 C00010[l_c] + 1 C00001[l_c]
#fatty acid degredation pathway
R01279[l_c]	1 C00154[l_c] + 1 C00016[l_c] <-> 1 C05272[l_c] + 1 C01352[l_c]
R04738[l_c]	1 C05258[l_c] <-> 1 C05272[l_c] + 1 C00001[l_c]
R04737[l_c]	1 C05258[l_c] + 1 C00003[l_c] <-> 1 C05259[l_c] + 1 C00004[l_c] + 1 C00080[l_c]
R03991[l_c]	1 C02593[l_c] + 1 C00024[l_c] <-> 1 C00010[l_c] + 1 C05259[l_c]
R03990[l_c]	1 C02593[l_c] + 1 C00016[l_c] <-> 1 C05273[l_c] + 1 C01352[l_c]
R04740[l_c]	1 C05260[l_c] <-> 1 C05273[l_c] + 1 C00001[l_c]
R04739[l_c]	1 C05260[l_c] + 1 C00003[l_c] <-> 1 C05261[l_c] + 1 C00004[l_c]
R03858[l_c]	1 C01832[l_c] + 1 C00024[l_c] <-> 1 C00010[l_c] + 1 C05261[l_c]
R03857[l_c]	1 C01832[l_c] + 1 C00016[l_c] <-> 1 C03221[l_c] + 1 C01352[l_c]
R04170[l_c]	1 C05262[l_c] <-> 1 C03221[l_c] + 1 C00001[l_c]
R04741[l_c]	1 C05262[l_c] + 1 C00003[l_c] <-> 1 C05263[l_c] + 1 C00004[l_c] + 1 C00080[l_c]
R04742[l_c]	1 C05274[l_c] + 1 C00024[l_c] <-> 1 C00010[l_c] + 1 C05263[l_c]
R04754[l_c]	1 C05274[l_c] + 1 C00016[l_c] <-> 1 C05275[l_c] + 1 C01352[l_c]
R04744[l_c]	1 C05264[l_c] <-> 1 C05275[l_c] + 1 C00001[l_c]
R04743[l_c]	1 C05264[l_c] + 1 C00003[l_c] <-> 1 C05265[l_c] + 1 C00004[l_c] + 1 C00080[l_c]
R03778[l_c]	1 C01944[l_c] + 1 C00024[l_c] <-> 1 C00010[l_c] + 1 C05265[l_c]
R03777[l_c]	1 C01944[l_c] + 1 C00016[l_c] <-> 1 C05276[l_c] + 1 C01352[l_c]
R04746[l_c]	1 C05266[l_c] <-> 1 C05276[l_c] + 1 C00001[l_c]
R04745[l_c]	1 C05266[l_c] + 1 C00003[l_c] <-> 1 C05267[l_c] + 1 C00004[l_c] + 1 C00080[l_c]
R04747[l_c]	1 C05270[l_c] + 1 C00024[l_c] <-> 1 C00010[l_c] + 1 C05267[l_c]
R04751[l_c]	1 C05270[l_c] + 1 C00016[l_c] <-> 1 C05271[l_c] + 1 C01352[l_c]
R04749[l_c]	1 C05268[l_c] <-> 1 C05271[l_c] + 1 C00001[l_c]
R04748[l_c]	1 C05268[l_c] + 1 C00003[l_c] <-> 1 C05269[l_c] + 1 C00004[l_c] + 1 C00080[l_c]
R01177[l_c]	1 C00024[l_c] + 1 C00136[l_c] <-> 1 C00010[l_c] + 1 C05269[l_c]
R01175[l_c]	1 C00136[l_c] + 1 C00016[l_c] <-> 1 C01352[l_c] + 1 C00877[l_c]
R03026[l_c]	1 C01144[l_c] <-> 1 C00877[l_c] + 1 C00001[l_c]
R01975[l_c]	1 C01144[l_c] + 1 C00003[l_c] <-> 1 C00332[l_c] + 1 C00004[l_c] + 1 C00080[l_c]
R00238[l_c]	2 C00024[l_c] <-> 1 C00010[l_c] + 1 C00332[l_c]
R00742[l_c]	1 C00002[l_c] + 1 C00024[l_c] + 1 C00288[l_c] + 1 C00080[l_c] <-> 1 C00008[l_c] + 1 C00009[l_c] + 1 C00083[l_c]
#list of transport and exchange reactions in the model
R001t[l]	1 C00002[l_om] + 1 C00008[l_c] -> 1 C00002[l_c] + 1 C00008[l_om]
R991t[l]	1 C00002[l_cl] + 1 C00008[l_c] -> 1 C00002[l_c] + 1 C00008[l_cl]
R992t[l]	1 C00002[l_cl] + 1 C00008[l_c] -> 1 C00002[l_c] + 1 C00008[l_cl]
R002t[l]	1 C00002[l_im] + 1 C00008[l_om] -> 1 C00002[l_om] + 1 C00008[l_im]
R003t[l]	1 C00064[l_c] + 1 C00080[l_c] <-> 1 C00064[l_p] + 1 C00080[l_p]
R004t[l]	1 C00007[l_c] <-> 1 C00007[l_om]
R005t[l]	1 C00007[l_om] <-> 1 C00007[l_im]
R006t[l]	1 C00025[l_p] + 1 C00149[l_c] -> 1 C00025[l_c] + 1 C00149[l_p]
R007t[l]	1 C00197[l_p] <-> 1 C00197[l_c]
R008t[l]	1 C00036[l_c] + 1 C00149[l_p] -> 1 C00036[l_p] + 1 C00149[l_c]
#R015t[l]	1 C00188[l_p] + 1 C00080[l_p] -> 1 C00188[l_c] + 1 C00080[l_c]
R016t[l]	1 C00037[l_p] + 1 C00080[l_c] -> 1 C00037[l_c] + 1 C00080[l_p]
R200t[l]	1 C00037[l_om] + 1 C00080[l_om] <- 1 C00037[l_c] + 1 C00080[l_c]
R201t[l]	1 C00037[l_im] + 1 C00080[l_im] <- 1 C00037[l_om] + 1 C00080[l_om]
R202t[l]	1 C00065[l_om] + 1 C00080[l_om] -> 1 C00065[l_c] + 1 C00080[l_c]
R203t[l]	1 C00065[l_im] + 1 C00080[l_om] -> 1 C00065[l_om] + 1 C00080[l_im]
R017t[l]	1 C00074[l_c] + 1 C00009[l_p] -> 1 C00074[l_p] + 1 C00009[l_c]
R018t[l]	1 C00085[l_c] -> 1 C00085[l_p]
R019t[l]	1 C00079[l_p] + 1 C00080[l_p] -> 1 C00079[l_c] + 1 C00080[l_c]
R020t[l]	1 C00022[l_c] + 1 C00080[l_c] <-> 1 C00022[l_om] + 1 C00080[l_om]
R021t[l]	1 C00022[l_om] + 1 C00080[l_om] <-> 1 C00022[l_im] + 1 C00080[l_im]
R022t[l]	1 C00036[l_c] + 1 C00149[l_om] -> 1 C00036[l_om] + 1 C00149[l_c]
R023t[l]	1 C00036[l_om] + 1 C00149[l_im] -> 1 C00036[l_im] + 1 C00149[l_om]
R024t[l]	1 C00001[l_c] <-> 1 C00001[l_om]
R025t[l]	1 C00001[l_om] <-> 1 C00001[l_im]
R026t[l]	1 C00009[l_c] + 1 C00080[l_c] -> 1 C00009[l_om] + 1 C00080[l_om]
R027t[l]	1 C00009[l_om] + 1 C00080[l_om] -> 1 C00009[l_im] + 1 C00080[l_im]
R030t[l]	1 C00149[l_im] + 1 C00042[l_om] -> 1 C00149[l_om] + 1 C00042[l_im]
R031t[l]	1 C00149[l_om] + 1 C00042[l_c] -> 1 C00149[l_c] + 1 C00042[l_om]
R034t[l]	1 C00049[l_p] + 1 C00080[l_c] <-> 1 C00049[l_c] + 1 C00080[l_p]
R035t[l]	1 C00064[l_e] + 1 C00080[l_e] <-> 1 C00064[l_c] + 1 C00080[l_c]
R036t[l]	1 C00080[l_c] + 1 C00089[l_c] <-> 1 C00080[l_e] + 1 C00089[l_e]
R037t[l]	1 C00029[l_c] + 1 C00105[l_e] -> 1 C00029[l_e] + 1 C00105[l_c]
R038t[l]	1 C00041[l_c] + 1 C00080[l_c] <-> 1 C00041[l_p] + 1 C00080[l_p]
R039t[l]	1 C00041[l_e] + 1 C00080[l_e] <-> 1 C00041[l_c] + 1 C00080[l_c]
R041t[l]	1 C00244[l_e] + 1 C00080[l_e] <-> 1 C00244[l_c] + 1 C00080[l_c]
R042t[l]	1 C00244[l_c] + 1 C00080[l_c] <-> 1 C00244[l_p] + 1 C00080[l_p]
R043t[l]	1 C00082[l_p] + 1 C00080[l_p] -> 1 C00082[l_c] + 1 C00080[l_c]
R044t[l]	1 C00498[l_c] -> 1 C00498[l_p]
R045t[l]	1 C00024[l_c] <-> 1 C00024[l_p]
R046t[l]	1 C00059[l_e] -> 1 C00059[l_c]
R047t[l]	1 C01352[l_om] <-> 1 C01352[l_c]
R048t[l]	1 C01352[l_im] <-> 1 C01352[l_om]
R051t[l]	1 C00010[l_c] <-> 1 C00010[l_p]
R052t[l]	1 C00016[l_c] <-> 1 C00016[l_om]
R053t[l]	1 C00016[l_om] <-> 1 C00016[l_im]
R054t[l]	1 C00004[l_p] <-> 1 C00004[l_c]
R057t[l]	1 C00003[l_p] <-> 1 C00003[l_c]
R060t[l]	1 C00169[l_p] <-> 1 C00169[l_c]
R061t[l]	1 C00001[l_e] <-> 1 C00001[l_c]
R062t[l]	1 C00001[l_c] <-> 1 C00001[l_p]
R063t[l]	1 C00183[l_p] + 1 C00080[l_p] -> 1 C00183[l_c] + 1 C00080[l_c]
R064t[l]	1 C00007[l_e] <-> 1 C00007[l_c]
R065t[l]	1 C00009[l_e] <-> 1 C00009[l_c]
R066t[l]	1 C00009[l_c] <-> 1 C00009[l_p]
R067t[l]	1 C00022[l_c] <-> 1 C00022[l_p]
R068t[l]	1 C00074[l_c] + 1 C00009[l_p] -> 1 C00074[l_p] + 1 C00009[l_c]
R069t[l]	1 C00141[l_c] -> 1 C00141[l_p]
R070t[l]	1 C00047[l_p] -> 1 C00047[l_c]
R071t[l]	1 C00407[l_p] -> 1 C00407[l_c]
R072t[l]	1 C00123[l_p] + 1 C00080[l_p] -> 1 C00123[l_c] + 1 C00080[l_c]
R073t[l]	1 C00084[l_c] <-> 1 C00084[l_p]
R074t[l]	1 C00111[l_p] <-> 1 C00111[l_c]
R075t[l]	1 C01172[l_c] -> 1 C01172[l_p]
R076t[l]	1 C00152[l_p] + 1 C00080[l_c] <-> 1 C00152[l_c] + 1 C00080[l_p]
R077t[l]	1 C00117[l_c] <-> 1 C00117[l_p]
R079t[l]	1 C00188[l_c] + 1 C00080[l_p] <-> 1 C00188[l_p] + 1 C00080[l_c]
R080t[l]	1 C00135[l_p] + 1 C00080[l_c] <-> 1 C00135[l_c] + 1 C00080[l_p]
R081t[l]	1 C00065[l_p] + 1 C00080[l_c] <-> 1 C00065[l_c] + 1 C00080[l_p]
R082t[l]	1 C00718[l_p] <-> 1 C00718[l_c]
R083t[l]	1 C00118[l_p] + 1 C00009[l_c] -> 1 C00118[l_c] + 1 C00009[l_p]
R084t[l]	1 C00011[l_p] <-> 1 C00011[l_c]
R085t[l]	1 C00011[l_c] <-> 1 C00011[l_e]
R086t[l]	1 C00002[l_c] + 1 C00008[l_p] <-> 1 C00002[l_p] + 1 C00008[l_c]
R088t[l]	1 C00668[l_c] + 1 C00009[l_p] -> 1 C00668[l_p] + 1 C00009[l_c]
R089t[l]	1 C00103[l_c] + 1 C00009[l_p] <- 1 C00103[l_p] + 1 C00009[l_c]
R090t[l]	1 C00668[l_c] + 1 C00118[l_p] -> 1 C00668[l_p] + 1 C00118[l_c]
R091t[l]	3 C00080[l_c] + 1 C00002[l_c] + 1 C00001[l_c] -> 3 C00080[l_e] + 1 C00008[l_c] + 1 C00009[l_c]
R092t[l]	1 C00205[l_e] <-> 1 C00205[l_c]
R093t[l]	1 C00205[l_c] <-> 1 C00205[l_cl]
R094t[l]	1 C00205[l_cl] <-> 1 C00205[l_t]
R095t[l]	1 C00001[l_c] <-> 1 C00001[l_cl]
R096t[l]	1 C00001[l_cl] <-> 1 C00001[l_t]
R098t[l]	1 C00007[l_c] <-> 1 C00007[l_cl]
R099t[l]	1 C00007[l_cl] <-> 1 C00007[l_t]
R102t[l]	1 C00011[l_c] <-> 1 C00011[l_cl]
R103t[l]	1 C00009[l_c] + 1 C00080[l_c] <-> 1 C00009[l_cl] + 1 C00080[l_cl]
R104t[l]	1 C00111[l_cl] -> 1 C00111[l_c]
R105t[l]	1 C00011[l_im] <-> 1 C00011[l_om]
R106t[l]	1 C00011[l_om] <-> 1 C00011[l_c]
R107t[l]	1 C00026[l_im] + 1 C00158[l_om] <-> 1 C00026[l_om] + 1 C00158[l_im]
R108t[l]	1 C00026[l_om] + 1 C00158[l_c] <-> 1 C00026[l_c] + 1 C00158[l_om]
R109t[l]	1 C00026[l_c] <-> 1 C00026[l_p]
R110t[l]	1 C00155[l_c] <-> 1 C00155[l_p]
R111t[l]	1 C00078[l_p] + 1 C00080[l_c] <-> 1 C00078[l_c] + 1 C00080[l_p]
R112t[l]	1 C00078[l_c] + 1 C00080[l_e] <-> 1 C00078[l_e] + 1 C00080[l_c]
R113t[l]	1 C00148[l_p] + 1 C00080[l_c] <-> 1 C00148[l_c] + 1 C00080[l_p]
R114t[l]	1 C00148[l_c] + 1 C00080[l_e] <-> 1 C00148[l_e] + 1 C00080[l_c]
R115t[l]	1 C00073[l_p] + 1 C00080[l_c] <-> 1 C00073[l_c] + 1 C00080[l_p]
R116t[l]	1 C00073[l_c] + 1 C00080[l_e] <-> 1 C00073[l_e] + 1 C00080[l_c]
R117t[l]	1 C00062[l_p] + 1 C00080[l_c] <-> 1 C00062[l_c] + 1 C00080[l_p]
R118t[l]	1 C00062[l_c] + 1 C00080[l_e] <-> 1 C00062[l_e] + 1 C00080[l_c]
R119t[l]	1 C01118[l_p] <-> 1 C01118[l_c]
R120t[l]	1 C00042[l_c] <-> 1 C00042[l_p]
R121t[l]	1 C00122[l_p] + 1 C00042[l_c] <-> 1 C00122[l_c] + 1 C00042[l_p]
R122t[l]	1 C00122[l_c] + 1 C00042[l_om] <-> 1 C00122[l_om] + 1 C00042[l_c]
R123t[l]	1 C00122[l_om] + 1 C00042[l_im] <-> 1 C00122[l_im] + 1 C00042[l_om]
R124t[l]	1 C00231[l_p] <-> 1 C00231[l_c]
R125t[l]	1 C00231[l_c] <-> 1 C00231[l_cl]
R126t[l]	1 C00047[l_c] + 1 C00080[l_e] -> 1 C00047[l_e] + 1 C00080[l_c]
R127t[l]	1 C00119[l_c] <-> 1 C00119[l_p]
R128t[l]	1 C04677[l_p] <-> 1 C04677[l_c]
R129t[l]	1 C00044[l_om] + 1 C00035[l_c] <-> 1 C00044[l_c] + 1 C00035[l_om]
R130t[l]	1 C00044[l_im] + 1 C00035[l_om] <-> 1 C00044[l_om] + 1 C00035[l_im]
R131t[l]	1 C00007[l_p] <-> 1 C00007[l_c]
R132t[l]	1 C00097[l_c] + 1 C00080[l_e] <-> 1 C00097[l_e] + 1 C00080[l_c]
R133t[l]	1 C00031[l_cl] + 1 C00080[l_cl] <-> 1 C00031[l_c] + 1 C00080[l_c]
R134t[l]	1 C00208[l_cl] + 1 C00080[l_cl] -> 1 C00208[l_c] + 1 C00080[l_c]
R135t[l]	1 C00037[l_e] + 1 C00080[l_c] <-> 1 C00037[l_c] + 1 C00080[l_e]
R136t[l]	1 C00049[l_e] + 1 C00080[l_c] <-> 1 C00049[l_c] + 1 C00080[l_e]
R137t[l]	1 C00188[l_e] + 1 C00080[l_c] <-> 1 C00188[l_c] + 1 C00080[l_e]
R138t[l]	1 C00065[l_e] + 1 C00080[l_c] <-> 1 C00065[l_c] + 1 C00080[l_e]
R139t[l]	1 C00025[l_e] + 1 C00080[l_e] <-> 1 C00025[l_c] + 1 C00080[l_c]
R140t[l]	1 C00183[l_e] + 1 C00080[l_e] <-> 1 C00183[l_c] + 1 C00080[l_c]
R141t[l]	1 C00123[l_e] + 1 C00080[l_e] <-> 1 C00123[l_c] + 1 C00080[l_c]
R142t[l]	1 C08316[l_e] <-> 1 C08316[l_c]
R143t[l]	1 C16526[l_e] <-> 1 C16526[l_c]
R144t[l]	1 C08281[l_e] <-> 1 C08281[l_c]
R145t[l]	1 C06427[l_e] <-> 1 C06427[l_c]
R146t[l]	1 C01595[l_e] <-> 1 C01595[l_c]
R147t[l]	1 C00712[l_e] <-> 1 C00712[l_c]
R148t[l]	1 C01530[l_e] <-> 1 C01530[l_c]
R149t[l]	1 C00249[l_e] <-> 1 C00249[l_c]
R900t[l]	1 C02571[l_c] + 1 C00487[l_om] -> 1 C02571[l_om] + 1 C00487[l_c]
R901t[l]	1 C02571[l_om] + 1 C00487[l_im] -> 1 C02571[l_im] + 1 C00487[l_om]
R151si[l]	1 C00369[l_cl] <->
R152si[l]	1 C00369[l_p] <->
R154si[l]	1 C00760[l_e] ->
R156ex[l]	1 C00064[l_e] <->
R157ex[l]	1 C00244[l_e] <-
R158ex[l]	1 C00059[l_e] <-
R159ex[l]	1 C00001[l_e] ->
R160ex[l]	1 C00001[l_e] <-
R161ex[l]	1 C00007[l_e] <->
R162ex[l]	1 C00009[l_e] <-
R163ex[l]	1 C00205[l_e] <-
R164ex[l]	1 C00011[l_e] <->
R165ex[l]	1 C00062[l_e] ->
R166ex[l]	1 C00073[l_e] ->
R167ex[l]	1 C00148[l_e] ->
R168ex[l]	1 C00078[l_e] ->
R169ex[l]	1 C00047[l_e] ->
R170ex[l]	1 C00097[l_e] ->
R171ex[l]	1 C00080[l_e] <->
R172ex[l]	1 C00089[l_e] ->
R173ex[l]	1 C00041[l_e] ->
R174ex[l]	1 C00049[l_e] <->
R175ex[l]	1 C00188[l_e] ->
R176ex[l]	1 C00065[l_e] ->
R177ex[l]	1 C00025[l_e] ->
R178ex[l]	1 C00037[l_e] ->
R179ex[l]	1 C00183[l_e] ->
R180ex[l]	1 C00123[l_e] ->
R181ex[l]	1 C08316[l_e] ->
R182ex[l]	1 C16526[l_e] ->
R183ex[l]	1 C08281[l_e] ->
R184ex[l]	1 C06427[l_e] ->
R185ex[l]	1 C01595[l_e] ->
R186ex[l]	1 C00712[l_e] ->
R187ex[l]	1 C01530[l_e] ->
R188ex[l]	1 C00249[l_e] ->
#uptake reactions just used when an embryo and using seed stores
R189ex[l]	1 C00089[l_e] <-
R190ex[l]	1 C00041[l_e] <-
R191ex[l]	1 C00049[l_e] <-
R192ex[l]	1 C00188[l_e] <-
R193ex[l]	1 C00065[l_e] <-
R194ex[l]	1 C00025[l_e] <-
R195ex[l]	1 C00037[l_e] <-
R196ex[l]	1 C00183[l_e] <-
R197ex[l]	1 C00123[l_e] <-
R198ex[l]	1 C08316[l_e] <-
R199ex[l]	1 C16526[l_e] <-
R200ex[l]	1 C08281[l_e] <-
R201ex[l]	1 C06427[l_e] <-
R202ex[l]	1 C01595[l_e] <-
R203ex[l]	1 C00712[l_e] <-
R204ex[l]	1 C01530[l_e] <-
R205ex[l]	1 C00249[l_e] <-
R206ex[l]	1 C00064[l_e] <-
R207ex[l]	1 C00148[l_e] <-

## Sheet: GPR_Root
Reaction GPR information					literature evidence for transport										unique genes		total
Reaction ID	ECs that can catalyze this reaction	Genes that can produce these enzymes	justification	confidence score	Title	first author	year		confidence score bins						ath:AT5G14760		324
rbiomass_wt	non-enzymatic	non-enzymatic	biomass reactions necessary and literature-supported	4					1	16					ath:AT1G37130
rbiomass_loss	non-enzymatic	non-enzymatic	biomass reactions necessary and literature-supported	4					2	98					ath:AT1G77760
rbiomass_main	non-enzymatic	non-enzymatic	biomass reactions necessary and literature-supported	4					3	0					ath:AT2G15620
rbiomass_scen	non-enzymatic	non-enzymatic	biomass reactions necessary and literature-supported	4					4	34					ath:AT5G37600
rbiomasssi	non-enzymatic	non-enzymatic	biomass reactions necessary and literature-supported	4											ath:AT3G17820
R00357[r_c]	(1.4.3.16|1.4.3.2)	(ath:AT5G14760)||()	genes present	2											ath:AT1G48470
R00794[r_c]	(1.7.1.1|1.7.1.2)	(ath:AT1G37130|ath:AT1G77760)||(ath:AT1G37130|ath:AT1G77760)	genes present	2											ath:AT5G35630
R00790[r_c]	(1.7.7.1)	(ath:AT2G15620)	genes present	2											ath:AT5G16570
R00253[r_c]	(6.3.1.2)	(ath:AT5G37600|ath:AT3G17820|ath:AT1G48470|ath:AT5G35630|ath:AT5G16570|ath:AT1G66200)	genes present	2											ath:AT1G66200
R00243[r_c]	(1.4.1.14|1.4.1.2|1.4.1.3)	(ath:AT5G53460)||()||(ath:AT5G07440|ath:AT5G18170|ath:AT3G03910)	genes present	2											ath:AT5G53460
R00959[r_c]	(5.4.2.2|5.4.2.5)	(ath:AT5G51820|ath:AT1G23190|ath:AT1G70730)||()	genes present	2											ath:AT5G07440
R02740[r_c]	(5.3.1.9)	(ath:AT4G24620|ath:AT5G42740)	genes present	2											ath:AT5G18170
R04779[r_c]	(2.7.1.11)	(ath:AT4G32840|ath:AT5G56630|ath:AT5G61580|ath:AT4G29220|ath:AT2G22480|ath:AT4G26270|ath:AT5G47810)	genes present	2											ath:AT3G03910
R01070[r_c]	(4.1.2.13)	(ath:AT4G26520|ath:AT2G36460|ath:AT3G52930|ath:AT2G01140|ath:AT4G38970|ath:AT4G26530|ath:AT5G03690|ath:AT2G21330)	genes present	2											ath:AT5G51820
R01015[r_c]	(5.3.1.1)	(ath:AT3G55440|ath:AT2G21170)	genes present	2											ath:AT1G23190
R01058[r_c]	(1.2.1.9|1.2.1.90)	(ath:AT2G24270)||()	genes present	2											ath:AT1G70730
R01518[r_c]	(5.4.2.11|5.4.2.12)	(ath:AT1G22170|ath:AT1G78050)||(ath:AT1G09780|ath:AT3G08590|ath:AT3G50520)	genes present	2											ath:AT4G24620
R00658[r_c]	(4.2.1.11)	(ath:AT1G74030|ath:AT2G36530|ath:AT2G29560)	genes present	2											ath:AT5G42740
R00200[r_c]	(2.7.1.40)	(ath:AT3G04050|ath:AT5G52920|ath:AT5G56350|ath:AT3G25960|ath:AT3G52990|ath:AT3G55650|ath:AT3G55810|ath:AT5G08570|ath:AT5G63680|ath:AT4G26390|ath:AT1G32440|ath:AT3G49160|ath:AT3G22960|ath:AT2G36580)	genes present	2											ath:AT4G32840
R00014[r_c]	(1.2.4.1|2.2.1.6|4.1.1.1)	(ath:AT5G50850|ath:AT1G59900|ath:AT1G01090|ath:AT1G24180|ath:AT2G34590|ath:AT1G30120)||(ath:AT3G48560|ath:AT2G31810|ath:AT5G16290)||(ath:AT4G33070|ath:AT5G01320|ath:AT5G01330|ath:AT5G54960)	genes present	2											ath:AT5G56630
R03270[r_c]	(1.2.4.1)	(ath:AT5G50850|ath:AT1G59900|ath:AT1G01090|ath:AT1G24180|ath:AT2G34590|ath:AT1G30120)	genes present	2											ath:AT5G61580
R07618[r_c]	(1.8.1.4)	(ath:AT3G17240|ath:AT3G16950|ath:AT1G48030|ath:AT4G16155)	genes present	2											ath:AT4G29220
R02569[r_c]	(2.3.1.12)	(ath:AT1G34430|ath:AT3G52200|ath:AT1G54220|ath:AT3G13930|ath:AT3G25860)	genes present	2											ath:AT2G22480
R01196[r_c]	(1.2.7.1|1.2.7.11)	()||()	necessary for modeling	1											ath:AT4G26270
R01061[r_c]	(1.2.1.12|1.2.1.59)	(ath:AT1G13440|ath:AT1G16300|ath:AT1G79530|ath:AT3G04120)||()	genes present	2											ath:AT5G47810
R01512[r_c]	(2.7.2.3)	(ath:AT3G12780|ath:AT1G56190|ath:AT1G79550)	genes present	2											ath:AT4G26520
R00755[r_c]	(4.1.1.1)	(ath:AT4G33070|ath:AT5G01320|ath:AT5G01330|ath:AT5G54960)	genes present	2											ath:AT2G36460
R00710[r_c]	(1.2.1.3|1.2.1.5)	(ath:AT1G23800|ath:AT3G48000|ath:AT4G34240|ath:AT1G54100|ath:AT1G44170|ath:AT4G36250)||()	genes present	2											ath:AT3G52930
R00344[r_im]	(6.4.1.1)	()	necessary for modeling	1											ath:AT2G01140
R10092[r_im]	(4.2.1.1)	(ath:AT3G52720|ath:AT4G21000|ath:AT1G08080|ath:AT1G08065|ath:AT4G20990|ath:AT5G04180|ath:AT2G28210|ath:AT5G14740|ath:AT1G23730|ath:AT3G01500|ath:AT1G58180|ath:AT1G70410|ath:AT4G33580|ath:AT5G56330)	genes present	2											ath:AT4G38970
R00014[r_im]	(1.2.4.1|2.2.1.6|4.1.1.1)	(ath:AT5G50850|ath:AT1G59900|ath:AT1G01090|ath:AT1G24180|ath:AT2G34590|ath:AT1G30120)||(ath:AT3G48560|ath:AT2G31810|ath:AT5G16290)||(ath:AT4G33070|ath:AT5G01320|ath:AT5G01330|ath:AT5G54960)	genes present	2											ath:AT4G26530
R03270[r_im]	(1.2.4.1)	(ath:AT5G50850|ath:AT1G59900|ath:AT1G01090|ath:AT1G24180|ath:AT2G34590|ath:AT1G30120)	genes present	2											ath:AT5G03690
R02569[l_c]	(2.3.1.12)	(ath:AT1G34430|ath:AT3G52200|ath:AT1G54220|ath:AT3G13930|ath:AT3G25860)	genes present	2											ath:AT2G21330
R00351[r_im]	(2.3.3.1|2.3.3.16|2.3.3.3)	(ath:AT2G42790|ath:AT3G58740|ath:AT3G58750|ath:AT3G60100|ath:AT2G44350)||()||()	genes present	2											ath:AT3G55440
R00352[r_im]	(2.3.3.8)	(ath:AT3G06650|ath:AT5G49460|ath:AT1G60810|ath:AT1G10670|ath:AT1G09430)	genes present	2											ath:AT2G21170
R01325[r_im]	(4.2.1.3)	(ath:AT4G35830|ath:AT2G05710|ath:AT4G26970)	genes present	2											ath:AT2G24270
R01900[r_im]	(4.2.1.3)	(ath:AT4G35830|ath:AT2G05710|ath:AT4G26970)	genes present	2											ath:AT1G22170
R01899[r_im]	(1.1.1.42)	(ath:AT1G65930|ath:AT1G54340|ath:AT5G14590)	genes present	2											ath:AT1G78050
R00268[r_im]	(1.1.1.42)	(ath:AT1G65930|ath:AT1G54340|ath:AT5G14590)	genes present	2											ath:AT1G09780
R00709[r_im]	(1.1.1.286|1.1.1.41)	()||()	necessary for modeling	1											ath:AT3G08590
R02570[r_im]	(2.3.1.61)	(ath:AT5G55070|ath:AT4G26910)	genes present	2											ath:AT3G50520
R00432[r_im]	(6.2.1.4)	(ath:AT5G08300|ath:AT5G23250|ath:AT2G20420)	genes present	2											ath:AT1G74030
R00330[r_im]	(2.7.4.6)	(ath:AT4G23900|ath:AT5G63310|ath:AT4G11010|ath:AT4G09320)	genes present	2											ath:AT2G36530
R00405[r_im]	(6.2.1.5)	(ath:AT5G08300|ath:AT5G23250|ath:AT2G20420)	genes present	2											ath:AT2G29560
R10343[r_im]	(2.8.3.18)	()	necessary for modeling	1											ath:AT3G04050
R01082[r_im]	(4.2.1.2)	(ath:AT5G50950|ath:AT2G47510)	genes present	2											ath:AT5G52920
R01197[r_im]	(1.2.7.11|1.2.7.3)	()||()	necessary for modeling	1											ath:AT5G56350
R03316[r_im]	(1.2.4.2)	(ath:AT3G55410|ath:AT5G65750)	genes present	2											ath:AT3G25960
R00621[r_im]	(1.2.4.2)	(ath:AT3G55410|ath:AT5G65750)	genes present	2											ath:AT3G52990
R07618[r_im]	(1.8.1.4)	(ath:AT3G17240|ath:AT3G16950|ath:AT1G48030|ath:AT4G16155)	genes present	2											ath:AT3G55650
R01195[r_im]	(1.18.1.2)	(ath:AT1G20020|ath:AT1G30510|ath:AT5G66190|ath:AT4G05390)	genes present	2											ath:AT3G55810
R00361[r_im]	(1.1.5.4)	()	necessary for modeling	1											ath:AT5G08570
R00235[r_im]	(6.2.1.1)	(ath:AT5G36880|ath:AT3G16910)	genes present	2											ath:AT5G63680
R00087[r_im]	(3.6.1.8|3.6.1.9)	()||()	necessary for modeling	1											ath:AT4G26390
R00127[r_im]	(2.7.4.3)	(ath:AT5G47840|ath:AT5G50370|ath:AT5G63400|ath:AT5G35170|ath:AT2G39270|ath:AT2G37250|ath:AT5G60340|ath:AT3G01820)	genes present	2											ath:AT1G32440
R200[r_im]	related to oxydative phosphorylation	had to manually define ETC reactions	well-documented to be present	4											ath:AT3G49160
R201[r_im]	related to oxydative phosphorylation	had to manually define ETC reactions	well-documented to be present	4											ath:AT3G22960
R202[r_im]	related to oxydative phosphorylation	had to manually define ETC reactions	well-documented to be present	4											ath:AT2G36580
R203[r_im]	related to oxydative phosphorylation	had to manually define ETC reactions	well-documented to be present	4											ath:AT5G50850
R204[r_im]	related to oxydative phosphorylation	had to manually define ETC reactions	well-documented to be present	4											ath:AT1G59900
R02164[r_im]	(1.3.5.1|1.3.5.4)	(ath:AT5G66760|ath:AT5G40650|ath:AT5G65165|ath:AT3G27380|ath:AT2G18450)||()	genes present	4											ath:AT1G01090
R07358[r_im]	(1.6.5.2|1.6.5.9)	(ath:AT4G36750|ath:AT4G27270|ath:AT5G58800|ath:AT5G54500)||(ath:AT4G05020|ath:AT2G20800|ath:AT1G07180|ath:AT2G29990|ath:AT4G28220|ath:AT4G21490)	genes present	2											ath:AT1G24180
R02163[r_im]	(1.6.5.9)	(ath:AT1G07180|ath:AT2G20800|ath:AT2G29990|ath:AT4G05020|ath:AT4G21490|ath:AT4G28220)	genes present	2											ath:AT2G34590
R01823[r_c]	(2.4.1.4)	()	necessary for modeling	1											ath:AT1G30120
R00760[r_c]	(2.7.1.1|2.7.1.4)	(ath:AT4G37840|ath:AT1G47840|ath:AT2G19860|ath:AT4G29130|ath:AT1G50460|ath:AT3G20040)||(ath:AT5G51830|ath:AT2G31390|ath:AT4G10260|ath:AT1G06030|ath:AT3G59480|ath:AT1G66430|ath:AT1G06020|ath:AT1G50390)	genes present	2											ath:AT3G48560
R00771[r_c]	(5.3.1.9)	(ath:AT4G24620|ath:AT5G42740)	genes present	2											ath:AT2G31810
R08639[r_c]	(5.4.2.2|5.4.2.5)	(ath:AT5G51820|ath:AT1G23190|ath:AT1G70730)||()	genes present	2											ath:AT5G16290
R00289[r_c]	(2.7.7.64|2.7.7.9)	(ath:AT5G52560)||(ath:AT5G17310|ath:AT3G56040|ath:AT3G03250)	genes present	2											ath:AT4G33070
R00948[r_c]	(2.7.7.27)	(ath:AT1G27680|ath:AT5G48300|ath:AT1G05610|ath:AT4G39210|ath:AT5G19220|ath:AT2G21590)	genes present	2											ath:AT5G01320
R02421[r_c]	(2.4.1.21|2.4.1.242)	(ath:AT5G24300|ath:AT3G01180|ath:AT1G11720|ath:AT4G18240)||(ath:AT1G32900)	genes present	2											ath:AT5G01330
R02110[r_c]	(2.4.1.18)	(ath:AT5G03650|ath:AT2G36390|ath:AT3G20440)	genes present	2											ath:AT5G54960
R00803[r_c]	()	()	necessary for modeling	1											ath:AT3G17240
R02889[r_e]	(2.4.1.12)	(ath:AT4G39350|ath:AT5G17420|ath:AT5G09870|ath:AT5G64740|ath:AT2G21770|ath:AT5G44030|ath:AT4G18780|ath:AT2G25540|ath:AT5G05170|ath:AT4G32410)	genes present	2											ath:AT3G16950
R00155[r_e]	(3.6.1.5|3.6.1.6)	(ath:AT3G04080|ath:AT5G18280|ath:AT1G14250|ath:AT1G14230|ath:AT1G14240|ath:AT2G02970)||()	genes present	2											ath:AT1G48030
R00801[r_c]	(3.2.1.10|3.2.1.20|3.2.1.26|3.2.1.48)	()||(ath:AT3G45940|ath:AT5G11720)||(ath:AT2G36190|ath:AT3G13790|ath:AT1G12240|ath:AT1G62660|ath:AT3G13784|ath:AT5G11920|ath:AT3G52600)||()	genes present	2											ath:AT4G16155
R00004_1[r_c]	3.6.1.1	(AT2G46860|AT3G53620|AT4G01480|AT1G01050|AT2G18230|AT5G09650)	literature-supported inclusion, vital to proton balancing	4											ath:AT1G34430
R00004_2[r_c]	3.6.1.1	(AT2G46860|AT3G53620|AT4G01480|AT1G01050|AT2G18230|AT5G09650)	literature-supported inclusion, vital to proton balancing	4											ath:AT3G52200
R00004[r_im]	3.6.1.1	(AT2G46860|AT3G53620|AT4G01480|AT1G01050|AT2G18230|AT5G09650)	literature-supported inclusion, vital to proton balancing	4											ath:AT1G54220
R01195[r_c]	(1.18.1.2)	(ath:AT1G20020|ath:AT1G30510|ath:AT5G66190|ath:AT4G05390)	genes present	2											ath:AT3G13930
R00112[r_c]	()|()|()	()|()|()	necessary for modeling	1											ath:AT3G25860
R00113[r_c]	(1.11.1.2)	()	necessary for modeling	1											ath:AT1G13440
R00113[r_im]	(1.11.1.2)	()	necessary for modeling	1											ath:AT1G16300
R00009[r_c]	(1.11.1.21|1.11.1.6)	()||(ath:AT1G20630|ath:AT4G35090|ath:AT1G20620)	genes present	2											ath:AT1G79530
R00009[r_im]	(1.11.1.21|1.11.1.6)	()||(ath:AT1G20630|ath:AT4G35090|ath:AT1G20620)	genes present	2											ath:AT3G04120
R02496[r_c]	non-enzymatic	non-enzymatic	necessary for modeling	1											ath:AT3G12780
R02496[r_im]	non-enzymatic	non-enzymatic	necessary for modeling	1											ath:AT1G56190
R07168[r_im]	(1.5.1.20)	(ath:AT3G59970|ath:AT2G44160)	genes present	2											ath:AT1G79550
R01217[r_im]	(1.5.7.1)	()	necessary for modeling	1											ath:AT1G23800
R00158[r_c]	(2.7.4.14|2.7.4.22|2.7.4.4)	(ath:AT5G26667|ath:AT4G25280|ath:AT3G60180)||(ath:AT3G18680)||()	genes present	2											ath:AT3G48000
R00156[r_c]	(2.7.4.6)	(ath:AT4G23900|ath:AT5G63310|ath:AT4G11010|ath:AT4G09320)	genes present	2											ath:AT4G34240
R02421[r_p]	(2.4.1.21|2.4.1.242)	(ath:AT5G24300|ath:AT3G01180|ath:AT1G11720|ath:AT4G18240)||(ath:AT1G32900)	genes present	2											ath:AT1G54100
R02110[r_p]	(2.4.1.18)	(ath:AT5G03650|ath:AT2G36390|ath:AT3G20440)	genes present	2											ath:AT1G44170
R00472[r_im]	(2.3.3.9)	(AT5G03860)	genes present	2											ath:AT4G36250
R00479[r_im]	(4.1.3.1)	(ath:AT3G21720)	genes present	2											ath:AT3G52720
R00472[r_c]	(2.3.3.9)	(AT5G03860)	genes present	2											ath:AT4G21000
R00479[r_c]	(4.1.3.1)	(ath:AT3G21720)	genes present	2											ath:AT1G08080
R00342[r_c]	(1.1.1.299|1.1.1.37)	()||(ath:AT3G47520|ath:AT1G53240|ath:AT2G22780|ath:AT3G15020|ath:AT5G09660|ath:AT1G04410|ath:AT5G56720|ath:AT5G43330)	genes present	2											ath:AT1G08065
R00351[r_c]	(2.3.3.1|2.3.3.16|2.3.3.3)	(ath:AT2G42790|ath:AT3G58740|ath:AT3G58750|ath:AT3G60100|ath:AT2G44350)||()||()	genes present	2											ath:AT4G20990
R01325[r_c]	(4.2.1.3)	(ath:AT4G35830|ath:AT2G05710|ath:AT4G26970)	genes present	2											ath:AT5G04180
R01900[r_c]	(4.2.1.3)	(ath:AT4G35830|ath:AT2G05710|ath:AT4G26970)	genes present	2											ath:AT2G28210
R001t[r]	SIP,TIP,NIP	(ath:AT1G52180|ath:AT1G01620|ath:AT1G80760|ath:AT1G73190|ath:AT1G17810|ath:AT1G31885|ath:AT2G16835|ath:AT2G16850|ath:AT2G37170|ath:AT2G34390|ath:AT2G39010|ath:AT2G29870|ath:AT2G29870|ath:AT2G45960|ath:AT2G37180|ath:AT2G36830|ath:AT3G47440|ath:AT3G56950|ath:AT3G53420|ath:AT3G54820|ath:AT3G04090|ath:AT3G16240|ath:AT3G26520|ath:AT3G61430|ath:AT3G06100|ath:AT4G18910|ath:AT4G23400|ath:AT4G01470|ath:AT…	water diffusion through aquaporins	4											ath:AT5G14740
R002t[r]	SIP,TIP,NIP	(ath:AT1G52180|ath:AT1G01620|ath:AT1G80760|ath:AT1G73190|ath:AT1G17810|ath:AT1G31885|ath:AT2G16835|ath:AT2G16850|ath:AT2G37170|ath:AT2G34390|ath:AT2G39010|ath:AT2G29870|ath:AT2G29870|ath:AT2G45960|ath:AT2G37180|ath:AT2G36830|ath:AT3G47440|ath:AT3G56950|ath:AT3G53420|ath:AT3G54820|ath:AT3G04090|ath:AT3G16240|ath:AT3G26520|ath:AT3G61430|ath:AT3G06100|ath:AT4G18910|ath:AT4G23400|ath:AT4G01470|ath:AT…	water diffusion through aquaporins	4											ath:AT1G23730
R003t[r]	PiC	(ath:AT5G51050|ath:AT5G07320|ath:AT5G14040|ath:AT5G61810|ath:AT3G51870|ath:AT3G48850|ath:AT3G21390)	phosphate-proton symport	4	The growing family of mitochondrial carriers in Arabidopsis	Picault	2004								ath:AT3G01500
R004t[r]	?	?	carbon dioxide diffusion	2											ath:AT1G58180
R005t[r]	?	?	oxygen diffusion	2											ath:AT1G70410
R006t[r]	AAC	(ath:AT3G08580|ath:AT4G28390|ath:AT5G01500|ath:AT5G13490)	gene present + literature evidence (ATP/ADP antiport)	4	The diverse members of the mitochondrial carrier family in plants	Haferkamp	2007								ath:AT4G33580
R007t[r]	AAC	(ath:AT3G08580|ath:AT4G28390|ath:AT5G01500|ath:AT5G13490)	gene present + literature evidence (ATP/ADP antiport)	4	The diverse members of the mitochondrial carrier family in plants	Haferkamp	2007								ath:AT5G56330
R008t[r]	?	?	oxygen diffusion	2											ath:AT2G42790
R009t[r]	?	?	oxygen diffusion	2											ath:AT3G58740
R014t[r]	unknown	unknown	pyruvate-proton symport, probably exists	2	The growing family of mitochondrial carriers in Arabidopsis	Picault	2004								ath:AT3G58750
R015t[r]	unknown	unknown	pyruvate-proton symport, probably exists	2	The growing family of mitochondrial carriers in Arabidopsis	Picault	2004								ath:AT3G60100
R016t[r]	DiT2	(ath:AT5G64290|ath:AT5G64280)	oxaloacetate-malate antiporter	4	Malate valves to balance cellular energy supply	Scheibe	2004								ath:AT2G44350
R017t[r]	DiT2	(ath:AT5G64290|ath:AT5G64280)	oxaloacetate-malate antiporter	4	Malate valves to balance cellular energy supply	Scheibe	2004								ath:AT3G06650
R116t[r]	SFC	(ath:AT5G13300|ath:AT5G01340)	malate-succinate antiport	4	The growing family of mitochondrial carriers in Arabidopsis	Picault	2004								ath:AT5G49460
R117t[r]	SFC	(ath:AT5G13300|ath:AT5G01340)	malate-succinate antiport	4	The growing family of mitochondrial carriers in Arabidopsis	Picault	2004								ath:AT1G60810
R018t[r]	SIP,TIP,NIP	(ath:AT1G52180|ath:AT1G01620|ath:AT1G80760|ath:AT1G73190|ath:AT1G17810|ath:AT1G31885|ath:AT2G16835|ath:AT2G16850|ath:AT2G37170|ath:AT2G34390|ath:AT2G39010|ath:AT2G29870|ath:AT2G29870|ath:AT2G45960|ath:AT2G37180|ath:AT2G36830|ath:AT3G47440|ath:AT3G56950|ath:AT3G53420|ath:AT3G54820|ath:AT3G04090|ath:AT3G16240|ath:AT3G26520|ath:AT3G61430|ath:AT3G06100|ath:AT4G18910|ath:AT4G23400|ath:AT4G01470|ath:AT…	water diffusion through aquaporins	4											ath:AT1G10670
R019t[r]	SIP,TIP,NIP	(ath:AT1G52180|ath:AT1G01620|ath:AT1G80760|ath:AT1G73190|ath:AT1G17810|ath:AT1G31885|ath:AT2G16835|ath:AT2G16850|ath:AT2G37170|ath:AT2G34390|ath:AT2G39010|ath:AT2G29870|ath:AT2G29870|ath:AT2G45960|ath:AT2G37180|ath:AT2G36830|ath:AT3G47440|ath:AT3G56950|ath:AT3G53420|ath:AT3G54820|ath:AT3G04090|ath:AT3G16240|ath:AT3G26520|ath:AT3G61430|ath:AT3G06100|ath:AT4G18910|ath:AT4G23400|ath:AT4G01470|ath:AT…	water diffusion through aquaporins	4											ath:AT1G09430
R020t[r]	PiC	(ath:AT5G51050|ath:AT5G07320|ath:AT5G14040|ath:AT5G61810|ath:AT3G51870|ath:AT3G48850|ath:AT3G21390)	phosphate-proton symport	4	The growing family of mitochondrial carriers in Arabidopsis	Picault	2004								ath:AT4G35830
R021t[r]	PiC	(ath:AT5G51050|ath:AT5G07320|ath:AT5G14040|ath:AT5G61810|ath:AT3G51870|ath:AT3G48850|ath:AT3G21390)	phosphate-proton symport	4	The growing family of mitochondrial carriers in Arabidopsis	Picault	2004								ath:AT2G05710
R025t[r]	SUC1-9	(ath:AT1G22710|ath:AT1G71880|ath:AT1G66570|ath:AT2G14670|ath:AT5G43610|ath:AT5G06170)	sucrose proton symporter reported in literature		Amino acid transporters in plants	Fisher	1998								ath:AT4G26970
R026t[r]	AtUTR1	(ath:AT1G14360|ath:AT2G02810|ath:AT3G46180)	udp galactose transport	4	Transport of UDP-galactose in plants	Norambuena	2002								ath:AT1G65930
R027t[r]	DIC	(ath:AT5G09470|ath:AT4G24570)	citrate and 2-oxogluterate antiporter	4	The plant mitochondrial carrier family: Functional and evolutionary aspects	Haferkamp	2012								ath:AT1G54340
R028t[r]	DIC	(ath:AT5G09470|ath:AT4G24570)	citrate and 2-oxogluterate antiporter	4	The plant mitochondrial carrier family: Functional and evolutionary aspects	Haferkamp	2012								ath:AT5G14590
R033t[r]	?	?	proton pump using ATP, necessary for H+ balancing	1											ath:AT5G55070
R034t[r]	?	?	carbon dioxide diffusion	2											ath:AT4G26910
R035t[r]	?	?	carbon dioxide diffusion	2											ath:AT5G08300
R036t[r]	?	?	adp galactose ADP antiport	4	Transport of UDP-galactose in plants	Norambuena	2002								ath:AT5G23250
R900t[r]	CAC	(ath:AT3G38040|ath:AT5G35360)	carnitine and acetyl-carnitine antiporter	4	The growing family of mitochondrial carriers in Arabidopsis	Picault	2004								ath:AT2G20420
R901t[r]	CAC	(ath:AT3G38040|ath:AT5G35360)	carnitine and acetyl-carnitine antiporter	4	The growing family of mitochondrial carriers in Arabidopsis	Picault	2004								ath:AT4G23900
R902t[r]	NRT1	(ath:AT1G69850|ath:AT1G69870|ath:AT1G32450|ath:ATG12110|ath:AT1G27080|ath:AT1G18880|ath:AT4G21680)	nitrate transport	4	Uptake, allocation, and signaling of nitrate	Wang	2012								ath:AT5G63310
R903t[r]	generalized amino acid transporters	(ath:AT3G11900|ath:AT4G38250|ath:AT5G65990)	l-aspartate-proton antiport	2											ath:AT4G11010
R904t[r]	generalized amino acid transporters	(ath:AT3G11900|ath:AT4G38250|ath:AT5G65990)	l-glutamine-proton antiport	2											ath:AT4G09320
R034si[r]	non-enzymatic	non-enzymatic	starch storage in plastid	2											ath:AT5G50950
R036si[r]	non-enzymatic	non-enzymatic	starch storage in cytosol	2											ath:AT2G47510
R037ex[r]	exchange reactions		literature-supported as to what is exchanged	2											ath:AT3G55410
R038ex[r]	exchange reactions		literature-supported as to what is exchanged	2											ath:AT5G65750
R039ex[r]	exchange reactions		literature-supported as to what is exchanged	2											ath:AT1G20020
R040ex[r]	exchange reactions		literature-supported as to what is exchanged	2											ath:AT1G30510
R041ex[r]	exchange reactions		literature-supported as to what is exchanged	2											ath:AT5G66190
R042ex[r]	exchange reactions		literature-supported as to what is exchanged	2											ath:AT4G05390
R043ex[r]	exchange reactions		literature-supported as to what is exchanged	2											ath:AT5G36880
R044ex[r]	exchange reactions		literature-supported as to what is exchanged	2											ath:AT3G16910
R045ex[r]	exchange reactions		literature-supported as to what is exchanged	2											ath:AT5G47840
R046ex[r]	exchange reactions		literature-supported as to what is exchanged	2											ath:AT5G50370
R047ex[r]	exchange reactions		literature-supported as to what is exchanged	2											ath:AT5G63400
R049ex[r]	exchange reactions		literature-supported as to what is exchanged	2											ath:AT5G35170
R050ex[r]	exchange reactions		literature-supported as to what is exchanged	2											ath:AT2G39270
R051ex[r]	exchange reactions		literature-supported as to what is exchanged	2											ath:AT2G37250
R052ex[r]	exchange reactions		literature-supported as to what is exchanged	2											ath:AT5G60340
															ath:AT3G01820
															ath:AT5G66760
															ath:AT5G40650
															ath:AT5G65165
															ath:AT3G27380
															ath:AT2G18450
															ath:AT4G36750
															ath:AT4G27270
															ath:AT5G58800
															ath:AT5G54500
															ath:AT4G05020
															ath:AT2G20800
															ath:AT1G07180
															ath:AT2G29990
															ath:AT4G28220
															ath:AT4G21490
															ath:AT4G37840
															ath:AT1G47840
															ath:AT2G19860
															ath:AT4G29130
															ath:AT1G50460
															ath:AT3G20040
															ath:AT5G51830
															ath:AT2G31390
															ath:AT4G10260
															ath:AT1G06030
															ath:AT3G59480
															ath:AT1G66430
															ath:AT1G06020
															ath:AT1G50390
															ath:AT5G52560
															ath:AT5G17310
															ath:AT3G56040
															ath:AT3G03250
															ath:AT1G27680
															ath:AT5G48300
															ath:AT1G05610
															ath:AT4G39210
															ath:AT5G19220
															ath:AT2G21590
															ath:AT5G24300
															ath:AT3G01180
															ath:AT1G11720
															ath:AT4G18240
															ath:AT1G32900
															ath:AT5G03650
															ath:AT2G36390
															ath:AT3G20440
															ath:AT4G39350
															ath:AT5G17420
															ath:AT5G09870
															ath:AT5G64740
															ath:AT2G21770
															ath:AT5G44030
															ath:AT4G18780
															ath:AT2G25540
															ath:AT5G05170
															ath:AT4G32410
															ath:AT3G04080
															ath:AT5G18280
															ath:AT1G14250
															ath:AT1G14230
															ath:AT1G14240
															ath:AT2G02970
															ath:AT3G45940
															ath:AT5G11720
															ath:AT2G36190
															ath:AT3G13790
															ath:AT1G12240
															ath:AT1G62660
															ath:AT3G13784
															ath:AT5G11920
															ath:AT3G52600
															ath:AT2G46860
															ath:AT3G53620
															ath:AT4G01480
															ath:AT1G01050
															ath:AT2G18230
															ath:AT5G09650
															ath:AT1G20630
															ath:AT4G35090
															ath:AT1G20620
															non-enzymatic
															ath:AT3G59970
															ath:AT2G44160
															ath:AT5G26667
															ath:AT4G25280
															ath:AT3G60180
															ath:AT3G18680
															ath:AT5G03860
															ath:AT3G21720
															ath:AT3G47520
															ath:AT1G53240
															ath:AT2G22780
															ath:AT3G15020
															ath:AT5G09660
															ath:AT1G04410
															ath:AT5G56720
															ath:AT5G43330
															ath:AT1G52180
															ath:AT1G01620
															ath:AT1G80760
															ath:AT1G73190
															ath:AT1G17810
															ath:AT1G31885
															ath:AT2G16835
															ath:AT2G16850
															ath:AT2G37170
															ath:AT2G34390
															ath:AT2G39010
															ath:AT2G29870
															ath:AT2G45960
															ath:AT2G37180
															ath:AT2G36830
															ath:AT3G47440
															ath:AT3G56950
															ath:AT3G53420
															ath:AT3G54820
															ath:AT3G04090
															ath:AT3G16240
															ath:AT3G26520
															ath:AT3G61430
															ath:AT3G06100
															ath:AT4G18910
															ath:AT4G23400
															ath:AT4G01470
															ath:AT4G35100
															ath:AT4G17340
															ath:AT4G19030
															ath:AT4G10380
															ath:AT4G00430
															ath:AT5G37820
															ath:AT5G47450
															ath:AT5G37810
															ath:AT5G60660
															ath:AT5G18290
															ath:AT5G51050
															ath:AT5G07320
															ath:AT5G14040
															ath:AT5G61810
															ath:AT3G51870
															ath:AT3G48850
															ath:AT3G21390
															ath:AT3G08580
															ath:AT4G28390
															ath:AT5G01500
															ath:AT5G13490
															ath:AT5G64290
															ath:AT5G64280
															ath:AT5G13300
															ath:AT5G01340
															ath:AT1G22710
															ath:AT1G71880
															ath:AT1G66570
															ath:AT2G14670
															ath:AT5G43610
															ath:AT5G06170
															ath:AT1G14360
															ath:AT2G02810
															ath:AT3G46180
															ath:AT5G09470
															ath:AT4G24570
															ath:AT3G38040
															ath:AT5G35360
															ath:AT1G69850
															ath:AT1G69870
															ath:AT1G32450
															ath:AT1G12110
															ath:AT1G27080
															ath:AT1G18880
															ath:AT4G21680
															ath:AT3G11900
															ath:AT4G38250
															ath:AT5G65990

## Sheet: Biomass_Root_and_Stem
Root biomass			assume 1 kg	mass compound per		mole compound for 1 mole	mole compound for 1 mmole						assume 1 kg	mass compound per		1 mole biomass per	1 mmole biomass
		g/kg plant material	plant material (g)	1 g plant material (g)	MW	biomass is 1 g	biomass is 1 g			stem biomass		g/kg plant material	plant material (g)'	1 g plant material	MW	1 g plant material	per 1 g plant material			source:	Chemical Composition of Crop Biomass Impacts Its Decomposition	Johnson
C00089	sucrose	13.6	13.6	0.0148303	342.116	4.33488e-05	0.0433488			C00089	sucrose	28.6	28.6	0.0234538	342.116	6.8555e-05	0.068555				note: used switchgrass composition
C00031	glucose	7.6	7.6	0.00828753	180.063	4.60256e-05	0.0460256			C00031	glucose	14.3	14.3	0.0117269	180.063	6.51264e-05	0.0651264
C00095	fructose	8.76	8.76	0.00955247	180.063	5.30506e-05	0.0530506	1/2 in each comp		C00095	fructose	4.75	4.75	0.00389529	180.063	2.16329e-05	0.0216329	1/2 in each comp
C00369	Starch	4.08	4.08	0.0044491	324.282	1.37198e-05	0.0137198	0.00685992		C00369	Starch	8.77	8.77	0.00719194	324.282	2.21781e-05	0.0221781	0.011089
C00760	cellulose	883	883	0.962881	162.141	0.00593854	5.93854			C00760	cellulose	1163	1163	0.953732	162.141	0.00588212	5.88212
	sum	917.04	917.04	1								1219.42	1219.42	1
															biomass component	coefficient
	MW														C00089	0.068555
C	12.011		biomass component	coefficient											C00031	0.0651264
H	1.008		C00089	0.0433488											C00095	0.0216329
O	15.999		C00031	0.0460256											C00369	0.011089
source:	periodic table		C00095	0.0530506											C00369	0.011089
			C00369	0.00685992											C00760	5.88212
			C00369	0.00685992
			C00760	5.93854

## Sheet: Reaction_List_Root
#biomass reactions
rbiomass_wt	0.043348791 C00089[r_c] + 0.039812181 C00031[r_c] + 0.045888777 C00095[r_c] + 0.005933831 C00369[r_c] + 0.005933831 C00369[r_p] + 5.13683581 C00760[r_e] + 30 C00001[r_c] + 30 C00002[r_c] <-> 1 RootBiomass[r_c] + 30 C00008[r_c] + 30 C00009[r_c]
rbiomass_loss	0.043348791 C00089[r_c] + 0.039812181 C00031[r_c] + 0.045888777 C00095[r_c] + 0.005933831 C00369[r_c] + 0.005933831 C00369[r_p] + 5.13683581 C00760[r_e] + 30 C00001[r_c] + 30 C00002[r_c] -> 30 C00008[r_c] + 30 C00009[r_c]
rbiomass_main	0.043348791 C00089[r_c] + 0.039812181 C00031[r_c] + 0.045888777 C00095[r_c] + 0.005933831 C00369[r_c] + 0.005933831 C00369[r_p] + 5.13683581 C00760[r_e] + 30 C00001[r_c] + 30 C00002[r_c] -> 30 C00008[r_c] + 30 C00009[r_c]
rbiomass_scen	0.043348791 C00089[r_c] + 0.039812181 C00031[r_c] + 0.045888777 C00095[r_c] + 0.005933831 C00369[r_c] + 0.005933831 C00369[r_p] + 5.13683581 C00760[r_e] + 30 C00001[r_c] + 30 C00002[r_c] -> 30 C00008[r_c] + 30 C00009[r_c]
rbiomasssi	1 RootBiomass[r_c] <->
#asn (aspartic acid, C00049) and gln (glutamine, C00064) synthesis in root to
#load to the xylem
R00357[r_c]	1 C00049[r_c] + 1 C00001[r_c] + 1 C00007[r_c] <- 1 C00036[r_c] + 1 C00014[r_c] + 1 C00027[r_c]
R00794[r_c]	1 C00088[r_c] + 1 C00003[r_c] + 1 C00001[r_c] <- 1 C00244[r_c] + 1 C00004[r_c] + 1 C00080[r_c]
R00790[r_c]	1 C00014[r_c] + 2 C00001[r_c] + 6 C00139[r_c] <- 1 C00088[r_c] + 6 C00138[r_c] + 1 C00080[r_c]
R00253[r_c]	1 C00002[r_c] + 1 C00025[r_c] + 1 C00014[r_c] -> 1 C00008[r_c] + 1 C00009[r_c] + 1 C00064[r_c]
R00243[r_c]	1 C00025[r_c] + 1 C00003[r_c] + 1 C00001[r_c] <- 1 C00026[r_c] + 1 C00014[r_c] + 1 C00004[r_c] + 1 C00080[r_c]
#Glycorysis and gluconeogenesis
R00959[r_c]	1 C00103[r_c] <-> 1 C00668[r_c]
R02740[r_c]	1 C00668[r_c] <-> 1 C05345[r_c]
R04779[r_c]	1 C00002[r_c] + 1 C05345[r_c] -> 1 C00008[r_c] + 1 C05378[r_c]
R01070[r_c]	1 C05378[r_c] <-> 1 C00111[r_c] + 1 C00118[r_c]
R01015[r_c]	1 C00111[r_c] <-> 1 C00118[r_c]
R01058[r_c]	1 C00118[r_c] + 1 C00006[r_c] + 1 C00001[r_c] -> 1 C00197[r_c] + 1 C00005[r_c] + 1 C00080[r_c]
R01518[r_c]	1 C00197[r_c] <-> 1 C00631[r_c]
R00658[r_c]	1 C00631[r_c] <-> 1 C00001[r_c] + 1 C00074[r_c]
R00200[r_c]	1 C00008[r_c] + 1 C00074[r_c] -> 1 C00002[r_c] + 1 C00022[r_c]
R00014[r_c]	1 C00022[r_c] + 1 C00068[r_c] -> 1 C05125[r_c] + 1 C00011[r_c]
R03270[r_c]	1 C05125[r_c] + 1 C15972[r_c] -> 1 C16255[r_c] + 1 C00068[r_c]
R07618[r_c]	1 C15973[r_c] + 1 C00003[r_c] <-> 1 C15972[r_c] + 1 C00004[r_c] + 1 C00080[r_c]
R02569[r_c]	1 C00010[r_c] + 1 C16255[r_c] <-> 1 C00024[r_c] + 1 C15973[r_c]
R01196[r_c]	2 C00139[r_c] + 1 C00022[r_c] + 1 C00010[r_c] -> 2 C00138[r_c] + 1 C00024[r_c] + 1 C00011[r_c] + 2 C00080[r_c]
R01061[r_c]	1 C00118[r_c] + 1 C00009[r_c] + 1 C00003[r_c] -> 1 C00236[r_c] + 1 C00004[r_c] + 1 C00080[r_c]
R01512[r_c]	1 C00008[r_c] + 1 C00236[r_c] <-> 1 C00002[r_c] + 1 C00197[r_c]
R00755[r_c]	1 C05125[r_c] -> 1 C00084[r_c] + 1 C00068[r_c]
R00710[r_c]	1 C00084[r_c] + 1 C00003[r_c] + 1 C00001[r_c] <-> 1 C00033[r_c] + 1 C00004[r_c] + 1 C00080[r_c]
#TCA cycle
R00344[r_im]	1 C00002[r_im] + 1 C00022[r_im] + 1 C00288[r_im] + 1 C00080[r_im] -> 1 C00008[r_im] + 1 C00009[r_im] + 1 C00036[r_im]
R10092[r_im]	1 C00011[r_im] + 1 C00001[r_im] <-> 1 C00288[r_im] + 1 C00080[r_im]
R00014[r_im]	1 C00022[r_im] + 1 C00068[r_im] -> 1 C05125[r_im] + 1 C00011[r_im]
R03270[r_im]	1 C05125[r_im] + 1 C15972[r_im] -> 1 C16255[r_im] + 1 C00068[r_im]
R02569[r_im]	1 C00010[r_im] + 1 C16255[r_im] -> 1 C00024[r_im] + 1 C15973[r_im]
R00351[r_im]	1 C00024[r_im] + 1 C00001[r_im] + 1 C00036[r_im] -> 1 C00158[r_im] + 1 C00010[r_im]
R00352[r_im]	1 C00008[r_im] + 1 C00009[r_im] + 1 C00024[r_im] + 1 C00036[r_im] -> 1 C00002[r_im] + 1 C00158[r_im] + 1 C00010[r_im]
R01325[r_im]	1 C00158[r_im] -> 1 C00417[r_im] + 1 C00001[r_im]
R01900[r_im]	1 C00417[r_im] + 1 C00001[r_im] -> C00311[r_im]
R01899[r_im]	1 C00311[r_im] + 1 C00006[r_im] -> 1 C05379[r_im] + 1 C00005[r_im] + 1 C00080[r_im]
R00268[r_im]	1 C05379[r_im] -> 1 C00026[r_im] + 1 C00011[r_im]
R00709[r_im]	1 C00311[r_im] + 1 C00003[r_im] -> 1 C00026[r_im] + 1 C00011[r_im] + 1 C00004[r_im] + 1 C00080[r_im]
R02570[r_im]	1 C00010[r_im] + 1 C16254[r_im] <-> 1 C00091[r_im] + 1 C15973[r_im]
R00432[r_im]	1 C00035[r_im] + 1 C00009[r_im] + 1 C00091[r_im] -> 1 C00044[r_im] + 1 C00042[r_im] + 1 C00010[r_im]
R00330[r_im]	1 C00008[r_im] + 1 C00044[r_im] <-> 1 C00002[r_im] + 1 C00035[r_im]
R00405[r_im]	1 C00008[r_im] + 1 C00009[r_im] + 1 C00091[r_im] -> 1 C00002[r_im] + 1 C00042[r_im] + 1 C00010[r_im]
R10343[r_im]	1 C00091[r_im] + 1 C00033[r_im] -> 1 C00024[r_im] + 1 C00042[r_im]
R01082[r_im]	1 C00122[r_im] + 1 C00001[r_im] -> 1 C00149[r_im]
R01197[r_im]	2 C00139[r_im] + 1 C00026[r_im] + 1 C00010[r_im] -> 2 C00138[r_im] + 1 C00091[r_im] + 1 C00011[r_im] + 2 C00080[r_im]
R03316[r_im]	1 C05381[r_im] + 1 C15972[r_im] -> 1 C16254[r_im] + 1 C00068[r_im]
R00621[r_im]	1 C00026[r_im] + 1 C00068[r_im] -> 1 C05381[r_im] + 1 C00011[r_im]
R07618[r_im]	1 C15973[r_im] + 1 C00003[r_im] -> 1 C15972[r_im] + 1 C00004[r_im] + 1 C00080[r_im]
R01195[r_im]	2 C00138[r_im] + 1 C00006[r_im] + 1 C00080[r_im] <-> 2 C00139[r_im] + 1 C00005[r_im]
R00361[r_im]	1 C00149[r_im] + 1 C15602[r_im] -> 1 C00036[r_im] + 1 C15603[r_im]
R00235[r_im]	1 C00002[r_im] + 1 C00033[r_im] + 1 C00010[r_im] <- 1 C00020[r_im] + 1 C00013[r_im] + 1 C00024[r_im]
R00087[r_im]	1 C00002[r_im] + 1 C00001[r_im] -> 1 C00020[r_im] + 1 C00013[r_im]
R00127[r_im]	1 C00002[r_im] + 1 C00020[r_im] -> 2 C00008[r_im]
#Oxydative phosphoryration
R200[r_im]	1 C00004[r_im] -> 1 C00003[r_im] + 1 C00080[r_im] + 2 C05359[r_im]
R201[r_im]	1 C00399[r_im] + 2 C05359[r_im] + 6 C00080[r_im] -> 1 C00390[r_im] + 4 C00080[r_om]
R202[r_im]	2 C00080[r_im] + 1 C00390[r_im] -> 4 C00080[r_om] + 1 C00399[r_im] + 2 C05359[r_im]
R203[r_im]	1 C00007[r_im] + 8 C00080[r_im] + 4 C05359[r_im] -> 2 C00001[r_im] + 4 C00080[r_om]
R204[r_im]	1 C00009[r_im] + 1 C00008[r_im] + 3 C00080[r_om] -> 3 C00080[r_im] + 1 C00002[r_im] + 1 C00001[r_im]
R02164[r_im]	1 C15602[r_im] + 1 C00042[r_im] -> 1 C15603[r_im] + 1 C00122[r_im]
R07358[r_im]	1 C00004[r_im] + 1 C00080[r_im] + 1 C15602[r_im] <-> 1 C00003[r_im] + 1 C15603[r_im]
R02163[r_im]	1 C00390[r_im] + 1 C00003[r_im] <-> 1 C00399[r_im] + 1 C00004[r_im] + 1 C00080[r_im]
#starch and sucrose metabolism
R01823[r_c]	1 C00089[r_c] -> 1 C00095[r_c] + 1 C00718[r_c]
R00760[r_c]	1 C00002[r_c] + 1 C00095[r_c] -> 1 C00008[r_c] + 1 C00085[r_c]
R00771[r_c]	1 C00085[r_c] <-> 1 C00092[r_c]
R08639[r_c]	1 C00092[r_c] <-> 1 C00103[r_c]
R00289[r_c]	1 C00075[r_c] + 1 C00103[r_c] -> 1 C00013[r_c] + 1 C00029[r_c]
R00948[r_c]	1 C00002[r_c] + 1 C00103[r_c] -> 1 C00013[r_c] + 1 C00498[r_c]
R02421[r_c]	1 C00498[r_c] -> 1 C00008[r_c] + 1 C00718[r_c]
R02110[r_c]	2 C00718[r_c] -> 1 C00369[r_c]
R00803[r_c]	1 C00089[r_c] + 1 C00009[r_c] <-> 1 C00095[r_c] + 1 C00103[r_c]
R02889[r_e]	1 C00029[r_e] -> 1 C00015[r_e] + 1 C00760[r_e]
R00155[r_e]	1 C00015[r_e] + 1 C00001[r_e] -> 1 C00105[r_e] + 1 C00009[r_e]
R00801[r_c]	1 C00089[r_c] + 1 C00001[r_c] <-> 1 C00095[r_c] + 1 C00031[r_c]
#Miscellaneous reactions
R00004_1[r_c]	1 C00013[r_c] + 1 C00001[r_c] + 1 C00080[r_c] -> 2 C00009[r_c] + 1 C00080[r_e]
R00004_2[r_c]	1 C00013[r_c] + 1 C00001[r_c] + 1 C00080[r_c] -> 2 C00009[r_c] + 1 C00080[r_p]
R00004[r_im]	1 C00013[r_im] + 1 C00001[r_im] + 1 C00080[r_im] -> 2 C00009[r_im] + 1 C00080[r_c]
R01195[r_c]	2 C00138[r_c] + 1 C00006[r_c] + 1 C00080[r_c] <-> 2 C00139[r_c] + 1 C00005[r_c]
R00112[r_c]	1 C00005[r_c] + 1 C00003[r_c] <-> 1 C00006[r_c] + 1 C00004[r_c]
R00113[r_c]	1 C00027[r_c] + 1 C00005[r_c] + 1 C00080[r_c] -> 1 C00006[r_c] + 2 C00001[r_c]
R00113[r_im]	1 C00027[r_im] + 1 C00005[r_im] + 1 C00080[r_im] -> 1 C00006[r_im] + 2 C00001[r_im]
R00009[r_c]	2 C00027[r_c] <-> 1 C00007[r_c] + 2 C00001[r_c]
R00009[r_im]	2 C00027[r_im] <-> 1 C00007[r_im] + 2 C00001[r_im]
#carnitine-mediated transport of acetate
R02496[r_c]	1 C00024[r_c] + 1 C00487[r_c] -> 1 C00010[r_c] + 1 C02571[r_c]
R02496[r_im]	1 C00024[r_im] + 1 C00487[r_im] <- 1 C00010[r_im] + 1 C02571[r_im]
#one carbon metabolism
R07168[r_im]	1 C00440[r_im] + 1 C00003[r_im] <-> 1 C00143[r_im] + 1 C00004[r_im] + 1 C00080[r_im]
R01217[r_im]	1 C00143[r_im] + 2 C00138[r_im] + 2 C00080[r_im] <-> 1 C00440[r_im] + 2 C00139[r_im]
#Pyrimidine metabolism
R00158[r_c]	1 C00002[r_c] + 1 C00105[r_c] <-> 1 C00008[r_c] + 1 C00015[r_c]
R00156[r_c]	1 C00002[r_c] + 1 C00015[r_c] -> 1 C00008[r_c] + 1 C00075[r_c]
#Starch metabolism
R02421[r_p]	1 C00498[r_p] <-> 1 C00008[r_p] + 1 C00718[r_p]
R02110[r_p]	2 C00718[r_p] <-> 1 C00369[r_p]
#glyoxylate and dicarboxylate metabolism
R00472[r_im]	1 C00149[r_im] + 1 C00010[r_im] <-> 1 C00024[r_im] + 1 C00001[r_im] + 1 C00048[r_im]
R00479[r_im]	1 C00311[r_im] <-> 1 C00042[r_im] + 1 C00048[r_im]
R00472[r_c]	1 C00149[r_c] + 1 C00010[r_c] <-> 1 C00024[r_c] + 1 C00001[r_c] + 1 C00048[r_c]
R00479[r_c]	1 C00311[r_c] <-> 1 C00042[r_c] + 1 C00048[r_c]
R00342[r_c]	1 C00149[r_c] + 1 C00003[r_c] <-> 1 C00036[r_c] + 1 C00004[r_c] + 1 C00080[r_c]
R00351[r_c]	1 C00158[r_c] + 1 C00010[r_c] <-> 1 C00024[r_c] + 1 C00001[r_c] + 1 C00036[r_c]
R01325[r_c]	1 C00158[r_c] <-> 1 C00417[r_c] + 1 C00001[r_c]
R01900[r_c]	1 C00311[r_c] <-> 1 C00417[r_c] + 1 C00001[r_c]
#Transport and exchange reactions
R001t[r]	1 C00001[r_e] <-> 1 C00001[r_c]
R002t[r]	1 C00001[r_c] <-> 1 C00001[r_p]
R003t[r]	1 C00009[r_e] + 1 C00080[r_e] -> 1 C00009[r_c] + 1 C00080[r_c]
R004t[r]	1 C00011[r_e] <-> 1 C00011[r_c]
R005t[r]	1 C00007[r_e] <-> 1 C00007[r_c]
R006t[r]	1 C00002[r_om] + 1 C00008[r_c] -> 1 C00002[r_c] + 1 C00008[r_om]
R007t[r]	1 C00002[r_im] + 1 C00008[r_om] -> 1 C00002[r_om] + 1 C00008[r_im]
R008t[r]	1 C00007[r_c] <-> 1 C00007[r_om]
R009t[r]	1 C00007[r_om] <-> 1 C00007[r_im]
R014t[r]	1 C00022[r_c] + 1 C00080[r_c] <-> 1 C00022[r_om] + 1 C00080[r_om]
R015t[r]	1 C00022[r_om] + 1 C00080[r_om] <-> 1 C00022[r_im] + 1 C00080[r_im]
R016t[r]	1 C00036[r_c] + 1 C00149[r_om] -> 1 C00036[r_om] + 1 C00149[r_c]
R017t[r]	1 C00036[r_om] + 1 C00149[r_im] -> 1 C00036[r_im] + 1 C00149[r_om]
R116t[r]	1 C00042[r_c] + 1 C00149[r_om] -> 1 C00042[r_om] + 1 C00149[r_c]
R117t[r]	1 C00042[r_om] + 1 C00149[r_im] -> 1 C00042[r_im] + 1 C00149[r_om]
R018t[r]	1 C00001[r_c] <-> 1 C00001[r_om]
R019t[r]	1 C00001[r_om] <-> 1 C00001[r_im]
R020t[r]	1 C00009[r_c] + 1 C00080[r_c] -> 1 C00009[r_om] + 1 C00080[r_om]
R021t[r]	1 C00009[r_om] + 1 C00080[r_om] -> 1 C00009[r_im] + 1 C00080[r_im]
R025t[r]	1 C00080[r_e] + 1 C00089[r_c] <-> 1 C00080[r_c] + 1 C00089[r_e]
R026t[r]	1 C00029[r_c] + 1 C00105[r_e] -> 1 C00029[r_e] + 1 C00105[r_c]
R027t[r]	1 C00026[r_om] + 1 C00158[r_im] <-> 1 C00158[r_om] + 1 C00026[r_im]
R028t[r]	1 C00026[r_c] + 1 C00158[r_om] <-> 1 C00158[r_c] + 1 C00026[r_om]
R033t[r]	3 C00080[r_c] + 1 C00002[r_c] + 1 C00001[r_c] -> 3 C00080[r_e] + 1 C00008[r_c] + 1 C00009[r_c]
R034t[r]	1 C00011[r_im] <-> 1 C00011[r_om]
R035t[r]	1 C00011[r_om] <-> 1 C00011[r_c]
R036t[r]	1 C00498[r_c] + 1 C00008[r_p] <-> 1 C00498[r_p] + 1 C00008[r_c]
R900t[r]	1 C02571[r_c] + 1 C00487[r_om] -> 1 C02571[r_om] + 1 C00487[r_c]
R901t[r]	1 C02571[r_om] + 1 C00487[r_im] -> 1 C02571[r_im] + 1 C00487[r_om]
R902t[r]	1 C00244[r_e] + 1 C00080[r_e] <-> 1 C00244[r_c] + 1 C00080[r_c]
R903t[r]	1 C00049[r_e] + 1 C00080[r_c] <-> 1 C00049[r_c] + 1 C00080[r_e]
R904t[r]	1 C00064[r_e] + 1 C00080[r_e] <-> 1 C00064[r_c] + 1 C00080[r_c]
R034si[r]	1 C00369[r_c] ->
R036si[r]	1 C00760[r_e] ->
R037ex[r]	1 C00244[r_e] <-
R038ex[r]	1 C00244[r_e] ->
R039ex[r]	1 C00001[r_e] ->
R040ex[r]	1 C00001[r_e] <-
R041ex[r]	1 C00009[r_e] ->
R042ex[r]	1 C00009[r_e] <-
R043ex[r]	1 C00011[r_e] ->
R044ex[r]	1 C00007[r_e] <-
R045ex[r]	1 C00059[r_e] ->
R046ex[r]	1 C00059[r_e] <-
R047ex[r]	1 C00089[r_e] <->
R049ex[r]	1 C00080[r_e] <->
R050ex[r]	1 C00080[r_e] <->
R051ex[r]	1 C00049[r_e] ->
R052ex[r]	1 C00064[r_e] ->

## Sheet: GPR_Seed
Reaction ID	ECs that can catalyze this reaction	Genes that can produce these enzymes			literature evidence for transport										unique genes		total
sebiomass_ws	non-enzymatic	non-enzymatic	justification	confidence score	Title	first author	year		confidence score bins						ath:AT3G01910		577
sebio_loss_ws	non-enzymatic	non-enzymatic	biomass reactions necessary and literature-supported	4					1	84					ath:AT1G55920
sebiomass_main	non-enzymatic	non-enzymatic	biomass reactions necessary and literature-supported	4					2	270					ath:AT5G56760
sebiomass_scen	non-enzymatic	non-enzymatic	biomass reactions necessary and literature-supported	4					3	0					ath:AT3G13110
sebiomasssi	non-enzymatic	non-enzymatic	biomass reactions necessary and literature-supported	4					4	61					ath:AT4G35640
R00533[se_c]	(1.8.3.1)	(ath:AT3G01910)	biomass reactions necessary and literature-supported	4											ath:AT2G17640
R00858[se_c]	(1.8.1.2)	()	necessary for modeling	1											ath:AT1G55880
R00586[se_c]	(2.3.1.30)	(ath:AT1G55920|ath:AT5G56760|ath:AT3G13110|ath:AT4G35640|ath:AT2G17640)	genes present	2											ath:AT2G43750
R00897[se_c]	(2.5.1.47|2.5.1.65)	(ath:AT1G55880|ath:AT2G43750|ath:AT3G04940|ath:AT3G22460|ath:AT5G28030|ath:AT4G14880|ath:AT3G61440|ath:AT3G59760|ath:AT5G28020)||()	genes present	2											ath:AT3G04940
R00006[se_c]	(2.2.1.6)	(ath:AT3G48560|ath:AT2G31810|ath:AT5G16290)	genes present	2											ath:AT3G22460
R03051[se_c]	(1.1.1.86)	(ath:AT3G58610)	genes present	2											ath:AT5G28030
R01209[se_c]	(4.2.1.9)	(ath:AT3G23940)	genes present	2											ath:AT4G14880
R00760[se_c]	(2.7.1.1|2.7.1.4)	(ath:AT4G37840|ath:AT1G47840|ath:AT2G19860|ath:AT4G29130|ath:AT1G50460|ath:AT3G20040)||(ath:AT5G51830|ath:AT2G31390|ath:AT4G10260|ath:AT1G06030|ath:AT3G59480|ath:AT1G66430|ath:AT1G06020|ath:AT1G50390)	genes present	2											ath:AT3G61440
R00771[se_c]	(5.3.1.9)	(ath:AT4G24620|ath:AT5G42740)	genes present	2											ath:AT3G59760
R08639[se_c]	(5.4.2.2|5.4.2.5)	(ath:AT5G51820|ath:AT1G23190|ath:AT1G70730)||()	genes present	2											ath:AT5G28020
R00289[se_c]	(2.7.7.64|2.7.7.9)	(ath:AT5G52560)||(ath:AT5G17310|ath:AT3G56040|ath:AT3G03250)	genes present	2											ath:AT3G48560
R00948[se_c]	(2.7.7.27)	(ath:AT1G27680|ath:AT5G48300|ath:AT1G05610|ath:AT4G39210|ath:AT5G19220|ath:AT2G21590)	genes present	2											ath:AT2G31810
R00803[se_c]	(2.4.1.7)	()	necessary for modeling	1											ath:AT5G16290
R02889[se_e]	(2.4.1.12)	(ath:AT4G39350|ath:AT5G17420|ath:AT5G09870|ath:AT5G64740|ath:AT2G21770|ath:AT5G44030|ath:AT4G18780|ath:AT2G25540|ath:AT5G05170|ath:AT4G32410)	genes present	2											ath:AT3G58610
R00155[se_e]	(3.6.1.5|3.6.1.6)	(ath:AT3G04080|ath:AT5G18280|ath:AT1G14250|ath:AT1G14230|ath:AT1G14240|ath:AT2G02970)||()	genes present	2											ath:AT3G23940
R02737[se_c]	(2.4.1.15)	(ath:AT1G70290|ath:AT4G17770|ath:AT1G23870|ath:AT2G18700|ath:AT1G16980|ath:AT1G17000|ath:AT1G68020|ath:AT1G06410|ath:AT1G78580|ath:AT1G60140|ath:AT4G27550)	genes present	2											ath:AT4G37840
R02778[se_c]	(3.1.3.12)	(ath:AT1G70290|ath:AT4G17770|ath:AT1G78090|ath:AT1G23870|ath:AT2G18700|ath:AT1G16980|ath:AT1G17000|ath:AT1G68020|ath:AT2G22190|ath:AT5G65140|ath:AT1G22210|ath:AT1G35910|ath:AT4G22590|ath:AT1G06410|ath:AT1G78580|ath:AT1G60140|ath:AT4G27550|ath:AT5G10100|ath:AT4G12430|ath:AT4G39770|ath:AT5G51460)	genes present	2											ath:AT1G47840
R00010[se_c]	(3.2.1.28)	(ath:AT4G24040)	genes present	2											ath:AT2G19860
R00299[se_c]	(2.7.1.1|2.7.1.2)	(ath:AT4G37840|ath:AT1G47840|ath:AT2G19860|ath:AT4G29130|ath:AT1G50460|ath:AT3G20040)||()	genes present	2											ath:AT4G29130
R00801[se_e]	(3.2.1.10|3.2.1.20|3.2.1.26|3.2.1.48)	()||(ath:AT3G45940|ath:AT5G11720)||(ath:AT2G36190|ath:AT3G13790|ath:AT1G12240|ath:AT1G62660|ath:AT3G13784|ath:AT5G11920|ath:AT3G52600)||()	genes present	2											ath:AT1G50460
R00158[se_c]	(2.7.4.14|2.7.4.22|2.7.4.4)	(ath:AT5G26667|ath:AT4G25280|ath:AT3G60180)||(ath:AT3G18680)||()	genes present	2											ath:AT3G20040
R00156[se_c]	(2.7.4.6)	(ath:AT4G23900|ath:AT5G63310|ath:AT4G11010|ath:AT4G09320)	genes present	2											ath:AT5G51830
R00959[se_c]	(5.4.2.2|5.4.2.5)	(ath:AT5G51820|ath:AT1G23190|ath:AT1G70730)||()	genes present	2											ath:AT2G31390
R02740[se_c]	(5.3.1.9)	(ath:AT4G24620|ath:AT5G42740)	genes present	2											ath:AT4G10260
R04779[se_c]	(2.7.1.11)	(ath:AT4G32840|ath:AT5G56630|ath:AT5G61580|ath:AT4G29220|ath:AT2G22480|ath:AT4G26270|ath:AT5G47810)	genes present	2											ath:AT1G06030
R03321[se_c]	(5.3.1.9)	(ath:AT4G24620|ath:AT5G42740)	genes present	2											ath:AT3G59480
R01070[se_c]	(4.1.2.13)	()	necessary for modeling	1											ath:AT1G66430
R01015[se_c]	(5.3.1.1)	(ath:AT3G55440|ath:AT2G21170)	genes present	2											ath:AT1G06020
R01518[se_c]	(5.4.2.11|5.4.2.12)	(ath:AT1G22170|ath:AT1G78050)||(ath:AT1G09780|ath:AT3G08590|ath:AT3G50520)	genes present	2											ath:AT1G50390
R00658[se_c]	(4.2.1.11)	(ath:AT1G74030|ath:AT2G36530|ath:AT2G29560)	genes present	2											ath:AT4G24620
R00341[se_c]	(4.1.1.49)	(ath:AT5G65690|ath:AT4G37870)	genes present	2											ath:AT5G42740
R00200[se_c]	(2.7.1.40)	(ath:AT3G04050|ath:AT5G52920|ath:AT5G56350|ath:AT3G25960|ath:AT3G52990|ath:AT3G55650|ath:AT3G55810|ath:AT5G08570|ath:AT5G63680|ath:AT4G26390|ath:AT1G32440|ath:AT3G49160|ath:AT3G22960|ath:AT2G36580)	genes present	2											ath:AT5G51820
R00014[se_c]	(1.2.4.1|2.2.1.6|4.1.1.1)	(ath:AT5G50850|ath:AT1G59900|ath:AT1G01090|ath:AT1G24180|ath:AT2G34590|ath:AT1G30120)||(ath:AT3G48560|ath:AT2G31810|ath:AT5G16290)||(ath:AT4G33070|ath:AT5G01320|ath:AT5G01330|ath:AT5G54960)	genes present	2											ath:AT1G23190
R00755[se_c]	(4.1.1.1)	(ath:AT4G33070|ath:AT5G01320|ath:AT5G01330|ath:AT5G54960)	genes present	2											ath:AT1G70730
R03270[se_c]	(1.2.4.1)	(ath:AT5G50850|ath:AT1G59900|ath:AT1G01090|ath:AT1G24180|ath:AT2G34590|ath:AT1G30120)	genes present	2											ath:AT5G52560
R07618[se_c]	(1.8.1.4)	(ath:AT3G17240|ath:AT3G16950|ath:AT1G48030|ath:AT4G16155)	genes present	2											ath:AT5G17310
R02569[se_c]	(2.3.1.12)	(ath:AT1G34430|ath:AT3G52200|ath:AT1G54220|ath:AT3G13930|ath:AT3G25860)	genes present	2											ath:AT3G56040
R00710[se_c]	(1.2.1.3|1.2.1.5)	(ath:AT1G23800|ath:AT3G48000|ath:AT4G34240|ath:AT1G54100|ath:AT1G44170|ath:AT4G36250)||()	genes present	2											ath:AT3G03250
R01196[se_c]	(1.2.7.1|1.2.7.11)	()||()	necessary for modeling	1											ath:AT1G27680
R01061[se_c]	(1.2.1.12|1.2.1.59)	(ath:AT1G13440|ath:AT1G16300|ath:AT1G79530|ath:AT3G04120)||()	genes present	2											ath:AT5G48300
R01512[se_c]	(2.7.2.3)	(ath:AT3G12780|ath:AT1G56190|ath:AT1G79550)	genes present	2											ath:AT1G05610
R01056[se_c]	(5.3.1.6)	(ath:AT1G71100|ath:AT2G01290|ath:AT3G04790|ath:AT5G44520)	genes present	2											ath:AT4G39210
R01529[se_c]	(5.1.3.1)	(ath:AT1G63290|ath:AT5G61410|ath:AT3G01850)	genes present	2											ath:AT5G19220
R01528[se_c]	(1.1.1.351|1.1.1.44)	()||(ath:AT1G64190|ath:AT5G41670|ath:AT3G02360)	genes present	2											ath:AT2G21590
R02035[se_c]	(3.1.1.31)	(ath:AT5G24410|ath:AT5G24420|ath:AT3G49360|ath:AT1G13700|ath:AT5G24400)	genes present	2											ath:AT4G39350
R02036[se_c]	(4.2.1.12)	()	necessary for modeling	1											ath:AT5G17420
R02736[se_c]	(1.1.1.363|1.1.1.49)	(ath:AT3G27300|ath:AT5G13110|ath:AT1G09420|ath:AT5G35790|ath:AT1G24280|ath:AT5G40760)||(ath:AT3G27300|ath:AT5G13110|ath:AT1G09420|ath:AT5G35790|ath:AT1G24280|ath:AT5G40760)	genes present	2											ath:AT5G09870
R05605[se_c]	(4.1.2.14|4.1.2.55)	()||()	necessary for modeling	1											ath:AT5G64740
R01641[se_c]	(2.2.1.1)	(ath:AT3G60750|ath:AT2G45290)	genes present	2											ath:AT2G21770
R01827[se_c]	(2.2.1.2)	(ath:AT1G12230|ath:AT5G13420)	genes present	2											ath:AT5G44030
R01830[se_c]	(2.2.1.1)	(ath:AT2G45290|ath:AT3G60750)	genes present	2											ath:AT4G18780
R00228[se_c]	(1.2.1.10)	()	necessary for modeling	1											ath:AT2G25540
R00342[se_c]	(1.1.1.299|1.1.1.37)	()||(ath:AT3G47520|ath:AT1G53240|ath:AT2G22780|ath:AT3G15020|ath:AT5G09660|ath:AT1G04410|ath:AT5G56720|ath:AT5G43330)	genes present	2											ath:AT5G05170
R00214[se_c]	(1.1.1.38|1.1.1.39)	()|(ath:AT2G13560|ath:AT4G00570)	genes present	2											ath:AT4G32410
R08539[se_c]	(1.6.2.4)	(ath:AT4G30210|ath:AT4G24520)	genes present	2											ath:AT3G04080
R00134[se_c]	(1.17.1.10)	()	necessary for modeling	1											ath:AT5G18280
R00004_1[se_c]	(3.6.1.1)	(ath:AT2G46860|ath:AT3G53620|ath:AT4G01480|ath:AT1G01050|ath:AT2G18230|ath:AT5G09650)	genes present	2											ath:AT1G14250
R00004_2[se_c]	(3.6.1.1)	(ath:AT2G46860|ath:AT3G53620|ath:AT4G01480|ath:AT1G01050|ath:AT2G18230|ath:AT5G09650)	genes present	2											ath:AT1G14230
R00004[se_im]	(3.6.1.1)	(ath:AT2G46860|ath:AT3G53620|ath:AT4G01480|ath:AT1G01050|ath:AT2G18230|ath:AT5G09650)	genes present	2											ath:AT1G14240
R01169[se_c]	(2.1.1.44)	()	necessary for modeling	1											ath:AT2G02970
R00256[se_c]	(6.3.5.4|6.3.5.5)	(ath:AT3G47340|ath:AT5G10240|ath:AT5G65010)||(AT1G29900|ath:AT3G27740)	genes present	2											ath:AT1G70290
R00466[se_c]	(1.2.3.5)	()	necessary for modeling	1											ath:AT4G17770
R00522[se_c]	(4.1.1.2)	()	necessary for modeling	1											ath:AT1G23870
R03146[se_c]	(1.2.2.1)	(AT5G14780)	formate dehydrogenase gene present	2											ath:AT2G18700
R00009[se_c]	(1.11.1.21|1.11.1.6)	()||(ath:AT1G20630|ath:AT4G35090|ath:AT1G20620)	genes present	2											ath:AT1G16980
R00604[se_c]	(1.2.1.46)	()	necessary for modeling	1											ath:AT1G17000
R00344[se_im]	(6.4.1.1)	()	necessary for modeling	1											ath:AT1G68020
R10092[se_im]	(4.2.1.1)	(ath:AT3G52720|ath:AT4G21000|ath:AT1G08080|ath:AT1G08065|ath:AT4G20990|ath:AT5G04180|ath:AT2G28210|ath:AT5G14740|ath:AT1G23730|ath:AT3G01500|ath:AT1G58180|ath:AT1G70410|ath:AT4G33580|ath:AT5G56330)	genes present	2											ath:AT1G06410
R00014[se_im]	(1.2.4.1|2.2.1.6|4.1.1.1)	(ath:AT5G50850|ath:AT1G59900|ath:AT1G01090|ath:AT1G24180|ath:AT2G34590|ath:AT1G30120)||(ath:AT3G48560|ath:AT2G31810|ath:AT5G16290)||(ath:AT4G33070|ath:AT5G01320|ath:AT5G01330|ath:AT5G54960)	genes present	2											ath:AT1G78580
R03270[se_im]	(1.2.4.1)	(ath:AT5G50850|ath:AT1G59900|ath:AT1G01090|ath:AT1G24180|ath:AT2G34590|ath:AT1G30120)	genes present	2											ath:AT1G60140
R02569[se_im]	(2.3.1.12)	(ath:AT1G34430|ath:AT3G52200|ath:AT1G54220|ath:AT3G13930|ath:AT3G25860)	genes present	2											ath:AT4G27550
R00351[se_im]	(2.3.3.1|2.3.3.16|2.3.3.3)	(ath:AT2G42790|ath:AT3G58740|ath:AT3G58750|ath:AT3G60100|ath:AT2G44350)||()||()	genes present	2											ath:AT1G78090
R00352[se_im]	(2.3.3.8)	(ath:AT3G06650|ath:AT5G49460|ath:AT1G60810|ath:AT1G10670|ath:AT1G09430)	genes present	2											ath:AT2G22190
R01325[se_im]	(4.2.1.3)	(ath:AT4G35830|ath:AT2G05710|ath:AT4G26970)	genes present	2											ath:AT5G65140
R01900[se_im]	(4.2.1.3)	(ath:AT4G35830|ath:AT2G05710|ath:AT4G26970)	genes present	2											ath:AT1G22210
R01899[se_im]	(1.1.1.42)	(ath:AT1G65930|ath:AT1G54340|ath:AT5G14590)	genes present	2											ath:AT1G35910
R00268[se_im]	(1.1.1.42)	(ath:AT1G65930|ath:AT1G54340|ath:AT5G14590)	genes present	2											ath:AT4G22590
R00709[se_im]	(1.1.1.286|1.1.1.41)	()||(ath:AT4G35650|ath:AT5G03290|ath:AT2G17130|ath:AT4G35260|ath:AT3G09810|ath:AT1G32480)	genes present	2											ath:AT5G10100
R02570[se_im]	(2.3.1.61)	(ath:AT5G55070|ath:AT4G26910)	genes present	2											ath:AT4G12430
R00432[se_im]	(6.2.1.4)	(ath:AT5G08300|ath:AT5G23250|ath:AT2G20420)	genes present	2											ath:AT4G39770
R00330[se_im]	(2.7.4.6)	(ath:AT4G23900|ath:AT5G63310|ath:AT4G11010|ath:AT4G09320)	genes present	2											ath:AT5G51460
R00405[se_im]	(6.2.1.5)	(ath:AT5G08300|ath:AT5G23250|ath:AT2G20420)	genes present	2											ath:AT4G24040
R10343[se_im]	(2.8.3.18)	()	necessary for modeling	1											ath:AT3G45940
R01082[se_im]	(4.2.1.2)	(ath:AT5G50950|ath:AT2G47510)	genes present	2											ath:AT5G11720
R01197[se_im]	(1.2.7.11|1.2.7.3)	()||()	necessary for modeling	1											ath:AT2G36190
R03316[se_im]	(1.2.4.2)	(ath:AT3G55410|ath:AT5G65750)	genes present	2											ath:AT3G13790
R00621[se_im]	(1.2.4.2)	(ath:AT3G55410|ath:AT5G65750)	genes present	2											ath:AT1G12240
R07618[se_im]	(1.8.1.4)	(ath:AT3G17240|ath:AT3G16950|ath:AT1G48030|ath:AT4G16155)	genes present	2											ath:AT1G62660
R01195[se_im]	(1.18.1.2)	(ath:AT1G20020|ath:AT1G30510|ath:AT5G66190|ath:AT4G05390)	genes present	2											ath:AT3G13784
R00361[se_im]	(1.1.5.4)	()	necessary for modeling	1											ath:AT5G11920
R00235[se_im]	(6.2.1.1)	(ath:AT5G36880|ath:AT3G16910)	genes present	2											ath:AT3G52600
R00087[se_im]	(3.6.1.8|3.6.1.9)	()||()	necessary for modeling	1											ath:AT5G26667
R200[se_im]	related to oxydative phosphorylation	had to manually define ETC reactions	well-documented to be present	4											ath:AT4G25280
R201[se_im]	related to oxydative phosphorylation	had to manually define ETC reactions	well-documented to be present	4											ath:AT3G60180
R202[se_im]	related to oxydative phosphorylation	had to manually define ETC reactions	well-documented to be present	4											ath:AT3G18680
R203[se_im]	related to oxydative phosphorylation	had to manually define ETC reactions	well-documented to be present	4											ath:AT4G23900
R204[se_im]	related to oxydative phosphorylation	had to manually define ETC reactions	well-documented to be present	4											ath:AT5G63310
R02164[se_im]	(1.3.5.1|1.3.5.4)	(ath:AT5G66760|ath:AT5G40650|ath:AT5G65165|ath:AT3G27380|ath:AT2G18450)||()	genes present	4											ath:AT4G11010
R07358[se_im]	(1.6.5.2|1.6.5.9)	(ath:AT4G36750|ath:AT4G27270|ath:AT5G58800|ath:AT5G54500)||(ath:AT4G05020|ath:AT2G20800|ath:AT1G07180|ath:AT2G29990|ath:AT4G28220|ath:AT4G21490)	genes present	2											ath:AT4G09320
R02163[se_im]	(1.6.5.9)	(ath:AT1G07180|ath:AT2G20800|ath:AT2G29990|ath:AT4G05020|ath:AT4G21490|ath:AT4G28220)	genes present	2											ath:AT4G32840
R01049[se_p]	(2.7.6.1)	(ath:AT2G44530|ath:AT1G32380|ath:AT2G35390)	genes present	2											ath:AT5G56630
R01056[se_p]	(5.3.1.6)	(ath:AT1G71100|ath:AT2G01290|ath:AT3G04790|ath:AT5G44520)	genes present	2											ath:AT5G61580
R01529[se_p]	(5.1.3.1)	(ath:AT1G63290|ath:AT5G61410|ath:AT3G01850)	genes present	2											ath:AT4G29220
R01528[se_p]	(1.1.1.351|1.1.1.44)	()||(ath:AT1G64190|ath:AT5G41670|ath:AT3G02360)	genes present	2											ath:AT2G22480
R02035[se_p]	(3.1.1.31)	(ath:AT5G24410|ath:AT5G24420|ath:AT3G49360|ath:AT1G13700|ath:AT5G24400)	genes present	2											ath:AT4G26270
R02036[se_p]	(4.2.1.12)	()	necessary for modeling	1											ath:AT5G47810
R02736[se_p]	(1.1.1.363|1.1.1.49)	(ath:AT3G27300|ath:AT5G13110|ath:AT1G09420|ath:AT5G35790|ath:AT1G24280|ath:AT5G40760)||(ath:AT3G27300|ath:AT5G13110|ath:AT1G09420|ath:AT5G35790|ath:AT1G24280|ath:AT5G40760)	genes present	2											ath:AT3G55440
R05605[se_p]	(4.1.2.14|4.1.2.55)	()||()	necessary for modeling	1											ath:AT2G21170
R01070[se_p]	(4.1.2.13)	(ath:AT4G26520|ath:AT2G36460|ath:AT3G52930|ath:AT2G01140|ath:AT4G38970|ath:AT4G26530|ath:AT5G03690|ath:AT2G21330)	genes present	2											ath:AT1G22170
R02740[se_p]	(5.3.1.9)	(ath:AT4G24620|ath:AT5G42740)	genes present	2											ath:AT1G78050
R04779[se_p]	(2.7.1.11)	(ath:AT4G32840|ath:AT5G56630|ath:AT5G61580|ath:AT4G29220|ath:AT2G22480|ath:AT4G26270|ath:AT5G47810)	genes present	2											ath:AT1G09780
R10860[se_p]	(1.2.1.90)	()	necessary for modeling	1											ath:AT3G08590
R01061[se_p]	(1.2.1.12|1.2.1.59)	(ath:AT1G13440|ath:AT1G16300|ath:AT1G79530|ath:AT3G04120)||()	genes present	2											ath:AT3G50520
R01512[se_p]	(2.7.2.3)	(ath:AT3G12780|ath:AT1G56190|ath:AT1G79550)	genes present	2											ath:AT1G74030
R01641[se_p]	(2.2.1.1)	(ath:AT3G60750|ath:AT2G45290)	genes present	2											ath:AT2G36530
R01827[se_p]	(2.2.1.2)	(ath:AT1G12230|ath:AT5G13420)	genes present	2											ath:AT2G29560
R01830[se_p]	(2.2.1.1)	(ath:AT3G60750|ath:AT2G45290)	genes present	2											ath:AT5G65690
R00578[se_p]	(6.3.5.4)	(ath:AT5G65010|ath:AT3G47340|ath:AT5G10240)	genes present	2											ath:AT4G37870
R00355[se_p]	(2.6.1.1)	(ath:AT2G30970|ath:AT4G31990|ath:AT5G19550|ath:AT5G11520|ath:AT1G62800|ath:AT2G22250)	genes present	2											ath:AT3G04050
R00253[se_p]	(6.3.1.2)	(ath:AT5G37600|ath:AT3G17820|ath:AT1G48470|ath:AT5G35630|ath:AT5G16570|ath:AT1G66200)	genes present	2											ath:AT5G52920
R00248[se_p]	(1.4.1.13|1.4.1.3|1.4.1.4)	()||(ath:AT5G07440|ath:AT5G18170|ath:AT3G03910)||(ath:AT1G51720)	genes present	2											ath:AT5G56350
R01513[se_p]	(1.1.1.95)	(ath:AT3G19480|ath:AT4G34200|ath:AT1G17745)	genes present	2											ath:AT3G25960
R04173[se_p]	(2.6.1.52)	(ath:AT2G17630|ath:AT4G35630)	genes present	2											ath:AT3G52990
R00582[se_p]	(3.1.3.3)	(ath:AT1G18640)	genes present	2											ath:AT3G55650
R00945[se_p]	(2.1.2.1)	(ath:AT4G13890|ath:AT4G13930|ath:AT1G22020|ath:AT4G32520|ath:AT4G37930|ath:AT1G36370|ath:AT5G26780)	genes present	2											ath:AT3G55810
R00372[se_p]	(2.6.1.4|2.6.1.44)	(ath:AT1G70580|ath:AT1G23310)||(ath:AT4G39660|ath:AT3G08860|ath:AT2G38400|ath:AT2G13360|ath:AT1G70580|ath:AT1G23310)	genes present	2											ath:AT5G08570
R03425[se_p]	(1.4.4.2)	(ath:AT2G26080|ath:AT4G33010)	genes present	2											ath:AT5G63680
R04125[se_p]	(2.1.2.10)	(ath:AT1G11860)	genes present	2											ath:AT4G26390
R03815[se_p]	(1.8.1.4)	(ath:AT3G17240|ath:AT3G16950|ath:AT1G48030|ath:AT4G16155)	genes present	2											ath:AT1G32440
R00751[se_p]	(4.1.2.48|4.1.2.5)	(ath:AT1G08630|ath:AT3G04520)||()	genes present	2											ath:AT3G49160
R01826[se_p]	(2.5.1.54)	(ath:AT1G22410|ath:AT4G33510|ath:AT4G39980)	genes present	2											ath:AT3G22960
R03083[se_p]	(4.2.3.4)	(ath:AT5G66120)	genes present	2											ath:AT2G36580
R03084[se_p]	(4.2.1.10)	(ath:AT3G06350)	genes present	2											ath:AT5G50850
R02413[se_p]	(1.1.1.25|1.1.1.282)	(ath:AT3G06350)||()	genes present	2											ath:AT1G59900
R02412[se_p]	(2.7.1.71)	(ath:AT2G21940|ath:AT4G39540)	genes present	2											ath:AT1G01090
R03460[se_p]	(2.5.1.19)	(ath:AT1G48860|ath:AT2G45300)	genes present	2											ath:AT1G24180
R01714[se_p]	(4.2.3.5)	(ath:AT1G48850)	genes present	2											ath:AT2G34590
R01715[se_p]	(5.4.99.5)	(ath:AT1G69370|ath:AT5G10870|ath:AT3G29200)	genes present	2											ath:AT1G30120
R01731[se_p]	(2.6.1.57|2.6.1.78)	()||(ath:AT2G22250)	genes present	2											ath:AT4G33070
R00691[se_p]	(4.2.1.51|4.2.1.91)	(ath:AT2G27820|ath:AT5G22630|ath:AT3G44720|ath:AT1G08250|ath:AT1G11790|ath:AT3G07630)||(ath:AT2G27820|ath:AT5G22630|ath:AT3G44720|ath:AT1G08250|ath:AT1G11790|ath:AT3G07630)	genes present	2											ath:AT5G01320
R00733[se_p]	(1.3.1.78|1.3.1.79)	(ath:AT5G34930|ath:AT1G15710)||()	genes present	2											ath:AT5G01330
R00996[se_p]	(4.3.1.19)	(ath:AT3G10050)	genes present	2											ath:AT5G54960
R08648[se_p]	(2.2.1.6)	(ath:AT3G48560|ath:AT2G31810|ath:AT5G16290)	genes present	2											ath:AT3G17240
R05069[se_p]	(1.1.1.86|5.4.99.3)	(ath:AT3G58610)||()	genes present	2											ath:AT3G16950
R05068[se_p]	(1.1.1.86)	(ath:AT3G58610)	genes present	2											ath:AT1G48030
R05070[se_p]	(4.2.1.9)	(ath:AT3G23940)	genes present	2											ath:AT4G16155
R02199[se_p]	(2.6.1.42)	(ath:AT1G50090|ath:AT1G50110|ath:AT1G10070|ath:AT3G49680|ath:AT5G65780|ath:AT1G10060)	genes present	2											ath:AT1G34430
R00226[se_p]	(2.2.1.6)	(ath:AT3G48560|ath:AT2G31810|ath:AT5G16290)	genes present	2											ath:AT3G52200
R05071[se_p]	(1.1.1.86|5.4.99.3)	(ath:AT3G58610)||()	genes present	2											ath:AT1G54220
R04440[se_p]	(1.1.1.86)	(ath:AT3G58610)	genes present	2											ath:AT3G13930
R04441[se_p]	(4.2.1.9)	(ath:AT3G23940)	genes present	2											ath:AT3G25860
R01214[se_p]	(2.6.1.42|2.6.1.6)	(ath:AT1G50090|ath:AT1G50110|ath:AT1G10070|ath:AT3G49680|ath:AT5G65780|ath:AT1G10060)||()	genes present	2											ath:AT1G23800
R01213[se_p]	(2.3.3.13)	(ath:AT1G18500|ath:AT1G74040)	genes present	2											ath:AT3G48000
R03968[se_p]	(4.2.1.33)	(ath:AT2G43090|ath:AT4G13430|ath:AT2G43100|ath:AT3G58990)	genes present	2											ath:AT4G34240
R04001[se_p]	(4.2.1.33)	(ath:AT2G43090|ath:AT4G13430|ath:AT2G43100|ath:AT3G58990)	genes present	2											ath:AT1G54100
R04426[se_p]	(1.1.1.85)	(ath:AT1G31180|ath:AT1G80560|ath:AT5G14200)	genes present	2											ath:AT1G44170
R01652[se_p]	(1.1.1.85)	(ath:AT1G31180|ath:AT1G80560|ath:AT5G14200)	genes present	2											ath:AT4G36250
R01090[se_p]	(2.6.1.42|2.6.1.6|2.6.1.67)	(ath:AT1G50090|ath:AT1G50110|ath:AT1G10070|ath:AT3G49680|ath:AT5G65780|ath:AT1G10060)||()||()	genes present	2											ath:AT1G13440
R00271[se_p]	(2.3.3.14)	()	necessary for modeling	1											ath:AT1G16300
R03444[se_p]	(4.2.1.114)	()	necessary for modeling	1											ath:AT1G79530
R04371[se_p]	(4.2.1.114|4.2.1.36)	()||()	necessary for modeling	1											ath:AT3G04120
R01934[se_p]	(1.1.1.286|1.1.1.87)	()||()	necessary for modeling	1											ath:AT3G12780
R01939[se_p]	(2.6.1.39)	()	necessary for modeling	1											ath:AT1G56190
R03098[se_p]	(1.2.1.95)	()	necessary for modeling	1											ath:AT1G79550
R04863[se_p]	(1.2.1.95)	()	necessary for modeling	1											ath:AT1G71100
R04390[se_p]	(1.2.1.95)	()	necessary for modeling	1											ath:AT2G01290
R02315[se_p]	(1.5.1.10)	()	necessary for modeling	1											ath:AT3G04790
R00715[se_p]	(1.5.1.7)	()	necessary for modeling	1											ath:AT5G44520
R01071[se_p]	(2.4.2.17)	(ath:AT1G09795|ath:AT1G58080)	genes present	2											ath:AT1G63290
R04035[se_p]	(3.6.1.31)	(ath:AT1G31860)	genes present	2											ath:AT5G61410
R04037[se_p]	(3.5.4.19)	(ath:AT1G31860)	genes present	2											ath:AT3G01850
R04640[se_p]	(5.3.1.16)	(ath:AT2G36230)	genes present	2											ath:AT1G64190
R04558[se_p]	(4.3.2.10)	(ath:AT4G26900)	genes present	2											ath:AT5G41670
R03457[se_p]	(4.2.1.19)	(ath:AT4G14910|ath:AT3G22425)	genes present	2											ath:AT3G02360
R03243[se_p]	(2.6.1.9)	(ath:AT1G71920|ath:AT5G10330)	genes present	2											ath:AT5G24410
R03013[se_p]	(3.1.3.15)	(ath:AT4G39120)	genes present	2											ath:AT5G24420
R03012[se_p]	(1.1.1.23)	(ath:AT5G63890)	genes present	2											ath:AT3G49360
R01163[se_p]	(1.1.1.23)	(ath:AT5G63890)	genes present	2											ath:AT1G13700
R02421[se_p]	(2.4.1.21|2.4.1.242)	(ath:AT5G24300|ath:AT3G01180|ath:AT1G11720|ath:AT4G18240)||(ath:AT1G32900)	genes present	2											ath:AT5G24400
R02110[se_p]	(2.4.1.18)	(ath:AT5G03650|ath:AT2G36390|ath:AT3G20440)	genes present	2											ath:AT3G27300
R00004[se_p]	(3.6.1.1)	(ath:AT2G46860|ath:AT3G53620|ath:AT4G01480|ath:AT1G01050|ath:AT2G18230|ath:AT5G09650)	genes present	2											ath:AT5G13110
R00122[se_p]	(3.6.1.5)	(ath:AT3G04080|ath:AT5G18280|ath:AT1G14250|ath:AT1G14230|ath:AT1G14240|ath:AT2G02970)	genes present	2											ath:AT1G09420
R01015[se_p]	(5.3.1.1)	(ath:AT3G55440|ath:AT2G21170)	genes present	2											ath:AT5G35790
R00200[se_p]	(2.7.1.40)	(ath:AT3G04050|ath:AT5G52920|ath:AT5G56350|ath:AT3G25960|ath:AT3G52990|ath:AT3G55650|ath:AT3G55810|ath:AT5G08570|ath:AT5G63680|ath:AT4G26390|ath:AT1G32440|ath:AT3G49160|ath:AT3G22960|ath:AT2G36580)	genes present	2											ath:AT1G24280
R01518[se_p]	(5.4.2.11|5.4.2.12)	(ath:AT1G22170|ath:AT1G78050)||(ath:AT1G09780|ath:AT3G08590|ath:AT3G50520)	genes present	2											ath:AT5G40760
R00658[se_p]	(4.2.1.11)	(ath:AT1G74030|ath:AT2G36530|ath:AT2G29560)	genes present	2											ath:AT3G60750
R03321[se_p]	(5.3.1.9)	(ath:AT4G24620|ath:AT5G42740)	genes present	2											ath:AT2G45290
R09093[se_p]	non-enzymatic	non-enzymatic	necessary for modeling	1											ath:AT1G12230
R03270[se_p]	(1.2.4.1)	(ath:AT5G50850|ath:AT1G59900|ath:AT1G01090|ath:AT1G24180|ath:AT2G34590|ath:AT1G30120)	genes present	2											ath:AT5G13420
R00014[se_p]	(1.2.4.1|2.2.1.6|4.1.1.1)	(ath:AT5G50850|ath:AT1G59900|ath:AT1G01090|ath:AT1G24180|ath:AT2G34590|ath:AT1G30120)||(ath:AT3G48560|ath:AT2G31810|ath:AT5G16290)||(ath:AT4G33070|ath:AT5G01320|ath:AT5G01330|ath:AT5G54960)	genes present	2											ath:AT3G47520
R07618[se_p]	(1.8.1.4)	(ath:AT3G17240|ath:AT3G16950|ath:AT1G48030|ath:AT4G16155)	genes present	2											ath:AT1G53240
R02569[se_p]	(2.3.1.12)	(ath:AT1G34430|ath:AT3G52200|ath:AT1G54220|ath:AT3G13930|ath:AT3G25860)	genes present	2											ath:AT2G22780
R00214[se_p]	(1.1.1.38|1.1.1.39)	()||(ath:AT4G00570|ath:AT2G13560)	genes present	2											ath:AT3G15020
R08178[se_c]	(3.1.2.2)	(ath:AT1G01710|ath:AT4G00520)	genes present	2											ath:AT5G09660
R08177[se_c]	(3.1.2.2)	(ath:AT1G01710|ath:AT4G00520)	genes present	2											ath:AT1G04410
R11043[se_c]	(1.14.19.6)	(ath:AT3G12120)	genes present	2											ath:AT5G56720
R12205[se_c]	non-enzymatic	non-enzymatic	necessary for modeling	1											ath:AT5G43330
R00100[se_c]	(1.6.2.2)	(ath:AT5G17770|ath:AT5G20080)	genes present	2											ath:AT2G13560
R01274[se_c]	(3.1.2.2|3.1.2.22)	(ath:AT1G01710|ath:AT4G00520)||(ath:AT4G17470|ath:AT4G17480|ath:AT4G17483|ath:AT5G47340|ath:AT5G47330|ath:AT3G60340|ath:AT5G47350|ath:AT4G24760|ath:AT2G24320|ath:AT4G31020|ath:AT5G38220|ath:AT1G66900|ath:AT1G13610|ath:AT3G30380|ath:AT1G32190|ath:AT5G14390|ath:AT3G01690)	genes present	2											ath:AT4G00570
R08174[se_c]	(3.1.2.2)	(ath:AT1G01710|ath:AT4G00520)	genes present	2											ath:AT4G30210
R08184[se_c]	non-enzymatic	non-enzymatic	necessary for modeling	1											ath:AT4G24520
R08176[se_c]	(3.1.2.2)	(ath:AT1G01710|ath:AT4G00520)	genes present	2											ath:AT2G46860
R08186[se_c]	non-enzymatic	non-enzymatic	necessary for modeling	1											ath:AT3G53620
R08187[se_c]	non-enzymatic	non-enzymatic	necessary for modeling	1											ath:AT4G01480
R07758[se_c]	(2.3.1.199)	(ath:AT2G46720|ath:AT1G01120|ath:AT2G26640|ath:AT3G10280|ath:AT4G34510|ath:AT1G04220|ath:AT1G19440|ath:AT1G25450|ath:AT1G68530|ath:AT1G71160|ath:AT2G15090|ath:AT2G16280|ath:AT2G26250|ath:AT4G34250|ath:AT4G34520|ath:AT5G43760|ath:AT3G52160|ath:AT2G28630|ath:AT5G04530|ath:AT1G07720|ath:AT5G49070)	genes present	2											ath:AT1G01050
R07759[se_c]	(1.1.1.330)	(ath:AT1G67730)	genes present	2											ath:AT2G18230
R07760[se_c]	(4.2.1.134)	(ath:AT5G10480|ath:AT5G59770)	genes present	2											ath:AT5G09650
R07761[se_c]	(1.3.1.93)	(ath:AT3G55360)	genes present	2											ath:AT3G47340
R12048[se_c]	non-enzymatic	non-enzymatic	necessary for modeling	1											ath:AT5G10240
R02224[se_c]	non-enzymatic	non-enzymatic	necessary for modeling	1											ath:AT5G65010
R10825-8_1[se_c]	non-enzymatic	non-enzymatic	necessary for modeling	1											ath:AT1G29900
R10825-8_2[se_c]	non-enzymatic	non-enzymatic	necessary for modeling	1											ath:AT3G27740
R10825-8_3[se_c]	non-enzymatic	non-enzymatic	necessary for modeling	1											Aath:T5G14780
R01279[se_c]	(1.3.3.6|1.3.8.7|1.3.8.8|1.3.8.9)	(ath:AT2G35690|ath:AT4G16760|ath:AT5G65110|ath:AT3G51840|ath:AT1G06290|ath:AT1G06310|ath:AT3G06690)||(ath:AT3G06810)||()||()	genes present	2											ath:AT1G20630
R04738[se_c]	(4.2.1.17|4.2.1.74)	(ath:AT3G06860|ath:AT4G29010|ath:AT4G16210)||()	genes present	2											ath:AT4G35090
R04737[se_c]	(1.1.1.211|1.1.1.35)	(ath:AT3G06860|ath:AT4G29010)||(ath:AT3G06860|ath:AT4G29010)	genes present	2											ath:AT1G20620
R03991[se_c]	(2.3.1.155|2.3.1.16)	()||(ath:AT1G04710|ath:AT2G33150|ath:AT5G48880)	genes present	2											ath:AT3G52720
R03990[se_c]	(1.3.3.6|1.3.8.7|1.3.8.8|1.3.8.9)	(ath:AT2G35690|ath:AT4G16760|ath:AT5G65110|ath:AT3G51840|ath:AT1G06290|ath:AT1G06310|ath:AT3G06690)||(ath:AT3G06810)||()||()	genes present	2											ath:AT4G21000
R04740[se_c]	(4.2.1.17|4.2.1.74)	(ath:AT3G06860|ath:AT4G29010|ath:AT4G16210)||()	genes present	2											ath:AT1G08080
R04739[se_c]	(1.1.1.211|1.1.1.35)	(ath:AT3G06860|ath:AT4G29010)||(ath:AT3G06860|ath:AT4G29010)	genes present	2											ath:AT1G08065
R03858[se_c]	(2.3.1.16)	(ath:AT1G04710|ath:AT2G33150|ath:AT5G48880)	genes present	2											ath:AT4G20990
R03857[se_c]	(1.3.3.6|1.3.8.7|1.3.8.8)	(ath:AT2G35690|ath:AT4G16760|ath:AT5G65110|ath:AT3G51840|ath:AT1G06290|ath:AT1G06310|ath:AT3G06690)||(ath:AT3G06810)||()	genes present	2											ath:AT5G04180
R04170[se_c]	(4.2.1.17|4.2.1.74)	(ath:AT3G06860|ath:AT4G29010|ath:AT4G16210)||()	genes present	2											ath:AT2G28210
R04741[se_c]	(1.1.1.211|1.1.1.35)	(ath:AT3G06860|ath:AT4G29010)||(ath:AT3G06860|ath:AT4G29010)	genes present	2											ath:AT5G14740
R04742[se_c]	(2.3.1.16)	(ath:AT1G04710|ath:AT2G33150|ath:AT5G48880)	genes present	2											ath:AT1G23730
R04754[se_c]	(1.3.3.6|1.3.8.7|1.3.8.8)	(ath:AT2G35690|ath:AT4G16760|ath:AT5G65110|ath:AT3G51840|ath:AT1G06290|ath:AT1G06310|ath:AT3G06690)||(ath:AT3G06810)||()	genes present	2											ath:AT3G01500
R04744[se_c]	(4.2.1.17|4.2.1.74)	(ath:AT3G06860|ath:AT4G29010|ath:AT4G16210)||()	genes present	2											ath:AT1G58180
R04743[se_c]	(1.1.1.211|1.1.1.35)	(ath:AT3G06860|ath:AT4G29010)||(ath:AT3G06860|ath:AT4G29010)	genes present	2											ath:AT1G70410
R03778[se_c]	(2.3.1.16)	(ath:AT1G04710|ath:AT2G33150|ath:AT5G48880)	genes present	2											ath:AT4G33580
R03777[se_c]	(1.3.3.6|1.3.8.7|1.3.8.8)	(ath:AT2G35690|ath:AT4G16760|ath:AT5G65110|ath:AT3G51840|ath:AT1G06290|ath:AT1G06310|ath:AT3G06690)||(ath:AT3G06810)||()	genes present	2											ath:AT5G56330
R04746[se_c]	(4.2.1.17|4.2.1.74)	(ath:AT3G06860|ath:AT4G29010|ath:AT4G16210)||()	genes present	2											ath:AT2G42790
R04745[se_c]	(1.1.1.211|1.1.1.35)	(ath:AT3G06860|ath:AT4G29010)||(ath:AT3G06860|ath:AT4G29010)	genes present	2											ath:AT3G58740
R04747[se_c]	(2.3.1.16)	(ath:AT1G04710|ath:AT2G33150|ath:AT5G48880)	genes present	2											ath:AT3G58750
R04751[se_c]	(1.3.3.6|1.3.8.1|1.3.8.7|1.3.8.8)	(ath:AT2G35690|ath:AT4G16760|ath:AT5G65110|ath:AT3G51840|ath:AT1G06290|ath:AT1G06310|ath:AT3G06690)||()||(ath:AT3G06810)||()	genes present	2											ath:AT3G60100
R04749[se_c]	(4.2.1.17|4.2.1.74)	(ath:AT3G06860|ath:AT4G29010|ath:AT4G16210)||()	genes present	2											ath:AT2G44350
R04748[se_c]	(1.1.1.211|1.1.1.35)	(ath:AT3G06860|ath:AT4G29010)||(ath:AT3G06860|ath:AT4G29010)	genes present	2											ath:AT3G06650
R01177[se_c]	(2.3.1.16|2.3.1.9)	(ath:AT1G04710|ath:AT2G33150|ath:AT5G48880)||(ath:AT5G48230|ath:AT5G47720)	genes present	2											ath:AT5G49460
R01175[se_c]	(1.3.3.6|1.3.8.1|1.3.8.7)	(ath:AT2G35690|ath:AT4G16760|ath:AT5G65110|ath:AT3G51840|ath:AT1G06290|ath:AT1G06310|ath:AT3G06690)||()||(ath:AT3G06810)	genes present	2											ath:AT1G60810
R03026[se_c]	(4.2.1.17)	(ath:AT3G06860|ath:AT4G29010|ath:AT4G16210)	genes present	2											ath:AT1G10670
R01975[se_c]	(1.1.1.35)	(ath:AT3G06860|ath:AT4G29010)	genes present	2											ath:AT1G09430
R00742[se_c]	(6.4.1.2)	(ath:AT2G38040|ath:AT1G36160|ath:AT5G35360|ath:ArthCp031|ath:AT1G36180)	genes present	2											ath:AT4G35830
R01090[se_c]	(2.6.1.42|2.6.1.6|2.6.1.67)	(ath:AT1G50090|ath:AT1G50110|ath:AT1G10070|ath:AT3G49680|ath:AT5G65780|ath:AT1G10060)||()||()	genes present	2											ath:AT2G05710
R07601[se_c]	(1.2.4.4)	(ath:AT1G21400|ath:AT1G55510|ath:AT5G09300|ath:AT3G13450|ath:AT5G34780)	genes present	2											ath:AT4G26970
R07602[se_c]	(1.2.4.4)	(ath:AT1G21400|ath:AT1G55510|ath:AT5G09300|ath:AT3G13450|ath:AT5G34780)	genes present	2											ath:AT1G65930
R04097[se_c]	(2.3.1.168)	(ath:AT3G06850)	genes present	2											ath:AT1G54340
R04095[se_c]	(1.3.8.4|1.3.8.7)	(ath:AT3G45300)||(ath:AT3G06810)	genes present	2											ath:AT5G14590
R04138[se_c]	(6.4.1.4)	(ath:AT4G34030|ath:AT1G03090)	genes present	2											ath:AT4G35650
R10092[se_c]	(4.2.1.1)	(ath:AT3G52720|ath:AT4G21000|ath:AT1G08080|ath:AT1G08065|ath:AT4G20990|ath:AT5G04180|ath:AT2G28210|ath:AT5G14740|ath:AT1G23730|ath:AT3G01500|ath:AT1G58180|ath:AT1G70410|ath:AT4G33580|ath:AT5G56330)	genes present	2											ath:AT5G03290
R02085[se_c]	(4.2.1.18)	(ath:AT4G16800)	genes present	2											ath:AT2G17130
R01360[se_c]	(4.1.3.4)	(ath:AT2G26800)	genes present	2											ath:AT4G35260
R00405[se_c]	(6.2.1.5)	(ath:AT5G08300|ath:AT5G23250|ath:AT2G20420)	genes present	2											ath:AT3G09810
R00410[se_c]	(2.8.3.5)	()	necessary for modeling	1											ath:AT1G32480
R00238[se_c]	(2.3.1.16|2.3.1.9)	(ath:AT1G04710|ath:AT2G33150|ath:AT5G48880)||(ath:AT5G48230|ath:AT5G47720)	genes present	2											ath:AT5G55070
R04560[se_c]	(2.1.2.3)	(ath:AT2G35040)	genes present	2											ath:AT4G26910
R00941[se_c]	(1.5.1.6)	()	necessary for modeling	1											ath:AT5G08300
R01127[se_c]	(3.5.4.10)	(ath:AT2G35040)	genes present	2											ath:AT5G23250
R01135[se_c]	(6.3.4.4)	(ath:AT3G57610)	genes present	2											ath:AT2G20420
R01083[se_c]	(4.3.2.2)	(ath:AT1G36280|ath:AT4G18440)	genes present	2											ath:AT5G50950
R00122[se_c]	(3.6.1.5)	(ath:AT3G04080|ath:AT5G18280|ath:AT1G14250|ath:AT1G14230|ath:AT1G14240|ath:AT2G02970)	genes present	2											ath:AT2G47510
R00181[se_c]	(3.5.4.17|3.5.4.6)	()||(ath:AT2G38280)	genes present	2											ath:AT3G55410
R00369[se_c]	(2.6.1.44)	(ath:AT4G39660|ath:AT3G08860|ath:AT2G38400|ath:AT2G13360|ath:AT1G70580|ath:AT1G23310)	genes present	2											ath:AT5G65750
R02496[se_c]	non-enzymatic	non-enzymatic	necessary for modeling	1											ath:AT1G20020
R02496[se_im]	non-enzymatic	non-enzymatic	necessary for modeling	1											ath:AT1G30510
R01523[se_c]	(2.7.1.19)	(ath:AT1G32060)	genes present	2											ath:AT5G66190
R03140[se_c]	(4.1.1.39)	(ath:AT1G67090|ath:ArthCp030|ath:AT5G38420|ath:AT5G38410|ath:AT5G38430)	genes present	2											ath:AT4G05390
R01334[se_c]	(3.1.3.18)	(ath:AT5G47760|ath:AT5G36790|ath:AT5G36700)	genes present	2											ath:AT5G36880
R00475[se_c]	(1.1.3.15)	(ath:AT3G14415|ath:AT4G18360|ath:AT3G14150|ath:AT3G14130|ath:AT3G14420)	genes present	2											ath:AT3G16910
R00351[se_c]	(2.3.3.1|2.3.3.16|2.3.3.3)	(ath:AT2G42790|ath:AT3G58740|ath:AT3G58750|ath:AT3G60100|ath:AT2G44350)||()||()	genes present	2											ath:AT5G66760
R01325[se_c]	(4.2.1.3)	(ath:AT4G35830|ath:AT2G05710|ath:AT4G26970)	genes present	2											ath:AT5G40650
R01900[se_c]	(4.2.1.3)	(ath:AT4G35830|ath:AT2G05710|ath:AT4G26970)	genes present	2											ath:AT5G65165
R00479[se_c]	(4.1.3.1)	(ath:AT3G21720)	genes present	2											ath:AT3G27380
R00372[se_c]	(2.6.1.4|2.6.1.44)	(ath:AT1G70580|ath:AT1G23310)||(ath:AT4G39660|ath:AT3G08860|ath:AT2G38400|ath:AT2G13360|ath:AT1G70580|ath:AT1G23310)	genes present	2											ath:AT2G18450
R00588[se_c]	(2.6.1.45)	(ath:AT2G13360)	genes present	2											ath:AT4G36750
R01388[se_c]	(1.1.1.26|1.1.1.29|1.1.1.81)	()||(ath:AT1G68010)||(ath:AT1G79870|ath:AT1G12550)	genes present	2											ath:AT4G27270
R01392[se_c]	(1.1.1.79|1.1.1.81)	(ath:AT1G79870|ath:AT3G25530|ath:AT1G17650|ath:AT1G12550)||(ath:AT1G79870|ath:AT1G12550)	genes present	2											ath:AT5G58800
R01514[se_c]	(2.7.1.31)	(ath:AT1G80380)	genes present	2											ath:AT5G54500
R00253[se_c]	(6.3.1.2)	(ath:AT5G37600|ath:AT3G17820|ath:AT1G48470|ath:AT5G35630|ath:AT5G16570|ath:AT1G66200)	genes present	2											ath:AT4G05020
R00021[se_c]	(1.4.7.1)	(ath:AT2G41220|ath:AT5G04140)	genes present	2											ath:AT2G20800
R00113[se_c]	(1.11.1.2)	()	necessary for modeling	1											ath:AT1G07180
R00790[se_c]	(1.7.7.1)	(ath:AT2G15620)	genes present	2											ath:AT2G29990
R00794[se_c]	(1.7.1.1|1.7.1.2)	(ath:AT1G37130|ath:AT1G77760)||(ath:AT1G37130|ath:AT1G77760)	genes present	2											ath:AT4G28220
R001t[se]	AAC	(ath:AT3G08580|ath:AT4G28390|ath:AT5G01500|ath:AT5G13490)	gene present + literature evidence	4	The diverse members of the mitochondrial carrier family in plants	Haferkamp	2007								ath:AT4G21490
R002t[se]	AAC	(ath:AT3G08580|ath:AT4G28390|ath:AT5G01500|ath:AT5G13490)	gene present + literature evidence	4	The diverse members of the mitochondrial carrier family in plants	Haferkamp	2007								ath:AT2G44530
R003t[se]	AAC	(ath:AT3G08580|ath:AT4G28390|ath:AT5G01500|ath:AT5G13490)	gene present + literature evidence	4	The diverse members of the mitochondrial carrier family in plants	Haferkamp	2007								ath:AT1G32380
R004t[se]	generalized amino acid transporters	(ath:AT3G11900|ath:AT4G38250|ath:AT5G65990)	glutamine-proton symport	4	Amino acid export in plants: A missing link in nitrogen cycling	Okumoto	2011								ath:AT2G35390
R005t[se]	oxygen diffusion into mitochondria		necessary for heterotrophic tissues	2											ath:AT4G26520
R006t[se]	oxygen diffusion into mitochondria		necessary for heterotrophic tissues	2											ath:AT2G36460
R007t[se]	DiT2	(ath:AT5G64290|ath:AT5G64280)	malate-glutamate antiport	4	the arabidopsis mutant dct is deficient in the plastidic glutamate/malate transpocator DiT2	Renne	2003								ath:AT3G52930
R008t[se]	DiT2	(ath:AT5G64290|ath:AT5G64280)	oxaloacetate-malate antiporter	4	Malate valves to balance cellular energy supply	Scheibe	2004								ath:AT2G01140
R009t[se]	?	?	NADP+ transport	1											ath:AT4G38970
R010t[se]	?	?	NADPH transpot	1											ath:AT4G26530
R011t[se]	?	?	NADPH transpot	1											ath:AT5G03690
R012t[se]	?	?	NADPH transpot	1											ath:AT2G21330
R013t[se]	?	?	NADP+ transport	1											ath:AT2G30970
R014t[se]	?	?	NADP+ transport	1											ath:AT4G31990
R015t[se]	generalized amino acid transporters	(ath:AT3G11900|ath:AT4G38250|ath:AT5G65990)	l-threonine-proton symport	4	Amino acid export in plants: A missing link in nitrogen cycling Proton-coupled sugar and amino acid transport in plants	Okumoto Bush	2011 1993								ath:AT5G19550
R016t[se]	generalized amino acid transporters	(ath:AT3G11900|ath:AT4G38250|ath:AT5G65990)	glycine-proton symport	4	Amino acid export in plants: A missing link in nitrogen cycling Proton-coupled sugar and amino acid transport in plants	Okumoto Bush	2011 1993								ath:AT5G11520
R017t[se]	PPT	(ath:AT3G01550)	phosphoenopyruvate-phosphate antiport	4	A New Class of Plastidic Phosphate Translocators: A Putative Link between Primary and Secondary Metabolism by the Phosphoenolpyruvate/Phosphate Antiporter	Fischer	1997								ath:AT1G62800
R018t[se]	generalized amino acid transporters	(ath:AT3G11900|ath:AT4G38250|ath:AT5G65990)	l-phenylalanine-proton symport	4	Amino acid export in plants: A missing link in nitrogen cycling Proton-coupled sugar and amino acid transport in plants	Okumoto Bush	2011 1993								ath:AT2G22250
R020t[se]	unknown	unknown	pyruvate-proton symport, probably exists	2	The growing family of mitochondrial carriers in Arabidopsis	Picault	2004								ath:AT5G37600
R021t[se]	unknown	unknown	pyruvate-proton symport, probably exists	2	The growing family of mitochondrial carriers in Arabidopsis	Picault	2004								ath:AT3G17820
R122t[se]	SFC	(ath:AT5G13300|ath:AT5G01340)	malate-fumurate antiport	4	The growing family of mitochondrial carriers in Arabidopsis	Picault	2004								ath:AT1G48470
R123t[se]	SFC	(ath:AT5G13300|ath:AT5G01340)	malate-fumurate antiport	4	The growing family of mitochondrial carriers in Arabidopsis	Picault	2004								ath:AT5G35630
R022t[se]	DiT2	(ath:AT5G64290|ath:AT5G64280)	oxaloacetate-malate antiporter	4	Malate valves to balance cellular energy supply	Scheibe	2004								ath:AT5G16570
R023t[se]	DiT2	(ath:AT5G64290|ath:AT5G64280)	oxaloacetate-malate antiporter	4	Malate valves to balance cellular energy supply	Scheibe	2004								ath:AT1G66200
R030t[se]	SFC	(ath:AT5G13300|ath:AT5G01340)	malate-succinate antiport	4	The growing family of mitochondrial carriers in Arabidopsis	Picault	2004								ath:AT5G07440
R031t[se]	SFC	(ath:AT5G13300|ath:AT5G01340)	malate-succinate antiport	4	The growing family of mitochondrial carriers in Arabidopsis	Picault	2004								ath:AT5G18170
R900t[se]	CAC	(ath:AT3G38040|ath:AT5G35360)	carnitine and acetyl-carnitine antiporter	4	The growing family of mitochondrial carriers in Arabidopsis	Picault	2004								ath:AT3G03910
R901t[se]	CAC	(ath:AT3G38040|ath:AT5G35360)	carnitine and acetyl-carnitine antiporter	4	The growing family of mitochondrial carriers in Arabidopsis	Picault	2004								ath:AT1G51720
R025t[se]	SIP,TIP,NIP	(ath:AT1G52180|ath:AT1G01620|ath:AT1G80760|ath:AT1G73190|ath:AT1G17810|ath:AT1G31885|ath:AT2G16835|ath:AT2G16850|ath:AT2G37170|ath:AT2G34390|ath:AT2G39010|ath:AT2G29870|ath:AT2G29870|ath:AT2G45960|ath:AT2G37180|ath:AT2G36830|ath:AT3G47440|ath:AT3G56950|ath:AT3G53420|ath:AT3G54820|ath:AT3G04090|ath:AT3G16240|ath:AT3G26520|ath:AT3G61430|ath:AT3G06100|ath:AT4G18910|ath:AT4G23400|ath:AT4G01470|ath:AT…	water diffusion through aquaporins	4											ath:AT3G19480
R026t[se]	SIP,TIP,NIP	(ath:AT1G52180|ath:AT1G01620|ath:AT1G80760|ath:AT1G73190|ath:AT1G17810|ath:AT1G31885|ath:AT2G16835|ath:AT2G16850|ath:AT2G37170|ath:AT2G34390|ath:AT2G39010|ath:AT2G29870|ath:AT2G29870|ath:AT2G45960|ath:AT2G37180|ath:AT2G36830|ath:AT3G47440|ath:AT3G56950|ath:AT3G53420|ath:AT3G54820|ath:AT3G04090|ath:AT3G16240|ath:AT3G26520|ath:AT3G61430|ath:AT3G06100|ath:AT4G18910|ath:AT4G23400|ath:AT4G01470|ath:AT…	water diffusion through aquaporins	4											ath:AT4G34200
R027t[se]	SIP,TIP,NIP	(ath:AT1G52180|ath:AT1G01620|ath:AT1G80760|ath:AT1G73190|ath:AT1G17810|ath:AT1G31885|ath:AT2G16835|ath:AT2G16850|ath:AT2G37170|ath:AT2G34390|ath:AT2G39010|ath:AT2G29870|ath:AT2G29870|ath:AT2G45960|ath:AT2G37180|ath:AT2G36830|ath:AT3G47440|ath:AT3G56950|ath:AT3G53420|ath:AT3G54820|ath:AT3G04090|ath:AT3G16240|ath:AT3G26520|ath:AT3G61430|ath:AT3G06100|ath:AT4G18910|ath:AT4G23400|ath:AT4G01470|ath:AT…	water diffusion through aquaporins	4											ath:AT1G17745
R028t[se]	SIP,TIP,NIP	(ath:AT1G52180|ath:AT1G01620|ath:AT1G80760|ath:AT1G73190|ath:AT1G17810|ath:AT1G31885|ath:AT2G16835|ath:AT2G16850|ath:AT2G37170|ath:AT2G34390|ath:AT2G39010|ath:AT2G29870|ath:AT2G29870|ath:AT2G45960|ath:AT2G37180|ath:AT2G36830|ath:AT3G47440|ath:AT3G56950|ath:AT3G53420|ath:AT3G54820|ath:AT3G04090|ath:AT3G16240|ath:AT3G26520|ath:AT3G61430|ath:AT3G06100|ath:AT4G18910|ath:AT4G23400|ath:AT4G01470|ath:AT…	water diffusion through aquaporins	4											ath:AT2G17630
R033t[se]	?	?	l-aspartate proton antiport	1											ath:AT4G35630
R034t[se]	generalized amino acid transporters	(ath:AT3G11900|ath:AT4G38250|ath:AT5G65990)	l-glutamine proton symporter		Amino acid export in plants: A missing link in nitrogen cycling Proton-coupled sugar and amino acid transport in plants	Okumoto Bush	2011 1993								ath:AT1G18640
R036t[se]	SUC1-9	(ath:AT1G22710|ath:AT1G71880|ath:AT1G66570|ath:AT2G14670|ath:AT5G43610|ath:AT5G06170)	sucrose proton symporter reported in literature		Amino acid transporters in plants	Fisher	1998								ath:AT4G13890
R037t[se]	AtUTR1	(ath:AT1G14360|ath:AT2G02810|ath:AT3G46180)	udp galactose transport	4	Transport of UDP-galactose in plants	Norambuena	2002								ath:AT4G13930
R038t[se]	generalized amino acid transporters	(ath:AT3G11900|ath:AT4G38250|ath:AT5G65990)	l-alanine-proton symport	4	Amino acid export in plants: A missing link in nitrogen cycling Proton-coupled sugar and amino acid transport in plants	Okumoto Bush	2011 1993								ath:AT1G22020
R039t[se]	NRT1	(ath:AT1G69850|ath:AT1G69870|ath:AT1G32450|ath:ATG12110|ath:AT1G27080|ath:AT1G18880|ath:AT4G21680)	nitrate transport	4	Uptake, allocation, and signaling of nitrate	Wang	2012								ath:AT4G32520
R040t[se]	NRT1	(ath:AT1G69850|ath:AT1G69870|ath:AT1G32450|ath:ATG12110|ath:AT1G27080|ath:AT1G18880|ath:AT4G21680)	ammonia transport	4	Uptake, allocation, and signaling of nitrate	Wang	2012								ath:AT4G37930
R041t[se]	generalized amino acid transporters	(ath:AT3G11900|ath:AT4G38250|ath:AT5G65990)	l-tyrosine-proton symport	4	Amino acid export in plants: A missing link in nitrogen cycling Proton-coupled sugar and amino acid transport in plants	Okumoto Bush	2011 1993								ath:AT1G36370
R042t[se]	?	?	adp-glucose transport	1											ath:AT5G26780
R043t[se]	?	?	acetyl-CoA transport	1											ath:AT1G70580
R044t[se]	?	?	Sulfate transport	1											ath:AT1G23310
R046t[se]	?	?	CoA transport	1											ath:AT4G39660
R047t[se]	?	?	CoA transport	1											ath:AT3G08860
R048t[se]	?	?	CoA transport	1											ath:AT2G38400
R051t[se]	?	?	NADH transport	1											ath:AT2G13360
R052t[se]	?	?	NADH transport	1											ath:AT2G26080
R053t[se]	?	?	NADH transport	1											ath:AT4G33010
R054t[se]	?	?	NAD+ transpot	1											ath:AT1G11860
R055t[se]	?	?	NAD+ transpot	1											ath:AT1G08630
R056t[se]	?	?	NAD+ transpot	1											ath:AT3G04520
R057t[se]	generalized amino acid transporters	(ath:AT3G11900|ath:AT4G38250|ath:AT5G65990)	l-valine-proton symport	4	Amino acid export in plants: A missing link in nitrogen cycling Proton-coupled sugar and amino acid transport in plants	Okumoto Bush	2011 1993								ath:AT1G22410
R058t[se]	?	?	oxygen diffusion	2											ath:AT4G33510
R059t[se]	PiC	(ath:AT5G51050|ath:AT5G07320|ath:AT5G14040|ath:AT5G61810|ath:AT3G51870|ath:AT3G48850|ath:AT3G21390)	phosphate-proton symport	4	The growing family of mitochondrial carriers in Arabidopsis	Picault	2004								ath:AT4G39980
R060t[se]	?	?	pyruvate transpot	1											ath:AT5G66120
R061t[se]	?	?	3-methyl-2-oxobutanoic acid transport	1											ath:AT3G06350
R062t[se]	generalized amino acid transporters	(ath:AT3G11900|ath:AT4G38250|ath:AT5G65990)	l-lysine-proton symport	4	Amino acid export in plants: A missing link in nitrogen cycling Proton-coupled sugar and amino acid transport in plants	Okumoto Bush	2011 1993								ath:AT2G21940
R063t[se]	generalized amino acid transporters	(ath:AT3G11900|ath:AT4G38250|ath:AT5G65990)	l-isoleucine-proton symport	4	Amino acid export in plants: A missing link in nitrogen cycling Proton-coupled sugar and amino acid transport in plants	Okumoto Bush	2011 1993								ath:AT4G39540
R064t[se]	generalized amino acid transporters	(ath:AT3G11900|ath:AT4G38250|ath:AT5G65990)	l-leucine-proton symport	4	Amino acid export in plants: A missing link in nitrogen cycling Proton-coupled sugar and amino acid transport in plants	Okumoto Bush	2011 1993								ath:AT1G48860
R065t[se]	?	?	acetylaldehyde transport	1											ath:AT2G45300
R066t[se]	generalized amino acid transporters	(ath:AT3G11900|ath:AT4G38250|ath:AT5G65990)	l-arginine-proton symport	4	Amino acid export in plants: A missing link in nitrogen cycling Proton-coupled sugar and amino acid transport in plants	Okumoto Bush	2011 1993								ath:AT1G48850
R067t[se]	generalized amino acid transporters	(ath:AT3G11900|ath:AT4G38250|ath:AT5G65990)	l-histidine-proton symport	4	Amino acid export in plants: A missing link in nitrogen cycling Proton-coupled sugar and amino acid transport in plants	Okumoto Bush	2011 1993								ath:AT1G69370
R068t[se]	generalized amino acid transporters	(ath:AT3G11900|ath:AT4G38250|ath:AT5G65990)	l-serine-proton symport	4	Amino acid export in plants: A missing link in nitrogen cycling Proton-coupled sugar and amino acid transport in plants	Okumoto Bush	2011 1993								ath:AT5G10870
R069t[se]	?	?	carbon dioxide diffusion	2											ath:AT3G29200
R070t[se]	?	?	carbon dioxide diffusion	2											ath:AT2G27820
R071t[se]	?	?	carbon dioxide diffusion	2											ath:AT5G22630
R072t[se]	?	?	carbon dioxide diffusion	2											ath:AT3G44720
R073t[se]	?	?	glucose-phosphate/proton symport	1											ath:AT1G08250
R074t[se]	?	?	proton pump using ATP, necessary for H+ balancing	1											ath:AT1G11790
R075t[se]	generalized amino acid transporters	(ath:AT3G11900|ath:AT4G38250|ath:AT5G65990)	l-arginine-proton symport	4	Amino acid export in plants: A missing link in nitrogen cycling Proton-coupled sugar and amino acid transport in plants	Okumoto Bush	2011 1993								ath:AT3G07630
R076t[se]	generalized amino acid transporters	(ath:AT3G11900|ath:AT4G38250|ath:AT5G65990)	l-cysteine-proton symport	4	Amino acid export in plants: A missing link in nitrogen cycling Proton-coupled sugar and amino acid transport in plants	Okumoto Bush	2011 1993								ath:AT5G34930
R077t[se]	generalized amino acid transporters	(ath:AT3G11900|ath:AT4G38250|ath:AT5G65990)	l-lysine-proton symport	4	Amino acid export in plants: A missing link in nitrogen cycling Proton-coupled sugar and amino acid transport in plants	Okumoto Bush	2011 1993								ath:AT1G15710
R078t[se]	generalized amino acid transporters	(ath:AT3G11900|ath:AT4G38250|ath:AT5G65990)	l-methionine-proton symport	4	Amino acid export in plants: A missing link in nitrogen cycling Proton-coupled sugar and amino acid transport in plants	Okumoto Bush	2011 1993								ath:AT3G10050
R079t[se]	generalized amino acid transporters	(ath:AT3G11900|ath:AT4G38250|ath:AT5G65990)	l-proline-proton symport	4	Amino acid export in plants: A missing link in nitrogen cycling Proton-coupled sugar and amino acid transport in plants	Okumoto Bush	2011 1993								ath:AT1G50090
R080t[se]	generalized amino acid transporters	(ath:AT3G11900|ath:AT4G38250|ath:AT5G65990)	l-tryptophan-proton symport	4	Amino acid export in plants: A missing link in nitrogen cycling Proton-coupled sugar and amino acid transport in plants	Okumoto Bush	2011 1993								ath:AT1G50110
R081t[se]	?	?	AICAR transport	1											ath:AT1G10070
R082t[se]	?	?	gtp/gdp antiport	1											ath:AT3G49680
R083t[se]	?	?	gtp/gdp antiport	1											ath:AT5G65780
R086t[se]	?	?	glyoxylate transport	1											ath:AT1G10060
R087t[se]	?	?	reduced and oxidized ferredoxin antiport	1											ath:AT1G18500
R088t[se]	?	?	reduced and oxidized ferredoxin antiport	1											ath:AT1G74040
R089t[se]	PiC	(ath:AT5G51050|ath:AT5G07320|ath:AT5G14040|ath:AT5G61810|ath:AT3G51870|ath:AT3G48850|ath:AT3G21390)	phosphate-proton symport	4	The growing family of mitochondrial carriers in Arabidopsis	Picault	2004								ath:AT2G43090
R090t[se]	PiC	(ath:AT5G51050|ath:AT5G07320|ath:AT5G14040|ath:AT5G61810|ath:AT3G51870|ath:AT3G48850|ath:AT3G21390)	phosphate-proton symport	4	The growing family of mitochondrial carriers in Arabidopsis	Picault	2004								ath:AT4G13430
R091t[se]	?	?	glucose/proton symport	1											ath:AT2G43100
R092t[se]	?	?	d-fructose/proton symport	1											ath:AT3G58990
R093t[se]	?	?	oxaloacetate transport from plastid	1											ath:AT1G31180
R094t[se]	?	?	l-glutamate proton antiport	1											ath:AT1G80560
R095t[se]	?	?	succinyl-CoA transport	1											ath:AT5G14200
R096t[se]	?	?	succinyl-CoA transport	1											ath:AT1G09795
R097t[se]	?	?	formaldehyde transport	1											ath:AT1G58080
R099t[se]	generalized amino acid transporters	(ath:AT3G11900|ath:AT4G38250|ath:AT5G65990)	l-aspartate-proton symport	4	Amino acid export in plants: A missing link in nitrogen cycling Proton-coupled sugar and amino acid transport in plants	Okumoto Bush	2011 1993								ath:AT1G31860
R100t[se]	generalized amino acid transporters	(ath:AT3G11900|ath:AT4G38250|ath:AT5G65990)	l-threonine-proton symport	4	Amino acid export in plants: A missing link in nitrogen cycling Proton-coupled sugar and amino acid transport in plants	Okumoto Bush	2011 1993								ath:AT2G36230
R101t[se]	generalized amino acid transporters	(ath:AT3G11900|ath:AT4G38250|ath:AT5G65990)	l-serine-proton symport	4	Amino acid export in plants: A missing link in nitrogen cycling Proton-coupled sugar and amino acid transport in plants	Okumoto Bush	2011 1993								ath:AT4G26900
R102t[se]	generalized amino acid transporters	(ath:AT3G11900|ath:AT4G38250|ath:AT5G65990)	l-glutamate-proton symport	4	Amino acid export in plants: A missing link in nitrogen cycling Proton-coupled sugar and amino acid transport in plants	Okumoto Bush	2011 1993								ath:AT4G14910
R103t[se]	generalized amino acid transporters	(ath:AT3G11900|ath:AT4G38250|ath:AT5G65990)	glycine-proton symport	4	Amino acid export in plants: A missing link in nitrogen cycling Proton-coupled sugar and amino acid transport in plants	Okumoto Bush	2011 1993								ath:AT3G22425
R104t[se]	generalized amino acid transporters	(ath:AT3G11900|ath:AT4G38250|ath:AT5G65990)	l-valine-proton symport	4	Amino acid export in plants: A missing link in nitrogen cycling Proton-coupled sugar and amino acid transport in plants	Okumoto Bush	2011 1993								ath:AT1G71920
R105t[se]	generalized amino acid transporters	(ath:AT3G11900|ath:AT4G38250|ath:AT5G65990)	l-leucine-proton symport	4	Amino acid export in plants: A missing link in nitrogen cycling Proton-coupled sugar and amino acid transport in plants	Okumoto Bush	2011 1993								ath:AT5G10330
R106si[se]	non-enzymatic	non-enzymatic	starch storage	2											ath:AT4G39120
R108si[se]	non-enzymatic	non-enzymatic	2-Oxoadipate sink	1											ath:AT5G63890
R109si[se]	non-enzymatic	non-enzymatic	3-(Imidazol-4-yl)-2-oxopropyl phosphate sink	1											ath:AT5G24300
R110ex[se]	exchange reactions		literature-supported as to what is exchanged	2											ath:AT3G01180
R111ex[se]	exchange reactions		literature-supported as to what is exchanged	2											ath:AT1G11720
R112ex[se]	exchange reactions		literature-supported as to what is exchanged	2											ath:AT4G18240
R113ex[se]	exchange reactions		literature-supported as to what is exchanged	2											ath:AT1G32900
R114ex[se]	exchange reactions		literature-supported as to what is exchanged	2											ath:AT5G03650
R115ex[se]	exchange reactions		literature-supported as to what is exchanged	2											ath:AT2G36390
R116ex[se]	exchange reactions		literature-supported as to what is exchanged	2											ath:AT3G20440
R117ex[se]	exchange reactions		literature-supported as to what is exchanged	2											ath:AT1G01710
R119ex[se]	exchange reactions		literature-supported as to what is exchanged	2											ath:AT4G00520
R120ex[se]	exchange reactions		literature-supported as to what is exchanged	2											ath:AT3G12120
R121ex[se]	exchange reactions		literature-supported as to what is exchanged	2											ath:AT5G17770
R122ex[se]	exchange reactions		literature-supported as to what is exchanged	2											ath:AT5G20080
R123ex[se]	exchange reactions		literature-supported as to what is exchanged	2											ath:AT4G17470
R124ex[se]	exchange reactions		literature-supported as to what is exchanged	2											ath:AT4G17480
R125ex[se]	exchange reactions		literature-supported as to what is exchanged	2											ath:AT4G17483
R126ex[se]	exchange reactions		literature-supported as to what is exchanged	2											ath:AT5G47340
R127ex[se]	exchange reactions		literature-supported as to what is exchanged	2											ath:AT5G47330
R128ex[se]	exchange reactions		literature-supported as to what is exchanged	2											ath:AT3G60340
R129ex[se]	exchange reactions		literature-supported as to what is exchanged	2											ath:AT5G47350
R130ex[se]	exchange reactions		literature-supported as to what is exchanged	2											ath:AT4G24760
R131ex[se]	exchange reactions		literature-supported as to what is exchanged	2											ath:AT2G24320
R132ex[se]	exchange reactions		literature-supported as to what is exchanged	2											ath:AT4G31020
R133ex[se]	exchange reactions		literature-supported as to what is exchanged	2											ath:AT5G38220
R134ex[se]	exchange reactions		literature-supported as to what is exchanged	2											ath:AT1G66900
R135ex[se]	exchange reactions		literature-supported as to what is exchanged	2											ath:AT1G13610
R136ex[se]	exchange reactions		literature-supported as to what is exchanged	2											ath:AT3G30380
R137ex[se]	exchange reactions		literature-supported as to what is exchanged	2											ath:AT1G32190
R138ex[se]	exchange reactions		literature-supported as to what is exchanged	2											ath:AT5G14390
R139ex[se]	exchange reactions		literature-supported as to what is exchanged	2											ath:AT3G01690
R140ex[se]	exchange reactions		literature-supported as to what is exchanged	2											ath:AT2G46720
R141ex[se]	exchange reactions		literature-supported as to what is exchanged	2											ath:AT1G01120
															ath:AT2G26640
															ath:AT3G10280
															ath:AT4G34510
															ath:AT1G04220
															ath:AT1G19440
															ath:AT1G25450
															ath:AT1G68530
															ath:AT1G71160
															ath:AT2G15090
															ath:AT2G16280
															ath:AT2G26250
															ath:AT4G34250
															ath:AT4G34520
															ath:AT5G43760
															ath:AT3G52160
															ath:AT2G28630
															ath:AT5G04530
															ath:AT1G07720
															ath:AT5G49070
															ath:AT1G67730
															ath:AT5G10480
															ath:AT5G59770
															ath:AT3G55360
															ath:AT2G35690
															ath:AT4G16760
															ath:AT5G65110
															ath:AT3G51840
															ath:AT1G06290
															ath:AT1G06310
															ath:AT3G06690
															ath:AT3G06810
															ath:AT3G06860
															ath:AT4G29010
															ath:AT4G16210
															ath:AT1G04710
															ath:AT2G33150
															ath:AT5G48880
															ath:AT5G48230
															ath:AT5G47720
															ath:AT2G38040
															ath:AT1G36160
															ath:AT5G35360
															ath:ArthCp031
															ath:AT1G36180
															ath:AT1G21400
															ath:AT1G55510
															ath:AT5G09300
															ath:AT3G13450
															ath:AT5G34780
															ath:AT3G06850
															ath:AT3G45300
															ath:AT4G34030
															ath:AT1G03090
															ath:AT4G16800
															ath:AT2G26800
															ath:AT2G35040
															ath:AT3G57610
															ath:AT1G36280
															ath:AT4G18440
															ath:AT2G38280
															ath:AT1G32060
															ath:AT1G67090
															ath:ArthCp030
															ath:AT5G38420
															ath:AT5G38410
															ath:AT5G38430
															ath:AT5G47760
															ath:AT5G36790
															ath:AT5G36700
															ath:AT3G14415
															ath:AT4G18360
															ath:AT3G14150
															ath:AT3G14130
															ath:AT3G14420
															ath:AT3G21720
															ath:AT1G68010
															ath:AT1G79870
															ath:AT1G12550
															ath:AT3G25530
															ath:AT1G17650
															ath:AT1G80380
															ath:AT2G41220
															ath:AT5G04140
															ath:AT2G15620
															ath:AT1G37130
															ath:AT1G77760
															ath:AT3G08580
															ath:AT4G28390
															ath:AT5G01500
															ath:AT5G13490
															ath:AT3G11900
															ath:AT4G38250
															ath:AT5G65990
															ath:AT5G64290
															ath:AT5G64280
															ath:AT3G01550
															ath:AT5G13300
															ath:AT5G01340
															ath:AT3G38040
															ath:AT1G52180
															ath:AT1G01620
															ath:AT1G80760
															ath:AT1G73190
															ath:AT1G17810
															ath:AT1G31885
															ath:AT2G16835
															ath:AT2G16850
															ath:AT2G37170
															ath:AT2G34390
															ath:AT2G39010
															ath:AT2G29870
															ath:AT2G45960
															ath:AT2G37180
															ath:AT2G36830
															ath:AT3G47440
															ath:AT3G56950
															ath:AT3G53420
															ath:AT3G54820
															ath:AT3G04090
															ath:AT3G16240
															ath:AT3G26520
															ath:AT3G61430
															ath:AT3G06100
															ath:AT4G18910
															ath:AT4G23400
															ath:AT4G01470
															ath:AT4G35100
															ath:AT4G17340
															ath:AT4G19030
															ath:AT4G10380
															ath:AT4G00430
															ath:AT5G37820
															ath:AT5G47450
															ath:AT5G37810
															ath:AT5G60660
															ath:AT5G18290
															ath:AT1G22710
															ath:AT1G71880
															ath:AT1G66570
															ath:AT2G14670
															ath:AT5G43610
															ath:AT5G06170
															ath:AT1G14360
															ath:AT2G02810
															ath:AT3G46180
															ath:AT1G69850
															ath:AT1G69870
															ath:AT1G32450
															ath:ATG12110
															ath:AT1G27080
															ath:AT1G18880
															ath:AT4G21680
															ath:AT5G51050
															ath:AT5G07320
															ath:AT5G14040
															ath:AT5G61810
															ath:AT3G51870
															ath:AT3G48850
															ath:AT3G21390

## Sheet: Biomass_Seed
amino acid			mole ratio
Ala			0.0727219							source:	Analysis of metabolic flux phenotypes for two Arabidopsis mutants with severe impairment in seed storage lipid synthesis
Arg			0.0566877							source:	An integrated overview of seed development in Arabidopsis thaliana ecotype WS
Asn			0.0379975
Asp			0.0464798
Cys			0.0266888
Glu			0.0533717
Gln			0.0940918
Gly			0.0849785
His			0.0193275
Ile			0.0456747
Leu			0.0876196
Lys			0.0439105
Met			0.0245137
Phe			0.045841
Pro			0.0547975						molar % FA	0.25328
Ser			0.055679
Thr			0.048266
Trp			0.00873677
Tyr			0.0268958
Val			0.06572
							add in other components
			Molar Flux		carbon biomass	Mass flux into	as % of total biomass	gram of metabolites	molar flux per gram	mmol flux for 1 g
	flux	KEGG IDS	into biomass	# carbons	flux	biomass	(cellulose, fatty acids)	per gram biomass	biomass	biomass	KEGG ID	MW
Fatty acids
Erucic acid (22:1)	22:1	C08316	0	22	0	0	177.334	0.0129211	3.81641e-05	0.0381641	C08316	338.568	12.9211
Icosenoic acid (20:1)	20:1	C16526	0	20	0	0	1110.95	0.0809472	0.000260687	0.260687	C16526	310.514	80.9472
Behenic acid (20:0)	20:0	C08281	0	20	0	0	93.8828	0.00684061	2.0085e-05	0.020085	C08281	340.584	6.84061
alpha-linolenic acid (18:3)	18:3	C06427	0	18	0	0	1017.06	0.0741066	0.000266159	0.266159	C06427	278.43	74.1066
linoleic acid (18:2)	18:2	C01595	0	18	0	0	1460.4	0.106409	0.00037943	0.37943	C01595	280.445	106.409
oleic acid (18:1)	18:1	C00712	0	18	0	0	678.043	0.0494044	0.000174907	0.174907	C00712	282.461	49.4044
stearic acid (18:0)	18:0	C01530	0	18	0	0	245.138	0.0178616	6.28328e-05	0.0628328	C01530	284.272	17.8616
palmitic acid (16:0)	16:0	C00249	0	16	0	0	432.904	0.0315428	0.00012301	0.12301	C00249	256.424	31.5428
Amino Acids														0.380034
Ala	vAlaP	C00041	5.83	3	17.49	519.413	136.294	0.00993083	0.000111466	0.111466	C00041	89.0932	9.93083
Arg	none (flux ratio)	C00062	4.54456	6	27.2674	791.667	207.733	0.0151361	8.68889e-05	0.0868889	C00062	174.201	15.1361
Asn	none (flux ratio)	C00152	3.0462	4	12.1848	402.457	105.605	0.0076947	5.82412e-05	0.0582412	C00152	132.118	7.6947
Asp	none (flux ratio)	C00049	3.72621	4	14.9048	495.969	130.142	0.00948258	7.12426e-05	0.0712426	C00049	133.103	9.48258
Cys	none (flux ratio)	C00097	2.1396	3	6.4188	259.23	68.022	0.0049563	4.09077e-05	0.0409077	C00097	121.158	4.9563
Glu	vGluP	C00025	10.84	5	54.2	1594.88	418.497	0.030493	0.000207253	0.207253	C00025	147.129	30.493
Gln	none (flux ratio)	C00064	7.54319	5	37.7159	1102.4	289.268	0.021077	0.000144221	0.144221	C00064	146.144	21.077
Gly	none (flux ratio)	C00037	6.81259	2	13.6252	511.398	134.191	0.00977758	0.000130252	0.130252	C00037	75.0666	9.77758
His	vHisout	C00135	0.96	6	5.76	148.867	39.0626	0.00284623	1.83545e-05	0.0183545	C00135	155.07	2.84623
Ile	vIleout	C00407	3.43	6	20.58	449.923	118.06	0.00860222	6.55793e-05	0.0655793	C00407	131.173	8.60222
Leu	vLeuout	C00123	5.18	6	31.08	679.476	178.294	0.0129911	9.90381e-05	0.0990381	C00123	131.173	12.9911
Lys	vLys_a	C00047	0.72	6	4.32	105.255	27.6189	0.00201241	1.37659e-05	0.0137659	C00047	146.188	2.01241
Met	none (flux ratio)	C00073	1.96523	5	9.82613	293.234	76.9446	0.00560643	3.75738e-05	0.0375738	C00073	149.211	5.60643
Phe	vPheout	C00079	2.24	9	20.16	370.024	97.0942	0.0070746	4.28273e-05	0.0428273	C00079	165.189	7.0746
Pro	none (flux ratio)	C00148	4.39303	5	21.9651	505.772	132.714	0.00967001	8.39917e-05	0.0839917	C00148	115.13	9.67001
Ser	vSerout	C00065	6.14	3	18.42	645.269	169.318	0.0123371	0.000117393	0.117393	C00065	105.093	12.3371
Thr	vThrout	C00188	2.55	4	10.2	303.754	79.705	0.00580757	4.87543e-05	0.0487543	C00188	119.119	5.80757
Trp	none (flux ratio)	C00078	0.700413	11	7.70454	143.042	37.5342	0.00273486	1.33914e-05	0.0133914	C00078	204.225	2.73486
Tyr	vTyrout	C00082	1.14	9	10.26	206.555	54.2	0.00394919	2.1796e-05	0.021796	C00082	181.189	3.94919
Val	vVal_out	C00183	4.79	5	23.95	561.131	147.241	0.0107284	9.15815e-05	0.0915815	C00183	117.146	10.7284
Carbohydrates
Starch (plastid)	vSt_out	C00369	0.67	12	8.04	217.08	56.9618	0.00415042	1.28099e-05	0.0128099	C00369	324	4.15042
Hexose Polymer	none (ratio)	C00760	0	6	0	0	4881.69	0.355696	0.00219349	2.19349	C00760	162.16	355.696
sucrose	vGlc_out	C00089	10.27	12	123.24	3515.39	922.437	0.0672118	0.000196355	0.196355	C00089	342.296	67.2118
			0 is not given	total	499.313	13822.2	13724.3	0.619966					1000
			in this column			total mass		goalseek for cellulose
								fixed ratio between water
		hexose polymer	35.66	% biomass				and hexose so only one
		fatty acid fraction	38.1	% biomass				goalseek needed
	16:0	0.083	3.1623	% biomass
	18:0	0.047	1.7907	% biomass
	18:1	0.13	4.953	% biomass
	18:2	0.28	10.668	% biomass
	18:3	0.195	7.4295	% biomass
	20:0	0.018	0.6858	% biomass
	20:1	0.213	8.1153	% biomass
	22:1	0.034	1.2954	% biomass
		total added	73.76	% biomass
			38.1	FA mass %

## Sheet: Reaction_List_Seed
sebiomass_ws	0.03816415 C08316[se_c] + 0.260687326 C16526[se_c] + 0.02008496 C08281[se_c] + 0.266159154 C06427[se_c] + 0.379430078 C01595[se_c] + 0.174906699 C00712[se_c] + 0.062832847 C01530[se_c] + 0.123010293 C00249[se_c] + 0.111465621 C00041[se_c] + 0.086888866 C00062[se_c] + 0.058241187 C00152[se_c] + 0.071242612 C00049[se_c] + 0.040907693 C00097[se_c] + 0.207253402 C00025[se_c] + 0.144220565 C00064[se_c…
sebio_loss_ws	0.03816415 C08316[se_c] + 0.260687326 C16526[se_c] + 0.02008496 C08281[se_c] + 0.266159154 C06427[se_c] + 0.379430078 C01595[se_c] + 0.174906699 C00712[se_c] + 0.062832847 C01530[se_c] + 0.123010293 C00249[se_c] + 0.111465621 C00041[se_c] + 0.086888866 C00062[se_c] + 0.058241187 C00152[se_c] + 0.071242612 C00049[se_c] + 0.040907693 C00097[se_c] + 0.207253402 C00025[se_c] + 0.144220565 C00064[se_c…
sebiomass_main	0.03816415 C08316[se_c] + 0.260687326 C16526[se_c] + 0.02008496 C08281[se_c] + 0.266159154 C06427[se_c] + 0.379430078 C01595[se_c] + 0.174906699 C00712[se_c] + 0.062832847 C01530[se_c] + 0.123010293 C00249[se_c] + 0.111465621 C00041[se_c] + 0.086888866 C00062[se_c] + 0.058241187 C00152[se_c] + 0.071242612 C00049[se_c] + 0.040907693 C00097[se_c] + 0.207253402 C00025[se_c] + 0.144220565 C00064[se_c…
sebiomass_scen	0.03816415 C08316[se_c] + 0.260687326 C16526[se_c] + 0.02008496 C08281[se_c] + 0.266159154 C06427[se_c] + 0.379430078 C01595[se_c] + 0.174906699 C00712[se_c] + 0.062832847 C01530[se_c] + 0.123010293 C00249[se_c] + 0.111465621 C00041[se_c] + 0.086888866 C00062[se_c] + 0.058241187 C00152[se_c] + 0.071242612 C00049[se_c] + 0.040907693 C00097[se_c] + 0.207253402 C00025[se_c] + 0.144220565 C00064[se_c…
seATPM	1 C00001[se_c] + 1 C00002[se_c] -> 1 C00080[se_c] + 1 C00008[se_c] + 1 C00009[se_c]
sebiomasssi	1 SeedBiomass <->
seRlabel1reg	1 BeginSulfurMetabolism[se_c] ->
seR00529[se_c]	1 C00002[se_c] + 1 C00059[se_c] <-> 1 C00013[se_c] + 1 C00224[se_c]
seR08553[se_c]	1 C00224[se_c] + 1 C01352[se_c] <-> 1 C00020[se_c] + 1 C00094[se_c] + 1 C00016[se_c]
seR00858[se_c]	1 C00094[se_c] + 3 C00005[se_c] + 3 C00080[se_c] <-> 1 C00283[se_c] + 3 C00006[se_c] + 3 C00001[se_c]
seR00586[se_c]	1 C00065[se_c] + 1 C00024[se_c] -> 1 C00979[se_c] + 1 C00010[se_c]
seR00897[se_c]	1 C00979[se_c] + 1 C00283[se_c] -> 1 C00097[se_c] + 1 C00033[se_c]
seRlabel2reg	1 BeginPantothenateandCoAbiosynthesis[se_c] ->
seR00006[se_c]	2 C00022[se_c] -> 1 C00900[se_c] + 1 C00011[se_c]
seR03051[se_c]	1 C00900[se_c] + 1 C00005[se_c] + 1 C00080[se_c] -> 1 C04039[se_c] + 1 C00006[se_c]
seR01209[se_c]	1 C04039[se_c] -> 1 C00141[se_c] + 1 C00001[se_c]
seRlabel3reg	1 BeginStarchandSucroseMetabolism[se_c] ->
seR00760[se_c]	1 C00002[se_c] + 1 C00095[se_c] -> 1 C00008[se_c] + 1 C00085[se_c]
seR00771[se_c]	1 C00085[se_c] <-> 1 C00092[se_c]
seR08639[se_c]	1 C00092[se_c] <-> 1 C00103[se_c]
seR00289[se_c]	1 C00075[se_c] + 1 C00103[se_c] -> 1 C00013[se_c] + 1 C00029[se_c]
seR00948[se_c]	1 C00002[se_c] + 1 C00103[se_c] -> 1 C00013[se_c] + 1 C00498[se_c]
seR00803[se_c]	1 C00089[se_c] + 1 C00009[se_c] <-> 1 C00095[se_c] + 1 C00103[se_c]
seR02889[se_e]	1 C00029[se_e] -> 1 C00015[se_e] + 1 C00760[se_e]
seR00155[se_e]	1 C00015[se_e] + 1 C00001[se_e] -> 1 C00105[se_e] + 1 C00009[se_e]
seR02737[se_c]	1 C00029[se_c] + 1 C00668[se_c] -> 1 C00015[se_c] + 1 C00689[se_c]
seR02778[se_c]	1 C00689[se_c] + 1 C00001[se_c] -> 1 C01083[se_c] + 1 C00009[se_c]
seR00010[se_c]	1 C01083[se_c] + 1 C00001[se_c] -> 2 C00031[se_c]
seR00299[se_c]	1 C00002[se_c] + 1 C00031[se_c] -> 1 C00008[se_c] + 1 C00092[se_c]
seR00801[se_e]	1 C00089[se_e] + 1 C00001[se_e] -> 1 C00095[se_e] + 1 C00031[se_e]
seRlabel4reg	1 BeginPyrimidineMetabolism[se_c] ->
seR00158[se_c]	1 C00002[se_c] + 1 C00105[se_c] <-> 1 C00008[se_c] + 1 C00015[se_c]
seR00156[se_c]	1 C00002[se_c] + 1 C00015[se_c] -> 1 C00008[se_c] + 1 C00075[se_c]
seRlabel5reg	1 BeginGlycolysisGluconeogenesis[se_c] ->
seR00959[se_c]	1 C00103[se_c] <-> 1 C00668[se_c]
seR02740[se_c]	1 C00668[se_c] <-> 1 C05345[se_c]
seR04779[se_c]	1 C00002[se_c] + 1 C05345[se_c] -> 1 C00008[se_c] + 1 C05378[se_c]
seR03321[se_c]	1 C05345[se_c] <-> 1 C01172[se_c]
seR01070[se_c]	1 C05378[se_c] <-> 1 C00111[se_c] + 1 C00118[se_c]
seR01015[se_c]	1 C00111[se_c] <-> 1 C00118[se_c]
seR01518[se_c]	1 C00197[se_c] <-> 1 C00631[se_c]
seR00658[se_c]	1 C00631[se_c] <-> 1 C00001[se_c] + 1 C00074[se_c]
seR00341[se_c]	1 C00002[se_c] + 1 C00036[se_c] <- 1 C00008[se_c] + 1 C00074[se_c] + 1 C00011[se_c]
seR00200[se_c]	1 C00008[se_c] + 1 C00074[se_c] -> 1 C00002[se_c] + 1 C00022[se_c]
seR00014[se_c]	1 C00022[se_c] + 1 C00068[se_c] -> 1 C05125[se_c] + 1 C00011[se_c]
seR00755[se_c]	1 C05125[se_c] -> 1 C00084[se_c] + 1 C00068[se_c]
seR03270[se_c]	1 C05125[se_c] + 1 C15972[se_c] -> 1 C16255[se_c] + 1 C00068[se_c]
seR07618[se_c]	1 C15973[se_c] + 1 C00003[se_c] <-> 1 C15972[se_c] + 1 C00004[se_c] + 1 C00080[se_c]
seR02569[se_c]	1 C00010[se_c] + 1 C16255[se_c] <-> 1 C00024[se_c] + 1 C15973[se_c]
seR00710[se_c]	1 C00084[se_c] + 1 C00003[se_c] + 1 C00001[se_c] <-> 1 C00033[se_c] + 1 C00004[se_c] + 1 C00080[se_c]
seR01196[se_c]	2 C00139[se_c] + 1 C00022[se_c] + 1 C00010[se_c] -> 2 C00138[se_c] + 1 C00024[se_c] + 1 C00011[se_c] + 2 C00080[se_c]
seR01061[se_c]	1 C00118[se_c] + 1 C00009[se_c] + 1 C00003[se_c] <-> 1 C00236[se_c] + 1 C00004[se_c] + 1 C00080[se_c]
seR01512[se_c]	1 C00008[se_c] + 1 C00236[se_c] <-> 1 C00002[se_c] + 1 C00197[se_c]
seRlabel6reg	1 BeginPentosePhosphatePathway[se_c] -> 1 includeseR01070[se_c] + 1 includeseR02740[se_c] + 1 includeseR04779[se_c]
seR01056[se_c]	1 C00199[se_c] <-> 1 C00117[se_c]
seR01529[se_c]	1 C00199[se_c] <-> 1 C00231[se_c]
seR01528[se_c]	1 C00345[se_c] + 1 C00006[se_c] -> 1 C00199[se_c] + 1 C00011[se_c] + 1 C00005[se_c] + 1 C00080[se_c]
seR02035[se_c]	1 C01236[se_c] + 1 C00001[se_c] -> 1 C00345[se_c]
seR02036[se_c]	1 C00345[se_c] -> 1 C04442[se_c] + 1 C00001[se_c]
seR02736[se_c]	1 C01172[se_c] + 1 C00006[se_c] -> 1 C01236[se_c] + 1 C00005[se_c] + 1 C00080[se_c]
seR05605[se_c]	1 C04442[se_c] <-> 1 C00118[se_c] + 1 C00022[se_c]
seR01641[se_c]	1 C00117[se_c] + 1 C00231[se_c] <-> 1 C05382[se_c] + 1 C00118[se_c]
seR01827[se_c]	1 C05382[se_c] + 1 C00118[se_c] <-> 1 C00279[se_c] + 1 C05345[se_c]
seR01830[se_c]	1 C05345[se_c] + 1 C00118[se_c] <-> 1 C00279[se_c] + 1 C00231[se_c]
seRlabel7reg	1 BeginPyruvateMetabolism[se_c] -> 1 includeseR00014[se_c] + 1 includeseR00200[se_c] + 1 includeseR00229[se_c] + 1 includeseR00341[se_c] + 1 includeseR00710[se_c] + 1 includeseR02569[se_c] + 1 includeseR03270[se_c] + 1 includeseR07618[se_c] + 1 includeseR01196[se_c]
seR00228[se_c]	1 C00024[se_c] + 1 C00004[se_c] + 1 C00080[se_c] <-> 1 C00084[se_c] + 1 C00010[se_c] + 1 C00003[se_c]
seR00342[se_c]	1 C00149[se_c] + 1 C00003[se_c] <-> 1 C00036[se_c] + 1 C00004[se_c] + 1 C00080[se_c]
seR00214[se_c]	1 C00149[se_c] + 1 C00003[se_c] -> 1 C00022[se_c] + 1 C00011[se_c] + 1 C00004[se_c] + 1 C00080[se_c]
seRlabel21reg	1 BeginPurineMetabolism[se_c] ->
seR04560[se_c]	1 C00234[se_c] + 1 C04677[se_c] <-> 1 C00101[se_c] + 1 C04734[se_c]
seR00941[se_c]	1 C00101[se_c] + 1 C00011[se_c] + 1 C00005[se_c] + 1 C00080[se_c] <-> 1 C00234[se_c] + 1 C00006[se_c] + 1 C00001[se_c]
seR01127[se_c]	1 C04734[se_c] <-> 1 C00130[se_c] + 1 C00001[se_c]
seR01135[se_c]	1 C00044[se_c] + 1 C00130[se_c] + 1 C00049[se_c] -> 1 C00035[se_c] + 1 C00009[se_c] + 1 C03794[se_c]
seR01083[se_c]	1 C03794[se_c] -> 1 C00122[se_c] + 1 C00020[se_c]
seR00122[se_c]	1 C00020[se_c] + 1 C00009[se_c] <-> 1 C00008[se_c] + 1 C00001[se_c]
seR00181[se_c]	1 C00020[se_c] + 1 C00001[se_c] <-> 1 C00130[se_c] + 1 C00014[se_c]
seR00369[se_c]	1 C00022[se_c] + 1 C00037[se_c] <-> 1 C00041[se_c] + 1 C00048[se_c]
seRlabel8reg	1 BeginMiscellaneous[se_c] ->
seR00004[se_c]	1 C00013[se_c] + 1 C00001[se_c] <-> 2 C00009[se_c]
seR01698[se_c]	1 C00248[se_c] + 1 C00004[se_c] + 1 C00080[se_c] <-> 1 C00579[se_c] + 1 C00003[se_c]
seR01169[se_c]	2 C00139[se_c] + 1 C00022[se_c] + 1 C00010[se_c] -> 2 C00138[se_c] + 1 C00024[se_c] + 1 C00011[se_c] + 2 C00080[se_c]
seR00256[se_c]	1 C00064[se_c] + 1 C00001[se_c] -> 1 C00025[se_c] + 1 C00014[se_c]
seR00466[se_c]	1 C00048[se_c] + 1 C00007[se_c] + 1 C00001[se_c] <-> 1 C00209[se_c] + 1 C00027[se_c]
seR00522[se_c]	1 C00209[se_c] -> 1 C00058[se_c] + 1 C00011[se_c]
seR03146[se_c]	1 C00058[se_c] + 2 C00003[se_c] <-> 1 C00011[se_c] + 2 C00004[se_c] + 1 C00080[se_c]
seR00009[se_c]	2 C00027[se_c] <-> 1 C00007[se_c] + 2 C00001[se_c]
seR00604[se_c]	1 C00067[se_c] + 1 C00003[se_c] + 1 C00001[se_c] -> 1 C00058[se_c] + 1 C00004[se_c] + 1 C00080[se_c]
seRlabel9reg	1 BeginTCACycle[se_im] ->
seR00344[se_im]	1 C00002[se_im] + 1 C00022[se_im] + 1 C00288[se_im] + 1 C00080[se_im] <- 1 C00008[se_im] + 1 C00009[se_im] + 1 C00036[se_im]
seR10092[se_im]	1 C00011[se_im] + 1 C00001[se_im] <-> 1 C00288[se_im] + 1 C00080[se_im]
seR00014[se_im]	1 C00022[se_im] + 1 C00068[se_im] -> 1 C05125[se_im] + 1 C00011[se_im]
seR03270[se_im]	1 C05125[se_im] + 1 C15972[se_im] -> 1 C16255[se_im] + 1 C00068[se_im]
seR02569[se_im]	1 C00010[se_im] + 1 C16255[se_im] -> 1 C00024[se_im] + 1 C15973[se_im]
seR00351[se_im]	1 C00024[se_im] + 1 C00001[se_im] + 1 C00036[se_im] <- 1 C00158[se_im] + 1 C00010[se_im]
seR00352[se_im]	1 C00008[se_im] + 1 C00009[se_im] + 1 C00024[se_im] + 1 C00036[se_im] -> 1 C00002[se_im] + 1 C00158[se_im] + 1 C00010[se_im]
seR01325[se_im]	1 C00158[se_im] -> 1 C00417[se_im] + 1 C00001[se_im]
seR01900[se_im]	1 C00417[se_im] + 1 C00001[se_im] -> 1 C00311[se_im]
seR00709[se_im]	1 C00311[se_im] + 1 C00003[se_im] -> 1 C00026[se_im] + 1 C00011[se_im] + 1 C00004[se_im] + 1 C00080[se_im]
seR02570[se_im]	1 C00010[se_im] + 1 C16254[se_im] <-> 1 C00091[se_im] + 1 C15973[se_im]
seR00432[se_im]	1 C00035[se_im] + 1 C00009[se_im] + 1 C00091[se_im] -> 1 C00044[se_im] + 1 C00042[se_im] + 1 C00010[se_im]
seR00330[se_im]	1 C00008[se_im] + 1 C00044[se_im] <-> 1 C00002[se_im] + 1 C00035[se_im]
seR00405[se_im]	1 C00008[se_im] + 1 C00009[se_im] + 1 C00091[se_im] -> 1 C00002[se_im] + 1 C00042[se_im] + 1 C00010[se_im]
seR01082[se_im]	1 C00122[se_im] + 1 C00001[se_im] -> 1 C00149[se_im]
seR03316[se_im]	1 C05381[se_im] + 1 C15972[se_im] -> 1 C16254[se_im] + 1 C00068[se_im]
seR00621[se_im]	1 C00026[se_im] + 1 C00068[se_im] -> 1 C05381[se_im] + 1 C00011[se_im]
seR07618[se_im]	1 C15973[se_im] + 1 C00003[se_im] -> 1 C15972[se_im] + 1 C00004[se_im] + 1 C00080[se_im]
seR01195[se_im]	2 C00138[se_im] + 1 C00006[se_im] + 1 C00080[se_im] <-> 2 C00139[se_im] + 1 C00005[se_im]
seR00342[se_im]	1 C00149[se_im] + 1 C00003[se_im] <-> 1 C00036[se_im] + 1 C00004[se_im] + 1 C00080[se_im]
seR00361[se_im]	1 C00149[se_im] + 1 C00016[se_im] -> 1 C00036[se_im] + 1 C01352[se_im]
seR00479[se_im]	1 C00311[se_im] -> 1 C00042[se_im] + 1 C00048[se_im]
seRlabel10reg	1 BeginOxidativePhosphorylation[se_im] ->
seR200[se_im]	1 C00004[se_im] -> 1 C00003[se_im] + 1 C00080[se_im] + 2 C05359[se_im]
seR201[se_im]	1 C00016[se_im] + 2 C05359[se_im] + 2 C00080[se_im] -> 1 C01352[se_im]
seR202[se_im]	2 C00080[se_im] + 1 C01352[se_im] -> 4 C00080[se_om] + 1 C00016[se_im] + 2 C05359[se_im]
seR203[se_im]	0.5 C00007[se_im] + 4 C00080[se_im] + 2 C05359[se_im] -> 1 C00001[se_im] + 2 C00080[se_om]
seR204[se_im]	1 C00009[se_im] + 1 C00008[se_im] + 3 C00080[se_om] -> 3 C00080[se_im] + 1 C00002[se_im] + 1 C00001[se_im]
seR02164[se_im]	1 C00016[se_im] + 1 C00042[se_im] -> 1 C01352[se_im] + 1 C00122[se_im]
seR205[se_im]	2 C00004[se_im] + 10 C00080[se_im] + 0.5 C00007[se_im] -> 2 C00003[se_im] + 10 C00080[se_om] + 1 C00001[se_im] + 2 C05359[se_im]
seRlabel11reg	1 BeginPentosePhosphatePathway[se_p] ->
seR01049[se_p]	1 C00002[se_p] + 1 C00117[se_p] -> 1 C00020[se_p] + 1 C00119[se_p]
seR01056[se_p]	1 C00199[se_p] <-> 1 C00117[se_p]
seR01529[se_p]	1 C00199[se_p] <-> 1 C00231[se_p]
seR01528[se_p]	1 C00345[se_p] + 1 C00006[se_p] -> 1 C00199[se_p] + 1 C00011[se_p] + 1 C00005[se_p] + 1 C00080[se_p]
seR02035[se_p]	1 C01236[se_p] + 1 C00001[se_p] -> 1 C00345[se_p]
seR02036[se_p]	1 C00345[se_p] -> 1 C04442[se_p] + 1 C00001[se_p]
seR02736[se_p]	1 C01172[se_p] + 1 C00006[se_p] -> 1 C01236[se_p] + 1 C00005[se_p] + 1 C00080[se_p]
seR05605[se_p]	1 C04442[se_p] <-> 1 C00118[se_p] + 1 C00022[se_p]
seR01070[se_p]	1 C05378[se_p] <-> 1 C00111[se_p] + 1 C00118[se_p]
seR02740[se_p]	1 C00668[se_p] <-> 1 C05345[se_p]
seR04779[se_p]	1 C00002[se_p] + 1 C05345[se_p] <-> 1 C00008[se_p] + 1 C05378[se_p]
seR10860[se_p]	1 C00118[se_p] + 1 C00003[se_p] + 1 C00001[se_p] -> 1 C00197[se_p] + 1 C00004[se_p] + 1 C00080[se_p]
seR01061[se_p]	1 C00118[se_p] + 1 C00009[se_p] + 1 C00003[se_p] <-> 1 C00236[se_p] + 1 C00004[se_p] + 1 C00080[se_p]
seR01512[se_p]	1 C00008[se_p] + 1 C00236[se_p] <-> 1 C00002[se_p] + 1 C00197[se_p]
seR01641[se_p]	1 C00117[se_p] + 1 C00231[se_p] <-> 1 C05382[se_p] + 1 C00118[se_p]
seR01827[se_p]	1 C05382[se_p] + 1 C00118[se_p] <-> 1 C00279[se_p] + 1 C05345[se_p]
seR01830[se_p]	1 C05345[se_p] + 1 C00118[se_p] <-> 1 C00279[se_p] + 1 C00231[se_p]
seRlabel12reg	1 BeginAlaAspGluMetabolism[se_p] ->
seR00578[se_p]	1 C00002[se_p] + 1 C00049[se_p] + 1 C00064[se_p] + 1 C00001[se_p] -> 1 C00020[se_p] + 1 C00013[se_p] + 1 C00152[se_p] + 1 C00025[se_p]
seR00355[se_p]	1 C00036[se_p] + 1 C00025[se_p] <-> 1 C00049[se_p] + 1 C00026[se_p]
seR00253[se_p]	1 C00002[se_p] + 1 C00025[se_p] + 1 C00014[se_p] <- 1 C00008[se_p] + 1 C00009[se_p] + 1 C00064[se_p]
seR00248[se_p]	1 C00026[se_p] + 1 C00014[se_p] + 1 C00005[se_p] + 1 C00080[se_p] <- 1 C00025[se_p] + 1 C00006[se_p] + 1 C00001[se_p]
seRlabel13reg	1 BeginGlySerThrMetabolism[se_p] ->
seR01513[se_p]	1 C00197[se_p] + 1 C00003[se_p] <-> 1 C03232[se_p] + 1 C00004[se_p] + 1 C00080[se_c]
seR04173[se_p]	1 C03232[se_p] + 1 C00025[se_p] <-> 1 C01005[se_p] + 1 C00026[se_p]
seR00582[se_p]	1 C01005[se_p] + 1 C00001[se_p] -> 1 C00065[se_p] + 1 C00009[se_p]
seR00945[se_p]	1 C00101[se_p] + 1 C00065[se_p] <-> 1 C00143[se_p] + 1 C00037[se_p] + 1 C00001[se_p]
seR00372[se_p]	1 C00037[se_p] + 1 C00026[se_p] <-> 1 C00048[se_p] + 1 C00025[se_p]
seR03425[se_p]	1 C00037[se_p] + 1 C02051[se_p] -> 1 C01242[se_p] + 1 C00011[se_p]
seR04125[se_p]	1 C01242[se_p] + 1 C00101[se_p] -> 1 C02972[se_p] + 1 C00143[se_p] + 1 C00014[se_p]
seR03815[se_p]	1 C02972[se_p] + 1 C00003[se_p] -> 1 C02051[se_p] + 1 C00004[se_p] + 1 C00080[se_p]
seR00751[se_p]	1 C00037[se_p] + 1 C00084[se_p] <-> 1 C00188[se_p]
seRlabel14reg	1 BeginPheTyrTrpBiosynthesis[se_p] ->
seR01826[se_p]	1 C00074[se_p] + 1 C00279[se_p] + 1 C00001[se_p] -> 1 C04691[se_p] + 1 C00009[se_p]
seR03083[se_p]	1 C04691[se_p] -> 1 C00944[se_p] + 1 C00009[se_p]
seR03084[se_p]	1 C00944[se_p] <-> 1 C02637[se_p] + 1 C00001[se_p]
seR02413[se_p]	1 C02637[se_p] + 1 C00005[se_p] + 1 C00080[se_p] <-> 1 C00493[se_p] + 1 C00006[se_p]
seR02412[se_p]	1 C00002[se_p] + 1 C00493[se_p] -> 1 C00008[se_p] + 1 C03175[se_p]
seR03460[se_p]	1 C00074[se_p] + 1 C03175[se_p] <-> 1 C00009[se_p] + 1 C01269[se_p]
seR01714[se_p]	1 C01269[se_p] -> 1 C00251[se_p] + 1 C00009[se_p]
seR01715[se_p]	1 C00251[se_p] <-> 1 C00254[se_p]
seR01731[se_p]	1 C00049[se_p] + 1 C00254[se_p] -> 1 C00036[se_p] + 1 C00826[se_p]
seR00691[se_p]	1 C00826[se_p] -> 1 C00079[se_p] + 1 C00001[se_p] + 1 C00011[se_p]
seR00733[se_p]	1 C00826[se_p] + 1 C00006[se_p] -> 1 C00082[se_p] + 1 C00011[se_p] + 1 C00005[se_p] + 1 C00080[se_p]
seRlabel15reg	1 BeginValLeuIleBiosynthesis[se_p] ->
seR00996[se_p]	1 C00188[se_p] -> 1 C00109[se_p] + 1 C00014[se_c]
seR08648[se_p]	1 C00022[se_p] + 1 C00109[se_p] -> 1 C06006[se_p] + 1 C00011[se_p]
seR05069[se_p]	1 C06006[se_p] <-> 1 C14463[se_p]
seR05068[se_p]	1 C14463[se_p] + 1 C00005[se_p] + 1 C00080[se_p] <-> 1 C06007[se_p] + 1 C00006[se_p]
seR05070[se_p]	1 C06007[se_p] -> 1 C00671[se_p] + 1 C00001[se_p]
seR02199[se_p]	1 C00671[se_p] + 1 C00025[se_p] -> 1 C00407[se_p] + 1 C00026[se_p]
seR00226[se_p]	2 C00022[se_p] -> 1 C06010[se_p] + 1 C00011[se_p]
seR05071[se_p]	1 C06010[se_p] <-> 1 C04181[se_p]
seR04440[se_p]	1 C04181[se_p] + 1 C00005[se_p] + 1 C00080[se_p] <-> 1 C04272[se_p] + 1 C00006[se_c]
seR04441[se_p]	1 C04272[se_p] <-> 1 C00141[se_p] + 1 C00001[se_p]
seR01214[se_p]	1 C00141[se_p] + 1 C00025[se_p] -> 1 C00183[se_p] + 1 C00026[se_p]
seR01213[se_p]	1 C00141[se_p] + 1 C00001[se_p] + 1 C00024[se_p] -> 1 C02504[se_p] + 1 C00010[se_p]
seR03968[se_p]	1 C02504[se_p] <-> 1 C02631[se_p] + 1 C00001[se_p]
seR04001[se_p]	1 C02631[se_p] + 1 C00001[se_p] <-> 1 C04411[se_p]
seR04426[se_p]	1 C04411[se_p] + 1 C00003[se_p] <-> 1 C04236[se_p] + 1 C00004[se_p] + 1 C00080[se_p]
seR01652[se_p]	1 C04236[se_p] <-> 1 C00233[se_p] + 1 C00011[se_p]
seR01090[se_p]	1 C00233[se_p] + 1 C00025[se_p] <-> 1 C00123[se_p] + 1 C00026[se_p]
seRlabel16reg	1 BeginLysBiosynthesis[se_p] ->
seR00271[se_p]	1 C00024[se_p] + 1 C00001[se_p] + 1 C00026[se_p] <-> 1 C01251[se_p] + 1 C00010[se_p]
seR03444[se_p]	1 C01251[se_p] <-> 1 C04002[se_p] + 1 C00001[se_p]
seR04371[se_p]	1 C04002[se_p] + 1 C00001[se_p] <-> 1 C05662[se_p]
seR01934[se_p]	1 C05662[se_p] + 1 C00003[se_p] <-> 1 C00322[se_p] + 1 C00011[se_p] + 1 C00004[se_p] + 1 C00080[se_p]
seR01939[se_p]	1 C00322[se_p] + 1 C00025[se_p] <-> 1 C00956[se_p] + 1 C00026[se_p]
seR03098[se_p]	1 C00956[se_p] + 1 C00002[se_p] -> 1 C05560[se_p] + 1 C00013[se_p]
seR04863[se_p]	1 C05560[se_p] + 1 C11482[se_p] -> 1 C05535[se_p] + 1 C00020[se_p]
seR04390[se_p]	1 C05535[se_p] + 1 C00005[se_p] + 1 C00080[se_p] -> 1 C04076[se_p] + 1 C11482[se_p] + 1 C00006[se_p]
seR02315[se_p]	1 C00025[se_p] + 1 C04076[se_p] + 1 C00005[se_p] + 1 C00080[se_p] <-> 1 C00449[se_p] + 1 C00006[se_p] + 1 C00001[se_p]
seR00715[se_p]	1 C00449[se_p] + 1 C00003[se_p] + 1 C00001[se_p] <-> 1 C00047[se_p] + 1 C00026[se_p] + 1 C00004[se_p] + 1 C00080[se_p]
seRlabel17reg	1 BeginHisMetabolism[se_p] ->
seR01071[se_p]	1 C00002[se_p] + 1 C00119[se_p] <-> 1 C02739[se_p] + 1 C00013[se_p]
seR04035[se_p]	1 C02739[se_p] + 1 C00001[se_p] -> 1 C02741[se_p] + 1 C00013[se_p]
seR04037[se_p]	1 C02741[se_p] + 1 C00001[se_p] -> 1 C04896[se_p]
seR04640[se_p]	1 C04896[se_p] -> 1 C04916[se_p]
seR04558[se_p]	1 C04916[se_p] + 1 C00064[se_p] -> 1 C04666[se_p] + 1 C04677[se_p] + 1 C00025[se_p]
seR03457[se_p]	1 C04666[se_p] -> 1 C01267[se_p] + 1 C00001[se_p]
seR03243[se_p]	1 C01267[se_p] + 1 C00025[se_p] <-> 1 C01100[se_p] + 1 C00026[se_p]
seR03013[se_p]	1 C01100[se_p] + 1 C00001[se_p] -> 1 C00860[se_p] + 1 C00009[se_p]
seR03012[se_p]	1 C00860[se_p] + 1 C00003[se_p] -> 1 C01929[se_p] + 1 C00004[se_p] + 1 C00080[se_p]
seR01163[se_p]	1 C01929[se_p] + 1 C00001[se_p] + 1 C00003[se_p] -> 1 C00135[se_p] + 1 C00004[se_p] + 1 C00080[se_p]
seRlabel18reg	1 BeginStarchStorage[se_p] ->
seR02421[se_p]	1 C00498[se_p] <-> 1 C00008[se_p] + 1 C00718[se_p]
seR02110[se_p]	2 C00718[se_p] <-> 1 C00369[se_p]
seRlabel19reg	1 BeginMiscellaneous[se_p] ->
seR00004[se_p]	1 C00013[se_p] + 1 C00001[se_p] <-> 2 C00009[se_p]
seR00122[se_p]	1 C00020[se_p] + 1 C00009[se_p] <-> 1 C00008[se_p] + 1 C00001[se_p]
seR01015[se_p]	1 C00111[se_p] <-> 1 C00118[se_p]
seR00200[se_p]	1 C00008[se_p] + 1 C00074[se_p] -> 1 C00002[se_p] + 1 C00022[se_p]
seR01518[se_p]	1 C00197[se_p] <-> 1 C00631[se_p]
seR00658[se_p]	1 C00631[se_p] <-> 1 C00001[se_p] + 1 C00074[se_p]
seR03321[se_p]	1 C05345[se_p] <-> 1 C01172[se_p]
seR09093[se_p]	1 C00143[se_p] + 1 C00001[se_p] -> 1 C00101[se_p] + 1 C00067[se_p]
seRlabel20reg	1 BeginPyruvateMetabolism[se_p] ->
seR03270[se_p]	1 C05125[se_p] + 1 C15972[se_p] -> 1 C16255[se_p] + 1 C00068[se_p]
seR00014[se_p]	1 C00022[se_p] + 1 C00068[se_p] -> 1 C05125[se_p] + 1 C00011[se_p]
seR07618[se_p]	1 C15973[se_p] + 1 C00003[se_p] <-> 1 C15972[se_p] + 1 C00004[se_p] + 1 C00080[se_p]
seR02569[se_p]	1 C00010[se_p] + 1 C16255[se_p] <-> 1 C00024[se_p] + 1 C15973[se_p]
seR00214[se_p]	1 C00149[se_p] + 1 C00003[se_p] -> 1 C00022[se_p] + 1 C00011[se_p] + 1 C00004[se_p] + 1 C00080[se_p]
seRlabel21reg	1 BeginUSATFABiosyn[se_c] ->
seR08178[se_c]	1 C16162[se_c] + 1 C00001[se_c] <-> 1 C00010[se_c] + 1 C06427[se_c]
seR08177[se_c]	1 C02050[se_c] + 1 C00001[se_c] <-> 1 C00010[se_c] + 1 C01595[se_c]
seR11043[se_c]	1 C00510[se_c] + 2 C00999[se_c] + 1 C00007[se_c] + 2 C00080[se_c] <-> 1 C02050[se_c] + 2 C00996[se_c] + 2 C00001[se_c]
seR12205[se_c]	1 C02050[se_c] + 2 C00999[se_c] + 1 C00007[se_c] + 2 C00080[se_c] <-> 1 C16162[se_c] + 2 C00996[se_c] + 2 C00001[se_c]
seR00100[se_c]	1 C00004[se_c] + 2 C00996[se_c] <-> 1 C00003[se_c] + 2 C00999[se_c] + 1 C00080[se_c]
seR01274[se_c]	1 C00154[se_c] + 1 C00001[se_c] <-> 1 C00010[se_c] + 1 C00249[se_c]
seR08174[se_c]	1 C00412[se_c] + 1 C00001[se_c] <-> 1 C00010[se_c] + 1 C01530[se_c]
seR08184[se_c]	1 C16528[se_c] + 1 C00001[se_c] <-> 1 C00010[se_c] + 1 C08281[se_c]
seR08176[se_c]	1 C00510[se_c] + 1 C00001[se_c] <-> 1 C00010[se_c] + 1 C00712[se_c]
seR08186[se_c]	1 C16530[se_c] + 1 C00001[se_c] <-> 1 C00010[se_c] + 1 C16526[se_c]
seR08187[se_c]	1 C16531[se_c] + 1 C00001[se_c] <-> 1 C00010[se_c] + 1 C08316[se_c]
seR07758[se_c]	1 C00083[se_c] + 1 C00154[se_c] <-> 1 C16216[se_c] + 1 C00010[se_c] + 1 C00011[se_c]
seR07759[se_c]	1 C16216[se_c] + 1 C00005[se_c] + 1 C00080[se_c] <-> 1 C16217[se_c] + 1 C00006[se_c]
seR07760[se_c]	1 C16217[se_c] <-> 1 C16218[se_c] + 1 C00001[se_c]
seR07761[se_c]	1 C16218[se_c] + 1 C00005[se_c] + 1 C00080[se_c] <-> 1 C00412[se_c] + 1 C00006[se_c]
seR12048[se_c]	1 C00412[se_c] + 1 C00005[se_c] + 1 C00080[se_c] + 1 C00007[se_c] <-> 1 C00510[se_c] + 1 C00006[se_c] + 2 C00001[se_c]
seR02224[se_c]	1 C00412[se_c] + 1 C00083[se_c] + 2 C00005[se_c] + 2 C00080[se_c] <-> 1 C02041[se_c] + 1 C00011[se_c] + 2 C00006[se_c] + 1 C00010[se_c] + 1 C00001[se_c]
seR10825-8[se_c]1	1 C02041[se_c] + 1 C00083[se_c] + 2 C00005[se_c] + 2 C00080[se_c] <-> 1 C16528[se_c] + 1 C00011[se_c] + 2 C00006[se_c] + 1 C00010[se_c] + 1 C00001[se_c]
seR10825-8[se_c]2	1 C00510[se_c] + 1 C00083[se_c] + 2 C00005[se_c] + 2 C00080[se_c] <-> 1 C16530[se_c] + 1 C00011[se_c] + 2 C00006[se_c] + 1 C00010[se_c] + 1 C00001[se_c]
seR10825-8[se_c]3	1 C16530[se_c] + 1 C00083[se_c] + 2 C00005[se_c] + 2 C00080[se_c] <-> 1 C16531[se_c] + 1 C00011[se_c] + 2 C00006[se_c] + 1 C00010[se_c] + 1 C00001[se_c]
seRlabel22reg	1 BeginFAbiosyn[se_c] ->
seR01279[se_c]	1 C00154[se_c] + 1 C00016[se_c] <-> 1 C05272[se_c] + 1 C01352[se_c]
seR04738[se_c]	1 C05258[se_c] <-> 1 C05272[se_c] + 1 C00001[se_c]
seR04737[se_c]	1 C05258[se_c] + 1 C00003[se_c] <-> 1 C05259[se_c] + 1 C00004[se_c] + 1 C00080[se_c]
seR03991[se_c]	1 C02593[se_c] + 1 C00024[se_c] <-> 1 C00010[se_c] + 1 C05259[se_c]
seR03990[se_c]	1 C02593[se_c] + 1 C00016[se_c] <-> 1 C05273[se_c] + 1 C01352[se_c]
seR04740[se_c]	1 C05260[se_c] <-> 1 C05273[se_c] + 1 C00001[se_c]
seR04739[se_c]	1 C05260[se_c] + 1 C00003[se_c] <-> 1 C05261[se_c] + 1 C00004[se_c]
seR03858[se_c]	1 C01832[se_c] + 1 C00024[se_c] <-> 1 C00010[se_c] + 1 C05261[se_c]
seR03857[se_c]	1 C01832[se_c] + 1 C00016[se_c] <-> 1 C03221[se_c] + 1 C01352[se_c]
seR04170[se_c]	1 C05262[se_c] <-> 1 C03221[se_c] + 1 C00001[se_c]
seR04741[se_c]	1 C05262[se_c] + 1 C00003[se_c] <-> 1 C05263[se_c] + 1 C00004[se_c] + 1 C00080[se_c]
seR04742[se_c]	1 C05274[se_c] + 1 C00024[se_c] <-> 1 C00010[se_c] + 1 C05263[se_c]
seR04754[se_c]	1 C05274[se_c] + 1 C00016[se_c] <-> 1 C05275[se_c] + 1 C01352[se_c]
seR04744[se_c]	1 C05264[se_c] <-> 1 C05275[se_c] + 1 C00001[se_c]
seR04743[se_c]	1 C05264[se_c] + 1 C00003[se_c] <-> 1 C05265[se_c] + 1 C00004[se_c] + 1 C00080[se_c]
seR03778[se_c]	1 C01944[se_c] + 1 C00024[se_c] <-> 1 C00010[se_c] + 1 C05265[se_c]
seR03777[se_c]	1 C01944[se_c] + 1 C00016[se_c] <-> 1 C05276[se_c] + 1 C01352[se_c]
seR04746[se_c]	1 C05266[se_c] <-> 1 C05276[se_c] + 1 C00001[se_c]
seR04745[se_c]	1 C05266[se_c] + 1 C00003[se_c] <-> 1 C05267[se_c] + 1 C00004[se_c] + 1 C00080[se_c]
seR04747[se_c]	1 C05270[se_c] + 1 C00024[se_c] <-> 1 C00010[se_c] + 1 C05267[se_c]
seR04751[se_c]	1 C05270[se_c] + 1 C00016[se_c] <-> 1 C05271[se_c] + 1 C01352[se_c]
seR04749[se_c]	1 C05268[se_c] <-> 1 C05271[se_c] + 1 C00001[se_c]
seR04748[se_c]	1 C05268[se_c] + 1 C00003[se_c] <-> 1 C05269[se_c] + 1 C00004[se_c] + 1 C00080[se_c]
seR01177[se_c]	1 C00024[se_c] + 1 C00136[se_c] <-> 1 C00010[se_c] + 1 C05269[se_c]
seR01175[se_c]	1 C00136[se_c] + 1 C00016[se_c] <-> 1 C01352[se_c] + 1 C00877[se_c]
seR03026[se_c]	1 C01144[se_c] <-> 1 C00877[se_c] + 1 C00001[se_c]
seR01975[se_c]	1 C01144[se_c] + 1 C00003[se_c] <-> 1 C00332[se_c] + 1 C00004[se_c] + 1 C00080[se_c]
seR00742[se_c]	1 C00002[se_c] + 1 C00024[se_c] + 1 C00288[se_c] <-> 1 C00008[se_c] + 1 C00009[se_c] + 1 C00083[se_c]
seRlabel23reg	lysinedegredation[se_c] ->
seR01090[se_c]	1 C00123[se_c] + 1 C00026[se_c] -> 1 C00233[se_c] + 1 C00025[se_c]
seR07601[se_c]	1 C00233[se_c] + 1 C00068[se_c] -> 1 C15974[se_c] + 1 C00011[se_c]
seR07602[se_c]	1 C15974[se_c] + 1 C15972[se_c] -> 1 C15975[se_c] + 1 C00068[se_c]
seR04097[se_c]	1 C02939[se_c] + 1 C15973[se_c] <- 1 C00010[se_c] + 1 C15975[se_c]
seR04095[se_c]	1 C02939[se_c] + 1 C00016[se_c] -> 1 C03069[se_c] + 1 C01352[se_c]
seR04138[se_c]	1 C00002[se_c] + 1 C03069[se_c] + 1 C00288[se_c] -> 1 C00008[se_c] + 1 C00009[se_c] + 1 C03231[se_c]
seR10092[se_c]	1 C00011[se_c] + 1 C00001[se_c] <-> 1 C00288[se_c] + 1 C00080[se_c]
seR02085[se_c]	1 C00356[se_c] <- 1 C03231[se_c] + 1 C00001[se_c]
seR01360[se_c]	1 C00356[se_c] -> 1 C00024[se_c] + 1 C00164[se_c]
seR00410[se_c]	1 C00091[se_c] + 1 C00164[se_c] -> 1 C00042[se_c] + 1 C00332[se_c]
seR00238[se_c]	2 C00024[se_c] <- 1 C00010[se_c] + 1 C00332[se_c]
seRlabel24reg	1 BeginTransportSinkExchange[se_all] ->
seR001t	1 C00002[se_om] + 1 C00008[se_c] -> 1 C00002[se_c] + 1 C00008[se_om]
seR002t	1 C00002[se_im] + 1 C00008[se_om] -> 1 C00002[se_om] + 1 C00008[se_im]
seR003t	1 C00002[se_c] + 1 C00008[se_p] <-> 1 C00002[se_p] + 1 C00008[se_c]
seR004t	1 C00064[se_c] + 1 C00080[se_c] <-> 1 C00064[se_p] + 1 C00080[se_p]
seR005t	1 C00007[se_c] <-> 1 C00007[se_om]
seR006t	1 C00007[se_om] <-> 1 C00007[se_im]
seR007t	1 C00025[se_p] + 1 C00149[se_c] -> 1 C00025[se_c] + 1 C00149[se_p]
seR008t	1 C00036[se_c] + 1 C00149[se_p] -> 1 C00036[se_p] + 1 C00149[se_c]
seR009t	1 C00006[se_p] <-> 1 C00006[se_c]
seR010t	1 C00005[se_c] <-> 1 C00005[se_p]
seR011t	1 C00005[se_om] -> 1 C00005[se_c]
seR012t	1 C00005[se_im] -> 1 C00005[se_om]
seR013t	1 C00006[se_om] <- 1 C00006[se_c]
seR014t	1 C00006[se_im] <- 1 C00006[se_om]
seR015t	1 C00188[se_p] + 1 C00080[se_p] -> 1 C00188[se_c] + 1 C00080[se_c]
seR016t	1 C00037[se_p] + 1 C00080[se_p] -> 1 C00037[se_c] + 1 C00080[se_c]
seR017t	1 C00074[se_c] + 1 C00009[se_p] <-> 1 C00074[se_p] + 1 C00009[se_c]
seR018t	1 C00079[se_p] + 1 C00080[se_p] -> 1 C00079[se_c] + 1 C00080[se_c]
seR019t	1 C00022[se_c] <-> 1 C00022[se_om]
seR020t	1 C00022[se_om] <-> 1 C00022[se_im]
seR021t	1 C00024[se_c] <-> 1 C00024[se_om]
seR022t	1 C00024[se_om] <-> 1 C00024[se_im]
seR023t	1 C00122[se_om] <-> 1 C00122[se_c]
seR024t	1 C00122[se_im] <-> 1 C00122[se_om]
seR025t	1 C00001[se_c] <-> 1 C00001[se_om]
seR026t	1 C00001[se_om] <-> 1 C00001[se_im]
seR027t	1 C00001[se_e] <-> 1 C00001[se_c]
seR028t	1 C00001[se_c] <-> 1 C00001[se_p]
seR029t	1 C00149[se_im] -> 1 C00149[se_om]
seR030t	1 C00149[se_om] -> 1 C00149[se_c]
seR031t	1 C00036[se_c] -> 1 C00036[se_om]
seR032t	1 C00036[se_om] -> 1 C00036[se_im]
seR033t	1 C00049[se_p] + 1 C00080[se_c] <-> 1 C00049[se_c] + 1 C00080[se_p]
seR034t	1 C00064[se_e] + 1 C00080[se_e] <-> 1 C00064[se_c] + 1 C00080[se_c]
seR035t	1 C00089[se_e] -> 1 C00089[se_c]
seR036t	1 C00080[se_e] + 1 C00089[se_e] -> 1 C00080[se_c] + 1 C00089[se_c]
seR037t	1 C00029[se_c] + 1 C00105[se_e] -> 1 C00029[se_e] + 1 C00105[se_c]
seR038t	1 C00041[se_e] + 1 C00080[se_e] <-> 1 C00041[se_c] + 1 C00080[se_c]
seR039t	1 C00014[se_e] <-> 1 C00014[se_c]
seR040t	1 C00014[se_c] <-> 1 C00014[se_p]
seR041t	1 C00082[se_p] + 1 C00080[se_p] -> 1 C00082[se_c] + 1 C00080[se_c]
seR042t	1 C00498[se_c] -> 1 C00498[se_p]
seR043t	1 C00024[se_c] <-> 1 C00024[se_p]
seR044t	1 C00059[se_e] -> 1 C00059[se_c]
seR045t	1 C01352[se_im] -> 1 C01352[se_c]
seR046t	1 C00010[se_c] <-> 1 C00010[se_om]
seR047t	1 C00010[se_om] <-> 1 C00010[se_im]
seR048t	1 C00010[se_c] <-> 1 C00010[se_p]
seR049t	1 C00016[se_c] -> 1 C00016[se_om]
seR050t	1 C00016[se_om] -> 1 C00016[se_im]
seR051t	1 C00004[se_p] <-> 1 C00004[se_c]
seR052t	1 C00004[se_c] <- 1 C00004[se_om]
seR053t	1 C00004[se_om] <- 1 C00004[se_im]
seR054t	1 C00003[se_p] <-> 1 C00003[se_c]
seR055t	1 C00003[se_c] -> 1 C00003[se_om]
seR056t	1 C00003[se_om] -> 1 C00003[se_im]
seR057t	1 C00183[se_p] + 1 C00080[se_p] -> 1 C00183[se_c] + 1 C00080[se_c]
seR058t	1 C00007[se_e] <-> 1 C00007[se_c]
seR059t	1 C00009[se_e] + 1 C00080[se_e] -> 1 C00009[se_c] + 1 C00080[se_c]
seR060t	1 C00022[se_c] -> 1 C00022[se_p]
seR061t	1 C00141[se_c] -> 1 C00141[se_p]
seR062t	1 C00047[se_p] + 1 C00080[se_c] -> 1 C00047[se_c] + 1 C00080[se_p]
seR063t	1 C00407[se_p] + 1 C00080[se_c] -> 1 C00407[se_c] + 1 C00080[se_p]
seR064t	1 C00123[se_p] + 1 C00080[se_c] -> 1 C00123[se_c] + 1 C00080[se_p]
seR065t	1 C00084[se_c] <-> 1 C00084[se_p]
seR066t	1 C00152[se_p] + 1 C00080[se_c] <-> 1 C00152[se_c] + 1 C00080[se_p]
seR067t	1 C00135[se_p] + 1 C00080[se_c] <-> 1 C00135[se_c] + 1 C00080[se_p]
seR068t	1 C00065[se_p] + 1 C00080[se_c] <-> 1 C00065[se_c] + 1 C00080[se_p]
seR069t	1 C00011[se_p] <-> 1 C00011[se_c]
seR070t	1 C00011[se_c] <-> 1 C00011[se_e]
seR071t	1 C00011[se_im] <-> 1 C00011[se_om]
seR072t	1 C00011[se_om] <-> 1 C00011[se_c]
seR073t	1 C00668[se_c] + 1 C00009[se_p] <-> 1 C00668[se_p] + 1 C00009[se_c]
seR074t	1 C00080[se_c] <-> 1 C00080[se_e]
seR075t	1 C00062[se_e] + 1 C00080[se_c] <-> 1 C00062[se_c] + 1 C00080[se_e]
seR076t	1 C00097[se_e] + 1 C00080[se_c] <-> 1 C00097[se_c] + 1 C00080[se_e]
seR077t	1 C00047[se_e] + 1 C00080[se_c] <-> 1 C00047[se_c] + 1 C00080[se_e]
seR078t	1 C00073[se_e] + 1 C00080[se_c] <-> 1 C00073[se_c] + 1 C00080[se_e]
seR079t	1 C00148[se_e] + 1 C00080[se_c] <-> 1 C00148[se_c] + 1 C00080[se_e]
seR080t	1 C00078[se_e] + 1 C00080[se_c] <-> 1 C00078[se_c] + 1 C00080[se_e]
seR081t	1 C04677[se_p] -> 1 C04677[se_c]
seR082t	1 C00044[se_im] + 1 C00035[se_om] <-> 1 C00044[se_om] + 1 C00035[se_im]
seR083t	1 C00044[se_om] + 1 C00035[se_c] <-> 1 C00044[se_c] + 1 C00035[se_om]
seR084t	1 C00048[se_im] <-> 1 C00048[se_om]
seR085t	1 C00048[se_om] <-> 1 C00048[se_c]
seR086t	1 C00048[se_c] <-> 1 C00048[se_p]
seR087t	1 C00139[se_im] + 1 C00138[se_om] -> 1 C00139[se_om] + 1 C00138[se_im]
seR088t	1 C00139[se_om] + 1 C00138[se_c] -> 1 C00139[se_c] + 1 C00138[se_om]
seR089t	1 C00009[se_c] + 1 C00080[se_c] -> 1 C00009[se_om] + 1 C00080[se_om]
seR090t	1 C00009[se_om] + 1 C00080[se_om] -> 1 C00009[se_im] + 1 C00080[se_im]
seR091t	1 C00031[se_e] + 1 C00080[se_e] -> 1 C00031[se_c] + 1 C00080[se_c]
seR092t	1 C00095[se_e] + 1 C00080[se_e] -> 1 C00095[se_c] + 1 C00080[se_c]
seR093t	1 C00026[se_p] -> 1 C00026[se_c]
seR094t	1 C00025[se_p] + 1 C00080[se_c] <- 1 C00025[se_c] + 1 C00080[se_p]
seR095t	1 C00091[se_im] -> 1 C00091[se_om]
seR096t	1 C00091[se_om] -> 1 C00091[se_c]
seR097t	1 C00067[se_p] -> 1 C00067[se_c]
seR098t	1 C00042[se_c] -> 1 C00042[se_im]
seR099t	1 C00049[se_e] + 1 C00080[se_c] -> 1 C00049[se_c] + 1 C00080[se_e]
seR100t	1 C00188[se_e] + 1 C00080[se_c] -> 1 C00188[se_c] + 1 C00080[se_e]
seR101t	1 C00065[se_e] + 1 C00080[se_c] -> 1 C00065[se_c] + 1 C00080[se_e]
seR102t	1 C00025[se_e] + 1 C00080[se_c] -> 1 C00025[se_c] + 1 C00080[se_e]
seR103t	1 C00037[se_e] + 1 C00080[se_e] -> 1 C00037[se_c] + 1 C00080[se_c]
seR104t	1 C00183[se_e] + 1 C00080[se_e] -> 1 C00183[se_c] + 1 C00080[se_c]
seR105t	1 C00123[se_e] + 1 C00080[se_e] -> 1 C00123[se_c] + 1 C00080[se_c]
seR106ex	1 C00369[se_p] <->
seR107ex	1 C00579[se_c] ->
seR108ex	1 C00322[se_p] ->
seR109ex	1 C01267[se_p] ->
seR110ex	1 C00064[se_e] <-
seR111ex	1 C00089[se_e] <-
seR112ex	1 C00041[se_e] <-
seR113ex	1 C00014[se_e] <-
seR114ex	1 C00059[se_e] <-
seR115ex	1 C00001[se_e] <-
seR116ex	1 C00007[se_e] <-
seR117ex	1 C00009[se_e] <-
seR118ex	1 C00248[se_c] <-
seR119ex	1 C00062[se_e] <-
seR120ex	1 C00097[se_e] <-
seR121ex	1 C00047[se_e] <-
seR122ex	1 C00073[se_e] <-
seR123ex	1 C00148[se_e] <-
seR124ex	1 C00078[se_e] <-
seR125ex	1 C00011[se_e] ->
seR126ex	1 C00080[se_e] <-
seR127ex	1 C00049[se_e] <-
seR128ex	1 C00188[se_e] <-
seR129ex	1 C00065[se_e] <-
seR130ex	1 C00025[se_e] <-
seR131ex	1 C00037[se_e] <-
seR132ex	1 C00183[se_e] <-
seR133ex	1 C00123[se_e] <-
seRlabel25reg	1 BeginExcessFAstorage[se_c] ->
seR134ex	1 C08316[se_c] ->
seR135ex	1 C16526[se_c] ->
seR136ex	1 C08281[se_c] ->
seR137ex	1 C06427[se_c] ->
seR138ex	1 C01595[se_c] ->
seR139ex	1 C00712[se_c] ->
seR140ex	1 C01530[se_c] ->
seR141ex	1 C00249[se_c] ->

[truncated: 10 more sheets: Rxn_List_Seed, GPR_Stem, Reaction_List_Stem, All_genes, All_Paths_Reactions, Parameter_Calculations, Works_Cited, Time_of_Stages, Storage_Analysis, Seed_Storage]
