# Supplementary material for: Introducing an Optimization- and explicit Runge-Kutta- based Approach to Perform Dynamic Flux Balance Analysis
Source: Sci Rep. 2020 Jun 8;10:9241. doi: 10.1038/s41598-020-65457-4 (PMC7280247; doi:10.1038/s41598-020-65457-4)
Supplement: Supplementary file 3 — Supplementary Dataset 2 [file 41598_2020_65457_MOESM3_ESM.xlsx]

## Sheet: all_reactions
day	hour	t_0	lbiomass_wt	lbiomass_loss	lbiomass_main	lbiomass_scen	lbiomasssi	R00344[l_im]	R10092[l_im]	R00014[l_im]	R03270[l_im]	R02569[l_im]	R00351[l_im]	R00352[l_im]	R01325[l_im]	R01900[l_im]	R01899[l_im]	R00268[l_im]	R00709[l_im]	R02570[l_im]	R00432[l_im]	R00330[l_im]	R00405[l_im]	R10343[l_im]	R01082[l_im]	R01197[l_im]	R03316[l_im]	R00621[l_im]	R07618[l_im]	R01195[l_im]	R00361[l_im]	R00235[l_im]	R00087[l_im]	R00127[l_im]	R300[l_t]	ATPaseUCP	R03817[l_t]	R301[l_t]	R302[l_t]	R303[l_t]	R00945[l_im]	R01221[l_im]	R07168[l_im]	R01217[l_im]	R00024[l_cl]	R01512[l_cl]	R01063[l_cl]	R01015[l_cl]	R01068[l_cl]
0	0	1	0.000285	0	0	1.56e-08	0.000285	0	0	0	0	0	0.0111	0	0	0	0	0	0	0	0	-1.51e-05	0.0111	0	0.0432	0.0111	0	0	0	0	0.0111	0	0.218	0.218	0	0	0	0	0	0	0.0497	0.0497	0.0111	0.0111	0	0	0	0	0
0	1	2	0.000285	0	0	1.56e-08	0.000285	0	0	0	0	0	0	0.00086	0	0	0	0	0	0.00086	0	-1.51e-05	0.00086	0	0.00086	0	0.00086	0.00086	0.00086	0	0	0	0.0105	0.0105	0	0	0	0	0	0	0	0	0	0	0	0	0	0	0
0	2	3	0.000285	0	0	1.56e-08	0.000285	0	0	0	0	0	0	0	0	0	0	0	0	0	0	-1.51e-05	0	0	0.00263	0	0	0	0	0	0	0	0.0115	0.0115	0	0	0	0	0	0	0	0	0	0	0	0	0	0	0
0	3	4	0.000285	0	0	1.56e-08	0.000285	0	0	0	0	0	0	0	5.38e-05	5.38e-05	5.38e-05	5.38e-05	0	0.000326	1.51e-05	0	0.000311	0	0.0158	0	0.000326	0.000326	0.000326	-5.38e-05	0	0	0.0673	0.0673	0	0	0	0	0	0	0.0101	0.0101	5.38e-05	5.38e-05	0	0	0	0	0
0	4	5	0.000285	0	0	1.57e-08	0.000285	0	0	0	0	0	0.00109	0	0	0	0	0	0	0.00131	0	-1.51e-05	0	0.00131	0.00131	0	0.00131	0.00131	0.00131	0	0.00105	-0.00121	0.0113	0.0101	0	0	0	0	0	0	0	0	0	0	0	0	0	0	0
0	5	6	0.000285	0	0	1.57e-08	0.000285	0	0	0	0	0	0	0.0219	0	0	0	0	0	0.022	0	-1.51e-05	0	0.022	0.074	0	0.022	0.022	0.022	0	0	-0.022	0.786	0.764	0	0	0	0	0	0	0.0914	0.0914	0	0	0	0	0	0	0
0	6	7	0.000285	0	0	1.57e-08	0.000285	0	0	0	0	0	0.0188	0	0	0	0	0	0	0.019	0	-1.51e-05	0	0.019	0.0987	0	0.019	0.019	0.019	0	0	-0.0189	1.18	1.16	0	0	0	0	0	0	0.0408	0.0408	0	0	0	0	0	0	0
0	7	8	0.000284	0	0	1.57e-08	0.000284	0	0	0	0	0	0.00161	0	0	0	0	0	0	0.00175	0	-1.51e-05	0	0.00175	0.0061	0	0.00175	0.00175	0.00175	0	0	-0.00171	0.0124	0.0107	0	0	0	0	0	0	0	0	0	0	0	0	0	0	0
0	8	9	0.000284	0	0	1.57e-08	0.000284	0	0	0	0	0	0.0228	0	0	0	0	1.72e-05	0	0.0229	0	-1.51e-05	0.0229	3.06e-05	0.106	0	0.0229	0.0229	0.0229	0	0.0227	0	1.32	1.32	0	0	0	0	0	0	0.0438	0.0438	0	0	0	0	0	0	0
0	9	10	0.000284	0	0	1.57e-08	0.000284	0	0	0	0	0	0	0.00253	0	0	0	1.37e-05	0	0	0	-1.5e-05	0.00263	0	0.00234	0.00263	0	0	0	0	0	0	0.0178	0.0178	0	0	0	0	0	0	0	0	0.00263	0.00263	0	0	0	0	0
0	10	11	0.000284	0	0	1.57e-08	0.000284	0	0	0	0	0	0.00277	0	0	0	0	9.13e-06	0	0	0	-1.5e-05	0	0.00283	0.0026	0.00283	0	0	0	0	0.00272	-0.00346	0.0158	0.0123	0	0	0	0	0	0	0	0	0.00283	0.00283	0	0	0	0	0
0	11	12	0.000284	0	0	1.57e-08	0.000284	0	0	0	0	0	0	7.1e-05	0	0	0	0	0	0	0	-1.5e-05	0	0	0.0114	0	0	0	0	0	0	0	0.0288	0.0288	0	0	0	0	0	0	0.018	0.018	0	0	0	0	0	0	0
0	12	13	0.000284	0	0	1.57e-08	0.000284	0	0	0	0	0	0.00226	0	0.0015	0	0	6.33e-06	0	0	1.5e-05	0	0	0.00197	0.00209	0.00199	0	0	0	0	0.00221	-0.00181	0.0124	0.0106	0	0	0	0	0	0	0	0	0.00199	0.00199	0	0	0	0	0
0	13	14	0.000284	0	0	1.57e-08	0.000284	0	0	0	0	0	0.00042	0	0	0.000269	0	5.04e-06	0	0.00124	1.5e-05	0	0.00109	0.00013	0.000253	0	0.00124	0.00124	0.00124	0	0.000353	0	0.0101	0.0101	0	0	0	0	0	0	0	0	0	0	0	0	0	0	0
0	14	15	0.000284	0	0	1.57e-08	0.000284	0	0	0	0	0	0	4.47e-05	0	0.000214	0.000269	0.000273	0	0.00086	1.5e-05	0	0.0008	4.47e-05	0.0216	0	0.00086	0.00086	0.00086	-0.000269	0	0	0.0347	0.0347	0	0	0	0	0	0	0.0245	0.0245	0.000269	0.000269	0	0	0	0	0
0	15	16	0.000283	0	0	1.57e-08	0.000283	0	0	0	0	0	0.0218	0	0	0.000143	0.000179	0.000182	0	0	0	-1.5e-05	0	0.0224	0.0654	0.0224	0	0	0	-0.000179	0.0218	-0.0404	0.344	0.304	0	0	0	0	0	0	0.13	0.13	0.0225	0.0225	0	0	0	0	0
0	16	17	0.000283	0	0	1.57e-08	0.000283	0	0	0	0	0	0	0.00249	0	0.000114	0.000138	0.000145	0	0.00292	0	-1.5e-05	0.00143	0.0015	0.00171	0	0.00292	0.00292	0.00292	-0.000138	0	0	0.0166	0.0166	0	0	0	0	0	0	0	0	0.000138	0.000138	0	0	0	0	0
0	17	18	0.000283	0	0	1.57e-08	0.000283	0	0	0	0	0	0	0	0	7.59e-05	0	0	0	0	1.5e-05	0	0	0	0	1.5e-05	0	0	0	0	0	0	0.0319	0.0319	0	0	0	0	0	0	0	0	1.5e-05	1.5e-05	0	0	0	0	0
0	18	19	0.000283	0	0	1.57e-08	0.000283	0	0	0	0	0	0.00448	0	0	5.06e-05	0.000111	0.000116	0	0.0049	0	-1.5e-05	0	0.0049	0.00533	0	0.0049	0.0049	0.0049	-0.000111	0.00447	-0.00387	0.025	0.0211	0	0	0	0	0	0	0	0	0.000111	0.000111	0	0	0	0	0
0	19	20	0.000283	0	0	1.58e-08	0.000283	0.00506	0.00506	0	0	0	0.00507	0	0	4.03e-05	0	0	0	0	0	-1.5e-05	0	0	0.00905	0	0	0	0	0	0	0	0.0206	0.0206	0	0	0	0	0	0	0	0	0	0	0	0	0	0	0
0	20	21	0.000283	0	0	1.58e-08	0.000283	0	0	0	0	0	0.000202	0	0	2.69e-05	0	0	0	0	0	-1.5e-05	0	0	0.000467	0	0	0	0	0	0	0	0.053	0.053	0	0	0	0	0	0	0	0	0	0	0	0	0	0	0
0	21	22	0.000283	0	0	1.58e-08	0.000283	0	0	0	0	0	0.00104	0	0	1.79e-05	7.64e-05	7.96e-05	0	0	1.5e-05	0	0	0.00244	0.000523	0.00246	0	0	0	-7.64e-05	0.000729	-0.00161	0.00161	0	0	0	0	0	0	0	0	0	0.00253	0.00253	0	0	0	0	0
0	22	23	0.000283	0	0	1.58e-08	0.000283	0.000515	0.000515	0.00222	0.00222	0.00222	0	0.00222	0	1.19e-05	0	0	0	0	1.5e-05	0	0	0	0.00319	1.5e-05	0	0	0.00222	0	0	0	0.0359	0.0359	0	0	0	0	0	0	0.023	0.023	1.5e-05	1.5e-05	0	0	0	0	0
0	23	24	0.000282	0	0	1.58e-08	0.000282	0	0	0	0	0	0.00363	0	0	7.96e-06	3.77e-05	3.93e-05	0	0	0	-1.5e-05	0	0.00449	0.00525	0.00449	0	0	0	-3.77e-05	0.00349	-0.00408	0.0341	0.0301	0	0	0	0	0	0	0.0192	0.0192	0.00453	0.00453	0	0	0	0	0
1	0	25	0.000282	0	0	1.58e-08	0.000282	0	0	0.00173	0.00173	0.00173	0	0.00173	0	5.3e-06	0	0	0	0.0024	1.49e-05	0	0.00239	0	0.0167	0	0.0024	0.0024	0.00413	0	0	0	0.0127	0.0127	0	0	0	0	0	0	0	0	0	0	0	0	0	0	0
1	1	26	0.000282	0	0	1.58e-08	0.000282	0	0	0	0	0	0	0	0	4.22e-06	0	4.14e-06	2.29e-05	0	0	-1.49e-05	0	0	0	0	0	0	0	0	0	-0.00411	0.0179	0.0138	0	0	0	0	0	0	0.000809	0.000809	0	0	0	0	0	0	0
1	2	27	0.000282	0	0	1.58e-08	0.000282	0	0	0	0	0	0.0141	0	0.0173	0.0173	0.0173	0.0173	0	0.0148	0	-1.49e-05	0	0.0148	0.0275	0	0.0148	0.0148	0.0148	-0.0173	0.00818	-0.0124	0.0257	0.0133	0	0	0	0	0	0	0	0	0.0173	0.0173	0	0	0	0	0
1	3	28	0.000282	0	0	1.58e-08	0.000282	0	0	0	0	0	0	0.00066	0.00045	0.000452	0	1.84e-06	0.000464	0.00148	1.49e-05	0	0.000809	0.00066	0.00407	0	0.00148	0.00148	0.00148	0	0.000625	0	0.00658	0.00658	0	0	0	0	0	0	0	0	0	0	0	0	0	0	0
1	4	29	0.000282	0	0	1.58e-08	0.000282	0	0	0	0	0	0	0	0	1.79e-06	9.78e-06	1.1e-05	0	0	0	-1.49e-05	0	0	0.00771	0	0	0	0	-9.78e-06	0	0	0.0287	0.0287	0	0	0	0	0	0	0.00901	0.00901	9.78e-06	9.78e-06	0	0	0	0	0
1	5	30	0.000282	0	0	1.58e-08	0.000282	0	0	0	0	0	0.00539	0	0	1.19e-06	6.52e-06	7.34e-06	0	0	0	-1.49e-05	0	0.0058	0.0217	0.0058	0	0	0	-6.52e-06	0	-0.00427	0.0113	0.00699	0	0	0	0	0	0	0	0	0.0058	0.0058	0	0	0	0	0
1	6	31	0.000282	0	0	1.58e-08	0.000282	0	0	0	0	0	0	0	0	0	3.55e-06	4.1e-06	0	0	0	-1.49e-05	0	0	0	0	0	0	0	-3.55e-06	0	0	0.00986	0.00986	0	0	0	0	0	0	0	0	3.55e-06	3.55e-06	0	0	0	0	0
1	7	32	0.000281	0	0	1.58e-08	0.000281	0	0	0	0	0	0.00193	0	0	6.91e-07	3.06e-06	3.42e-06	0	0.00225	0	-1.49e-05	0	0.00225	0.0014	0	0.00225	0.00225	0.00225	-3.06e-06	0.00192	-0.0128	0.0202	0.00737	0	0	0	0	0	0	0	0	3.06e-06	3.06e-06	0	0	0	0	0
1	8	33	0.000281	0	0	1.58e-08	0.000281	0	0	0	0	0	0	0.000123	0.00407	0.00407	0.00407	0.00407	0	0.000421	1.49e-05	0	0.000283	0.000123	0.0341	0	0.000421	0.000421	0.000421	-0.00407	0	0	0.0101	0.0101	0	0	0	0	0	0	0	0	0.00407	0.00407	0	0	0	0	0
1	9	34	0.000281	0	0	1.58e-08	0.000281	0	0	0	0	0	0.0306	0	0	4.26e-07	2.01e-06	2.93e-06	0	0.0308	0	-1.49e-05	0	0.0308	0.0343	0	0.0308	0.0308	0.0308	-2.01e-06	0.0305	-0.134	0.487	0.353	0	0	0	0	0	0	0.0246	0.0246	2.01e-06	2.01e-06	0	0	0	0	0
1	10	35	0.000281	0	0	1.59e-08	0.000281	0	0	0	0	0	0.02	0	0	3.39e-07	1.6e-06	2.34e-06	0	0.0207	0	-1.49e-05	0	0.0207	0.0266	0	0.0207	0.0207	0.0207	-1.6e-06	0.0199	-0.00072	0.0577	0.057	0	0	0	0	0	0	0.0198	0.0198	1.6e-06	1.6e-06	0	0	0	0	0
1	11	36	0.000281	0	0	1.59e-08	0.000281	0	0	0	0	0	0.000772	0	0	0	0	0	0	0.00134	0	-1.49e-05	0	0.00134	0.00317	0	0.00134	0.00134	0.00134	0	0.000729	-0.000572	0.0134	0.0129	0	0	0	0	0	0	0	0	0	0	0	0	0	0	0
1	12	37	0.000281	0	0	1.59e-08	0.000281	0	0	0	0	0	2.66e-05	0	0	2e-07	0	0	0	0	0	-1.49e-05	0	2.66e-05	0.000276	2.66e-05	0	0	0	0	0	0	0	0	0	0	0	0	0	0	0	0	2.66e-05	2.66e-05	0	0	0	0	0
1	13	38	0.000281	0	0	1.59e-08	0.000281	0	0	0	0	0	0	0.00934	0	0.000119	0	0	0	0	0	-1.49e-05	0	0.00612	0.0234	0.00612	0	0	0	0	0	0	0	0	0	0	0	0	0	0	0	0	0.00612	0.00612	0	0	0	0	0
1	14	39	0.000281	0	0	1.59e-08	0.000281	0	0	0	0	0	0	0.00304	0	0	2.51e-05	0	0	0.00306	1.49e-05	0	0	0.00304	0.00386	0	0.00306	0.00306	0.00306	-2.51e-05	0.00282	0	0.0103	0.0103	0	0	0	0	0	0	0	0	2.51e-05	2.51e-05	0	0	0	0	0
1	15	40	0.000281	0	0	1.59e-08	0.000281	0	0	0	0	0	0	0.00411	0	5.88e-05	7.55e-05	0	0	0	0	-1.49e-05	0.000671	0	0.00591	0.000671	0	0	0	-7.55e-05	0	0	0.0409	0.0409	0	0	0	0	0	0	0	0	0.000747	0.000747	0	0	0	0	0
1	16	41	0.00028	0	0	1.59e-08	0.00028	0	0	0	0	0	0	0	0	4.68e-05	6.01e-05	6.75e-05	0	0	1.48e-05	0	0	0	0	1.48e-05	0	0	0	-6.01e-05	0	0	0.0597	0.0597	0	0	0	0	0	0	0.0338	0.0338	7.5e-05	7.5e-05	0	0	0	0	0
1	17	42	0.00028	0	0	1.59e-08	0.00028	0	0	0	0	0	0	0.000332	0.011	0.0112	0.0112	0.0112	0	0.00154	1.48e-05	0	0.0012	0.000332	0.0338	0	0.00154	0.00154	0.00154	-0.0112	0	0	0.028	0.028	0	0	0	0	0	0	0.0156	0.0156	0.0112	0.0112	0	0	0	0	0
1	18	43	0.00028	0	0	1.59e-08	0.00028	0.00807	0.00807	0	0	0	0	0.0083	0	0.000141	0.000176	0.00018	0	0.00929	0	-0.0233	0	0.00929	0.0105	0	0.00929	0.00929	0.00929	-0.000176	0	-0.000993	0.165	0.164	0	0	0	0	0	0	0.038	0.038	0.000176	0.000176	0	0	0	0	0
1	19	44	0.00028	0	0	1.59e-08	0.00028	0	0	0	0	0	0	0.00627	0	0.000112	0	8.08e-06	0.000158	0	0	-1.48e-05	0.00698	0	0.0204	0.00698	0	0	0	0	0	0	0.0656	0.0656	0	0	0	0	0	0	0	0	0.00698	0.00698	0	0	0	0	0
1	20	45	0.00028	0	0	1.59e-08	0.00028	0	0	0	0	0	0.00473	0	0.000361	0	0	0	0	0	0	-1.48e-05	0	0.00473	0.00624	0.00473	0	0	0	0	0.00888	0	0.0947	0.0947	0	0	0	0	0	0	0.0372	0.0372	0.00473	0.00473	0	0	0	0	0
1	21	46	0.00028	0	0	1.59e-08	0.00028	0	0	0	0	0	0	0.0168	0	0.000203	0.000247	0.000252	0	0.0173	0	-1.48e-05	0	0.0173	0.025	0	0.0173	0.0173	0.0173	-0.000247	0.0159	-0.00403	0.0954	0.0914	0	0	0	0	0	0	0.0808	0.0808	0.000247	0.000247	0	0	0	0	0
1	22	47	0.00028	0	0	1.59e-08	0.00028	0	0	0	0	0	0	0	0	0.000135	0	3.13e-06	0	0	0	-1.48e-05	0	0	0	0	0	0	0	0	0	0	0.00953	0.00953	0	0	0	0	0	0	0	0	0	0	0	0	0	0	0
1	23	48	0.00028	0	0	1.59e-08	0.00028	0	0	0	0	0	0	0.00302	0	0.000148	0	2.49e-06	0.00018	0	0	-1.48e-05	0.00334	0	0.00403	0.00334	0	0	0	0	0	0	0.0174	0.0174	0	0	0	0	0	0	0	0	0.00334	0.00334	0	0	0	0	0
2	0	49	0.000279	0	0	1.59e-08	0.000279	0	0	0	0	0	0	0	9.49e-05	0	4.46e-05	0	0	0	0	-1.48e-05	0	0	0	0	0	0	0	-4.46e-05	0	0	0	0	0	0	0	0	0	0	0	0	4.46e-05	4.46e-05	0	0	0	0	0
2	1	50	0.000279	0	0	1.6e-08	0.000279	0	0	0	0	0	0	0.000743	0.000801	0.000881	0.00093	0.000934	0	0.000952	0	-1.48e-05	0.000952	0	0	0	0.000952	0.000952	0.000952	-0.00093	0	0	0	0	0	0	0	0	0	0	0	0	0.00093	0.00093	0	0	0	0	0
2	2	51	0.000279	0	0	1.6e-08	0.000279	0.0142	0.0142	0	0	0	0	0.00119	0	5.34e-05	0.000119	0	0	0	1.48e-05	0	0	0.00119	0.00837	0.00121	0	0	0	-0.000119	0	0	0.0308	0.0308	0	0	0	0	0	0	0.00458	0.00458	0.00132	0.00132	0	0	0	0	0
2	3	52	0.000279	0	0	1.6e-08	0.000279	0	0	0	0	0	0	0.0314	0	3.56e-05	7.92e-05	9.13e-05	0	0.0327	0	-1.48e-05	0	0.0327	0.206	0	0.0327	0.0327	0.0327	-7.92e-05	0	-0.0249	3.17	3.14	0	0	0	0	0	0	0.103	0.103	7.92e-05	7.92e-05	0	0	0	0	0
2	4	53	0.000279	0	0	1.6e-08	0.000279	0	0	0	0	0	0.0245	0	0	2.37e-05	5.28e-05	6.09e-05	0	0.0254	0	-1.48e-05	0	0.0254	0.151	0	0.0254	0.0254	0.0254	-5.28e-05	0	-0.0202	2.29	2.27	0	0	0	0	0	0	0.0739	0.0739	5.28e-05	5.28e-05	0	0	0	0	0
2	5	54	0.000279	0	0	1.6e-08	0.000279	0	0	0	0	0	0	0.0232	0	1.58e-05	3.52e-05	4.06e-05	0	0.0237	0	-1.48e-05	0	0.0237	0.133	0	0.0237	0.0237	0.0237	-3.52e-05	0	-0.0196	1.98	1.96	0	0	0	0	0	0	0.0646	0.0646	3.52e-05	3.52e-05	0	0	0	0	0
2	6	55	0.000279	0	0	1.6e-08	0.000279	0	0	0	0	0	0	0.024	0	1.05e-05	9.78e-05	0.000101	0	0.0245	0	-1.48e-05	0	0.0245	0.111	0	0.0245	0.0245	0.0245	-9.78e-05	0	-0.0212	1.62	1.6	0	0	0	0	0	0	0.0569	0.0569	9.78e-05	9.78e-05	0	0	0	0	0
2	7	56	0.000279	0	0	1.6e-08	0.000279	0	0	0	0	0	0	0	0	0	0	0	0	0	0	-1.48e-05	0	0	0	0	0	0	0	0	0	0	0.0102	0.0102	0	0	0	0	0	0	0	0	0	0	0	0	0	0	0
2	8	57	0.000279	0	0	1.6e-08	0.000279	0	0	0	0	0	0.00345	0	0	5.21e-06	0	2.38e-06	0	0.00242	0	-1.47e-05	0.000516	0.0019	0.0213	0	0.00242	0.00242	0.00242	0	0	0	0.0101	0.0101	0	0	0	0	0	0	0	0	0	0	0	0	0	0	0
2	9	58	0.000278	0	0	1.6e-08	0.000278	0	0	0	0	0	0	0.0199	0	3.47e-06	0.000292	0.000293	0	0.0205	0	-1.47e-05	0	0.0205	0.119	0	0.0205	0.0205	0.0205	-0.000292	0	-0.0193	1.66	1.64	0	0	0	0	0	0	0.059	0.059	0.000292	0.000292	0	0	0	0	0
2	10	59	0.000278	0	0	1.6e-08	0.000278	0	0	0	0	0	0	0	0	2.31e-06	0	1.06e-06	0	0	0	-1.47e-05	0	0	0.000814	0	0	0	0	0	0	0	0	0	0	0	0	0	0	0	0	0	0	0	0	0	0	0	0
2	11	60	0.000278	0	0	1.6e-08	0.000278	0	0	0	0	0	0.00481	0	0.00048	0.000481	0.000624	0.000625	0	0	0	-1.47e-05	0.00144	0	0.00214	0.00144	0	0	0	-0.000624	0	0	0.000375	0.000375	0	0	0	0	0	0	0	0	0.00206	0.00206	0	0	0	0	0
2	12	61	0.000278	0	0	1.6e-08	0.000278	0	0	0	0	0	0.00389	0	0	1.03e-06	9.61e-05	9.66e-05	0	0.0044	0	-1.47e-05	0	0.0044	0.0203	0	0.0044	0.0044	0.0044	-9.61e-05	0	-0.00386	0.0152	0.0114	0	0	0	0	0	0	0	0	9.61e-05	9.61e-05	0	0	0	0	0
2	13	62	0.00129	0	0	1.6e-08	0.00129	0	0	0	0	0	0	0.0079	0.0035	0.0035	0.00359	0	0	0.00468	6.85e-05	0	0.00425	0.000364	0.00479	0	0.00468	0.00468	0.00468	-0.00359	0	0	0.0449	0.0449	0	0	0	0	0	0	0	0	0.00359	0.00359	0	0	0	0	0
2	14	63	0.00208	0	0	1.61e-08	0.00208	0	0	0	0	0	0.071	0	0.0538	0.0543	0.0544	0.0547	0	0.072	0	-0.00011	0	0.072	0.143	0	0.072	0.072	0.072	-0.0544	0	-0.0717	1.34	1.27	0	0	0	0	0	0	0.0284	0.0284	0.0544	0.0544	0	0	0	0	0
2	15	64	0.00274	0	0	1.61e-08	0.00274	0	0	0	0	0	0.00256	0	0	0.00037	0	0.000177	0	0.00298	0.000145	0	0.00284	0	0.00355	0	0.00298	0.00298	0.00298	0	0	0	0.105	0.105	0	0	0	0	0	0	0	0	0	0	0	0	0	0	0
2	16	65	0.00325	0	0	1.62e-08	0.00325	0	0	0.000745	0.000745	0.000745	0.0106	0	0	0.000247	0.000363	0.000481	0	0.0112	0	-0.000172	0	0.0112	0.0221	0	0.0112	0.0112	0.012	-0.000363	0	-0.0111	0.207	0.196	0	0	0	0	0	0	0.0692	0.0692	0.000363	0.000363	0	0	0	0	0
2	17	66	0.00356	0	0	1.63e-08	0.00356	0	0	0	0	0	0	0	0	0.000196	0	0.00011	0	0	0.000189	0	0	0	0.0193	0.000189	0	0	0	0	0	0	0.185	0.185	0	0	0	0	0	0	0.0217	0.0217	0.000189	0.000189	0	0	0	0	0
2	18	67	0.00366	0	0	1.64e-08	0.00366	0.006	0.006	0	0	0	0	8.44e-05	0	0.000131	0.000336	0	0	8.44e-05	0	-0.000194	0	8.44e-05	0.0336	0	8.44e-05	8.44e-05	8.44e-05	-0.000336	0	0	0.303	0.303	0	0	0	0	0	0	0.0252	0.0252	0.000336	0.000336	0	0	0	0	0
2	19	68	0.00353	0	0	1.65e-08	0.00353	0	0	0	0	0	0.00253	0	0	8.73e-05	0.000267	0.000356	0	0.00335	0.000187	0	0	0.00316	0.00385	0	0.00335	0.00335	0.00335	-0.000267	0	-0.00311	0.143	0.14	0	0	0	0	0	0	0.0102	0.0102	0.000267	0.000267	0	0	0	0	0
2	20	69	0.00318	0	0	1.66e-08	0.00318	0	0	0	0	0	0	0.00814	0	6.95e-05	0	0	0	0	0.000168	0	0.00689	0.00191	0.0164	0.00897	0	0	0	0	0	0	0.175	0.175	0	0	0	0	0	0	0.0421	0.0421	0.00897	0.00897	0	0	0	0	0
2	21	70	0.00265	0	0	1.66e-08	0.00265	0	0	0	0	0	0	0.0143	0	4.63e-05	0.000158	0.000201	0	0	0	-0.00014	0	0.0151	0.073	0.0151	0	0	0	-0.000158	0.0128	-0.0138	0.823	0.809	0	0	0	0	0	0	0.0979	0.0979	0.0153	0.0153	0	0	0	0	0
2	22	71	0.00195	0	0	1.67e-08	0.00195	0	0	0	0	0	0.0145	0	0	3.69e-05	0.000111	0.00014	0	0.015	0	-0.000103	0	0.015	0.0662	0	0.015	0.015	0.015	-0.000111	0	-0.0142	1.12	1.1	0	0	0	0	0	0	0.0313	0.0313	0.000111	0.000111	0	0	0	0	0
2	23	72	0.00116	0	0	1.67e-08	0.00116	0	0	0	0	0	0	0.00677	0.00758	0.0076	0.00765	0.00767	0	0.00711	0	-6.12e-05	0	0.00711	0.00268	0	0.00711	0.00711	0.00711	-0.00765	0.00508	-0.00654	0.0607	0.0542	0	0	0	0	0	0	0.00466	0.00466	0.00765	0.00765	0	0	0	0	0
3	0	73	0.0228	0	0	1.68e-08	0.0228	0	0	0	0	0	0.159	0	0.144	0.144	0.144	0.144	0	0.16	0	-0.00121	0	0.16	0.364	0	0.16	0.16	0.16	-0.144	0	-0.159	33	32.8	3.92	5.87	3.92	7.83	3.92	5.87	0.175	0.175	0.144	0.144	1.96	3.92	3.92	1.95	0.655
3	1	74	0.0211	0	0	1.74e-08	0.0211	0	0	0	0	0	0	0.154	0.139	0.139	0.139	0.139	0	0.154	0.00112	0	0.153	0.000412	0.356	0	0.154	0.154	0.154	-0.139	0	0	30.2	30.2	3.92	2.74	3.92	7.83	3.92	6.92	0.177	0.177	0.139	0.139	1.96	3.92	3.92	1.95	0.654
3	2	75	0.0197	0	0	1.79e-08	0.0197	0	0	0	0	0	0	0.148	0.133	0.133	0.133	0.134	0	0	0	-0.00104	0	0.148	0.367	0.148	0	0	0	-0.133	0	-0.147	32.9	32.7	3.92	5.87	3.92	7.83	3.92	5.87	0.174	0.174	0.281	0.281	1.96	3.92	3.92	1.95	0.654
3	3	76	0.0184	0	0	1.85e-08	0.0184	0	0	0	0	0	0.145	0	0.131	0.131	0.131	0.131	0	0.145	0	-0.000974	0	0.145	0.375	0	0.145	0.145	0.145	-0.131	0	-0.144	1.8	1.66	3.92	1.97	3.92	7.83	3.92	7.18	0.155	0.155	0.131	0.131	1.96	3.92	3.92	1.95	0.654
3	4	77	0.0174	0	0	1.9e-08	0.0174	0	0	0	0	0	0.142	0	0.129	0.129	0.129	0.129	0	0.142	0	-0.000922	0	0.142	0.374	0	0.142	0.142	0.142	-0.129	0.141	-0.142	1.68	1.54	3.92	5.87	3.92	7.83	3.92	5.87	0.141	0.141	0.129	0.129	1.96	3.92	3.92	1.95	0.654
3	5	78	0.0168	0	0	1.95e-08	0.0168	0	0	0	0	0	0	0.142	0.129	0.129	0.129	0.129	0	0.142	0	-0.000888	0.107	0.0344	0.377	0	0.142	0.142	0.142	-0.129	0	-0.0343	0.336	0.302	3.92	2.84	3.92	7.83	3.92	6.89	0.13	0.13	0.129	0.129	1.96	3.92	3.92	1.95	0.654
3	6	79	0.0164	0	0	2e-08	0.0164	0	0	0	0	0	0.14	0	0.127	0.127	0.127	0.127	0	0.14	0	-0.000868	0	0.14	0.38	0	0.14	0.14	0.14	-0.127	0	-0.14	2.56	2.42	3.92	5.87	3.92	7.83	3.92	5.87	0.126	0.126	0.127	0.127	1.96	3.92	3.92	1.95	0.654
3	7	80	0.0163	0	0	2.05e-08	0.0163	0	0	0	0	0	0	0.139	0.127	0.127	0.127	0.127	0	0.139	0	-0.000863	0	0.139	0.383	0	0.139	0.139	0.139	-0.127	0	-0.139	1.46	1.32	3.92	5.87	3.92	7.83	3.92	5.87	0.122	0.122	0.127	0.127	1.96	3.92	3.92	1.95	0.654
3	8	81	0.0163	0	0	2.1e-08	0.0163	0	0	0	0	0	0.131	0	0.118	0.118	0	5.05e-07	0.118	0.131	0	-0.000864	0	0.131	0.348	0	0.131	0.131	0.131	0	0.13	-0.131	0.387	0.256	3.92	2	3.92	7.83	3.92	7.16	0.104	0.104	0	0	1.96	3.92	3.92	2.03	0.63
3	9	82	0.0164	0	0	2.16e-08	0.0164	0	0	0	0	0	0	0.0921	0.0792	0.0792	0.0792	0.0792	0	0.0921	0	-0.000868	0.0214	0.0707	0.243	0	0.0921	0.0921	0.0921	-0.0792	0.0908	-0.0707	0.241	0.17	3.93	2.93	3.93	7.87	3.93	6.89	0.068	0.068	0.0792	0.0792	1.97	3.93	3.93	2.28	0.552
3	10	83	0.0167	0	0	2.21e-08	0.0167	0	0	0	0	0	0	0.0695	0.0562	0.0562	0.0562	0.0562	0	0.0695	0	-0.000884	0	0.0695	0.178	0	0.0695	0.0695	0.0695	-0.0562	0	-0.0695	0.186	0.117	3.93	3.52	3.93	7.86	3.93	6.68	0.0441	0.0441	0.0562	0.0562	1.96	3.93	3.93	2.42	0.503
3	11	84	0.0172	0	0	2.27e-08	0.0172	0	0	0	0	0	0.0352	0.0197	0.041	0.041	0.041	0.041	0	0	0	-0.000909	0	0.0549	0.134	0.0549	0	0	0	-0.041	0.0535	-0.0549	0.129	0.0739	2.82	1.45	2.82	5.63	2.82	5.15	0.028	0.028	0.0959	0.0959	1.41	2.82	2.82	1.4	0.471
3	12	85	0.000732	0	0	2.33e-08	0.000732	0	0	0	0	0	0	0.00599	0.00225	0.00225	0	9.97e-08	0.00225	0.00599	0	-3.87e-05	0	0.00599	0.00725	0	0.00599	0.00599	0.00599	0	0	-0.00599	0.0232	0.0173	0.0467	0.0232	0.0467	0.0934	0.0467	0.0856	0.00621	0.00621	0	0	0.0233	0.0467	0.0467	0.0231	0.00787
3	13	86	0.00164	0	0	2.34e-08	0.00164	0	0	0	0	0	0	0.0192	0.0133	0.0133	0.0133	0.0133	0	0	8.69e-05	0	0.0189	0.000241	0.037	0.0192	0	0	0	-0.0133	0	0	0.0817	0.0817	0.0311	0.0119	0.0311	0.0622	0.0311	0.0583	0.00883	0.00883	0.0325	0.0325	0.0156	0.0311	0.0311	0.0149	0.00539
3	14	87	0.00228	0	0	2.34e-08	0.00228	0	0	0	0	0	0.00301	0	0.00307	0.00307	0.00307	0.00307	0	0.00301	0	-0.000121	0	0.00301	0.00137	0	0.00301	0.00301	0.00301	-0.00307	0.000868	-0.00285	0.0826	0.0797	0.0207	0.00995	0.0207	0.0415	0.0207	0.0382	0.00334	0.00334	0.00307	0.00307	0.0104	0.0207	0.0207	0.00952	0.00374
3	15	88	0.00286	0	0	2.35e-08	0.00286	0	0	0	0	0	0.0233	0	0.0171	0.0171	0.0171	0.0171	0	0.0235	0	-0.000151	0	0.0235	0.037	0	0.0235	0.0235	0.0235	-0.0171	0	-0.0231	0.172	0.149	0.0138	0.00638	0.0138	0.0277	0.0138	0.0255	0.023	0.023	0.0171	0.0171	0.00692	0.0138	0.0138	0.00585	0.00266
3	16	89	0.00329	0	0	2.37e-08	0.00329	0	0	0	0	0	0	0.0121	0.00673	0.00673	0.00673	0.00673	0	0.0122	0	-0.000174	0.0119	0.00029	0.0219	0	0.0122	0.0122	0.0122	-0.00673	0	0	0.133	0.133	0.00922	0.00415	0.00922	0.0184	0.00922	0.0171	0.00781	0.00781	0.00673	0.00673	0.00461	0.00922	0.00922	0.00369	0.00184
3	17	90	0.00355	0	0	2.38e-08	0.00355	0	0	0	0	0	0.00418	0	0	1.66e-08	5.99e-08	8.72e-08	0	0.00427	0	-0.000188	0	0.00427	0.0294	0	0.00427	0.00427	0.00427	-5.99e-08	0	-0.00407	0.242	0.238	0.00615	0	0.00615	0.0123	0.00615	0.0123	0.0154	0.0154	5.99e-08	5.99e-08	0.00307	0.00615	0.00615	0.00246	0.00123
3	18	91	0.00361	0	0	2.39e-08	0.00361	0	0	0	0	0	0	0.0105	0.00694	0.00694	0.00694	0.00694	0	0.0105	0	-0.000191	0.0103	0.000262	0.0152	0	0.0105	0.0105	0.0105	-0.00694	0	0	0.145	0.145	0.0041	0.00615	0.0041	0.0082	0.0041	0.00615	0.00545	0.00545	0.00694	0.00694	0.00205	0.0041	0.0041	0.00164	0.00082
3	19	92	0.00346	0	0	2.4e-08	0.00346	0	0	0	0	0	0	0	0	0	0	0	0	0	0	-0.000183	0	0	0	0	0	0	0	0	0	0	0.124	0.124	0.00273	0.00123	0.00273	0.00546	0.00273	0.00505	0	0	0	0	0.00137	0.00273	0.00273	0.00109	0.000546
3	20	93	0.0031	0	0	2.42e-08	0.0031	0	0	0	0	0	0	0.0217	0.018	0.018	0	1.37e-08	0.018	0	0.000164	0	0.0214	0.000129	0.0263	0.0217	0	0	0	0	0	0	0.152	0.152	0.00182	0.00082	0.00182	0.00364	0.00182	0.00337	0	0	0.0217	0.0217	0.000911	0.00182	0.00182	0.000729	0.000364
3	21	94	0.00255	0	0	2.43e-08	0.00255	0	0	0	0	0	0	0	0.000777	0.000777	0.000777	0	0	0	0	-0.000135	0	0	0.00367	0	0	0	0	-0.000777	0	0	0.127	0.127	0.00121	0.000546	0.00121	0.00243	0.00121	0.00225	0	0	0.000777	0.000777	0.000607	0.00121	0.00121	0.000486	0.000243
3	22	95	0.00185	0	0	2.43e-08	0.00185	0	0	0	0	0	0	0.00342	0.000731	0.000731	0.000885	0.000943	0	0.00415	9.81e-05	0	0.00397	7.64e-05	0.00421	0	0.00415	0.00415	0.00415	-0.000885	0.000582	0	0.0664	0.0664	0.000809	0.000364	0.000809	0.00162	0.000809	0.0015	0	0	0.000885	0.000885	0.000405	0.000809	0.000809	0.000324	0.000162
3	23	96	0.00105	0	0	2.44e-08	0.00105	0	0	0	0	0	0.00832	0	0	2.72e-09	0	5.33e-05	0.000291	0	0	-5.56e-05	0	0.00909	0.0292	0.00909	0	0	0	0	0	-0.00902	0.596	0.587	0.00054	0.000809	0.00054	0.00108	0.00054	0.000809	0.0131	0.0131	0.00909	0.00909	0.00027	0.00054	0.00054	0.000216	0.000108
4	0	97	0.0189	0	0	2.44e-08	0.0189	0	0	0	0	0	0	0.231	0.216	0.216	0.216	0.216	0	0	0	-0.001	0	0.231	0.332	0.231	0	0	0	-0.216	0	-0.231	32.7	32.5	3.92	5.87	3.92	7.83	3.92	5.87	0.0729	0.0729	0.448	0.448	1.96	3.92	3.92	1.95	0.654
4	1	98	0.0175	0	0	2.51e-08	0.0175	0	0	0	0	0	0	0.0512	0.0375	0.0375	0.0376	0.0376	0	0.0516	0	-0.000929	0.0515	6.96e-05	0.113	0	0.0516	0.0516	0.0516	-0.0376	0.03	0	0.0958	0.0958	2.76	1.72	2.76	5.52	2.76	4.95	0.0348	0.0348	0.0376	0.0376	1.38	2.76	2.76	1.38	0.462
4	2	99	0.0164	0	0	2.58e-08	0.0164	0	0	0	0	0	0	0.0388	0.0258	0.0258	0.0259	0.0259	0	0.039	0	-0.00087	0.039	4.64e-05	0.089	0	0.039	0.039	0.039	-0.0259	0	0	0.0701	0.0701	4.15	4.01	4.15	8.29	4.15	6.96	0.0213	0.0213	0.0259	0.0259	2.07	4.15	4.15	2.82	0.443
4	3	100	0.0156	0	0	2.64e-08	0.0156	0	0	0	0	0	0	0.034	0.0216	0.0216	0.0216	0.0216	0	0.0341	0	-0.000824	0.0341	3.09e-05	0.0862	0	0.0341	0.0341	0.0341	-0.0216	0	0	0.723	0.723	2.6	3.9	2.6	5.19	2.6	3.9	0.0159	0.0159	0.0216	0.0216	1.3	2.6	2.6	1.29	0.434
4	4	101	0.0149	0	0	2.71e-08	0.0149	0	0	0	0	0	0	0.0327	0.0207	0.0207	0.0208	0.0208	0	0.0328	0	-0.00079	0.0328	2.06e-05	0.0827	0	0.0328	0.0328	0.0328	-0.0208	0	0	0.705	0.705	2.57	3.86	2.57	5.15	2.57	3.86	0.0144	0.0144	0.0208	0.0208	1.29	2.57	2.57	1.28	0.43
4	5	102	0.0145	0	0	2.77e-08	0.0145	0	0	0	0	0	0	0.0347	0.023	0.023	0.023	0.023	0	0.0347	0	-0.000768	0.0347	1.37e-05	0.0779	0	0.0347	0.0347	0.0347	-0.023	0	0	0.694	0.694	3.98	5.98	3.98	7.97	3.98	5.98	0.0134	0.0134	0.023	0.023	1.99	3.98	3.98	2.69	0.43
4	6	103	0.0143	0	0	2.83e-08	0.0143	0	0	0	0	0	0	0.0345	0.0229	0.0229	0.0229	0.0229	0	0.0345	0	-0.000757	0.0345	9.16e-06	0.0846	0	0.0345	0.0345	0.0345	-0.0229	0	0	0.686	0.686	2.57	3.85	2.57	5.13	2.57	3.85	0.0127	0.0127	0.0229	0.0229	1.28	2.57	2.57	1.28	0.429
4	7	104	0.0143	0	0	2.89e-08	0.0143	0	0	0	0	0	0	0.0319	0.0202	0.0202	0.0202	0.0202	0	0	0	-0.000756	0.032	6.11e-06	0.0765	0.032	0	0	0	-0.0202	0	0	0.0499	0.0499	3.95	4	3.95	7.89	3.95	6.56	0.0124	0.0124	0.0522	0.0522	1.97	3.95	3.95	2.67	0.426
4	8	105	0.0145	0	0	2.96e-08	0.0145	0	0	0	0	0	0	0.0563	0.0443	0.0443	0.0443	0.0443	0	0	0	-0.000767	0	0.0563	0.12	0.0563	0	0	0	-0.0443	0	-0.0563	30.2	30.1	2.69	1.35	2.69	5.37	2.69	4.92	0.0204	0.0204	0.101	0.101	1.34	2.69	2.69	1.34	0.45
4	9	106	0.0148	0	0	3.03e-08	0.0148	0	0	0	0	0	0	0.0576	0.0452	0.0452	0.0452	0.0452	0	0	0	-0.000785	0	0.0576	0.124	0.0576	0	0	0	-0.0452	0	-0.0576	30.2	30.1	2.7	1.35	2.7	5.39	2.7	4.94	0.02	0.02	0.103	0.103	1.35	2.7	2.7	1.34	0.451
4	10	107	0.0153	0	0	3.1e-08	0.0153	0	0	0	0	0	0.0961	0	0.0831	0.0831	0.0831	0.0831	0	0.0961	0	-0.000811	0.0961	1.81e-06	0.171	0	0.0961	0.0961	0.0961	-0.0831	0	0	0.361	0.361	2.93	1.47	2.93	5.86	2.93	5.37	0.02	0.02	0.0831	0.0831	1.46	2.93	2.93	1.46	0.49
4	11	108	0.0159	0	0	3.17e-08	0.0159	0	0	0	0	0	0	0.063	0.0493	0.0493	0.0493	0.0493	0	0.063	0.000842	0	0.0622	1.21e-06	0.142	0	0.063	0.063	0.063	-0.0493	0	0	0.0953	0.0953	2.81	1.42	2.81	5.61	2.81	5.14	0.0214	0.0214	0.0493	0.0493	1.4	2.81	2.81	1.43	0.458
4	12	109	0.0012	0	0	3.25e-08	0.0012	0	0	0	0	0	0.0118	0	0.00789	0.00789	0.00789	0.00789	0	0	0	-6.35e-05	0	0.0118	0.0238	0.0118	0	0	0	-0.00789	0	-0.0118	0.0522	0.0404	0.0961	0.0478	0.0961	0.192	0.0961	0.176	0.0146	0.0146	0.0197	0.0197	0.048	0.0961	0.0961	0.0476	0.0162
4	13	110	0.00209	0	0	3.26e-08	0.00209	0	0	0	0	0	0	0.0102	0.00761	0.00761	0	1.82e-07	0.00761	0.0102	0	-0.000111	0	0.0102	0.0179	0	0.0102	0.0102	0.0102	0	0	-0.0102	0.0833	0.073	0.0762	0.0377	0.0762	0.152	0.0762	0.14	0.0102	0.0102	0	0	0.0381	0.0762	0.0762	0.0373	0.013
4	14	111	0.00278	0	0	3.27e-08	0.00278	0	0	0	0	0	0.00897	0	0.00736	0.00736	0.00736	0.00736	0	0.00898	0	-0.000147	0	0.00898	0.0133	0	0.00898	0.00898	0.00898	-0.00736	0	-0.00897	0.108	0.0994	0.0597	0.0293	0.0597	0.119	0.0597	0.11	0.00681	0.00681	0.00736	0.00736	0.0299	0.0597	0.0597	0.0288	0.0103
4	15	112	0.00323	0	0	3.29e-08	0.00323	0	0	0	0	0	0	0.00963	0.00868	0.00868	0	8.11e-08	0.00868	0.00963	0	-0.000171	0.00963	2.38e-07	0.0115	0	0.00963	0.00963	0.00963	0	0	0	0.112	0.112	0.0544	0.0266	0.0544	0.109	0.0544	0.0999	0.00439	0.00439	0	0	0.0272	0.0544	0.0544	0.026	0.00947
4	16	113	0.00351	0	0	3.3e-08	0.00351	0	0	0	0	0	0	0.00673	0.00566	0.00566	0.00566	0.00566	0	0.00673	0	-0.000186	0	0.00673	0.00518	0	0.00673	0.00673	0.00673	-0.00566	0	-0.00673	0.136	0.129	0.0524	0.0258	0.0524	0.105	0.0524	0.0963	0.00339	0.00339	0.00566	0.00566	0.0262	0.0524	0.0524	0.0253	0.00902
4	17	114	0.00367	0	0	3.32e-08	0.00367	0	0	0	0	0	0.00746	0	0.00621	0.00621	0.00622	0.00622	0	0.00746	0	-0.000194	0	0.00746	0.00954	0	0.00746	0.00746	0.00746	-0.00622	0	-0.00746	0.142	0.134	0.0379	0.0183	0.0379	0.0758	0.0379	0.0697	0.00289	0.00289	0.00622	0.00622	0.019	0.0379	0.0379	0.0177	0.00673
4	18	115	0.00371	0	0	3.34e-08	0.00371	0	0	0	0	0	0	0.0066	0.0053	0.0053	0.0053	0.0053	0	0.0066	0	-0.000196	0	0.0066	0.00889	0	0.0066	0.0066	0.0066	-0.0053	0	-0.0066	0.142	0.136	0.0381	0.0186	0.0381	0.0762	0.0381	0.07	0.0027	0.0027	0.0053	0.0053	0.019	0.0381	0.0381	0.0181	0.00665
4	19	116	0.00362	0	0	3.36e-08	0.00362	0	0	0	0	0	0.00704	0	0.0058	0.0058	0	1.6e-08	0.0058	0.00704	0	-0.000192	0	0.00704	0.0127	0	0.00704	0.00704	0.00704	0	0	-0.00704	0.374	0.366	0.0609	0.0914	0.0609	0.122	0.0609	0.0914	0.0038	0.0038	0	0	0.0305	0.0609	0.0609	0.0296	0.0104
4	20	117	0.00343	0	0	3.38e-08	0.00343	0	0	0	0	0	0.00728	0	0.00624	0.00624	0	1.07e-08	0.00624	0.00728	0	-0.000182	0	0.00728	0.00802	0	0.00728	0.00728	0.00728	0	0	-0.00728	0.133	0.126	0.0381	0.0184	0.0381	0.0761	0.0381	0.07	0.0032	0.0032	0	0	0.019	0.0381	0.0381	0.0178	0.00676
4	21	118	0.00296	0	0	3.39e-08	0.00296	0	0	0	0	0	0.00624	0	0.00507	0.00507	0.00507	0.00507	0	0.00624	0	-0.000156	0	0.00624	0.00809	0	0.00624	0.00624	0.00624	-0.00507	0	-0.00624	0.225	0.219	0.0322	0.00684	0.0322	0.0645	0.0322	0.0622	0.0018	0.0018	0.00507	0.00507	0.0161	0.0322	0.0322	0.015	0.00574
4	22	119	0.0021	0	0	3.41e-08	0.0021	0	0	0.000721	0.000721	0.000721	0.000721	0	0	0	2.59e-08	3.07e-08	0	0.000721	0.000289	0	0.000432	1.39e-08	0.00407	0	0.000721	0.000721	0.00144	-2.59e-08	0	0	0.0753	0.0753	0.0215	0.0104	0.0215	0.043	0.0215	0.0395	0.00299	0.00299	2.59e-08	2.59e-08	0.0107	0.0215	0.0215	0.00996	0.00384
4	23	120	0.00119	0	0	3.42e-08	0.00119	0	0	0	0	0	0.00232	0	0	0	1.73e-08	2.04e-08	0	0.00232	0	-6.3e-05	0	0.00232	0.00581	0	0.00232	0.00232	0.00232	-1.73e-08	0.000467	-0.00232	0.0389	0.0366	0.0143	0.00694	0.0143	0.0286	0.0143	0.0263	0	0	1.73e-08	1.73e-08	0.00716	0.0143	0.0143	0.00672	0.00254
5	0	121	0.0168	0	0	3.42e-08	0.0168	0	0	0	0	0	0	0.039	0.0243	0.0243	0.0243	0.0243	0	0	0	-0.00089	0.039	7.4e-09	0.0925	0.039	0	0	0	-0.0243	0	0	0.798	0.798	3.93	5.89	3.93	7.85	3.93	5.89	0.0168	0.0168	0.0633	0.0633	1.96	3.93	3.93	2.61	0.437
5	1	122	0.016	0	0	3.51e-08	0.016	0	0	0	0	0	0	0.0414	0.0274	0.0274	0	1.68e-09	0.0274	0.0414	0	-0.000845	0	0.0414	0.0898	0	0.0414	0.0414	0.0414	0	0.00665	-0.0414	0.0871	0.0457	2.57	1.58	2.57	5.14	2.57	4.61	0.011	0.011	0	0	1.28	2.57	2.57	1.28	0.43
5	2	123	0.0152	0	0	3.59e-08	0.0152	0	0	0	0	0	0.275	0	0.262	0.262	0.262	0.262	0	0.275	0	-0.000805	0	0.275	0.359	0	0.275	0.275	0.275	-0.262	0	-0.275	32.8	32.5	4.02	6.03	4.02	8.04	4.02	6.03	0.0273	0.0273	0.262	0.262	2.01	4.02	4.02	2	0.672
5	3	124	0.0146	0	0	3.68e-08	0.0146	0	0	0	0	0	0	0.048	0.0353	0.0353	0.0353	0.0353	0	0.048	0	-0.000771	0	0.048	0.109	0	0.048	0.048	0.048	-0.0353	0	-0.048	0.107	0.0591	4.16	3.72	4.16	8.33	4.16	7.09	0.0258	0.0258	0.0353	0.0353	2.08	4.16	4.16	2.83	0.444
5	4	125	0.0141	0	0	3.76e-08	0.0141	0	0	0	0	0	0.286	0	0.274	0.274	0.274	0.274	0	0	0	-0.000745	0	0.286	0.364	0.286	0	0	0	-0.274	0	-0.286	32.8	32.5	4.08	6.12	4.08	8.16	4.08	6.12	0.0246	0.0246	0.56	0.56	2.04	4.08	4.08	2.04	0.682
5	5	126	0.0138	0	0	3.84e-08	0.0138	0	0	0	0	0	0.311	0	0.299	0.299	0.299	0.299	0	0	0	-0.000729	0	0.311	0.385	0.311	0	0	0	-0.299	0	-0.311	32.9	32.6	4.22	6.34	4.22	8.45	4.22	6.34	0.0217	0.0217	0.61	0.61	2.11	4.22	4.22	2.11	0.706
5	6	127	0.0136	0	0	3.92e-08	0.0136	0	0	0	0	0	0.294	0	0.282	0.282	0.282	0.282	0	0.294	0	-0.000722	0	0.294	0.367	0	0.294	0.294	0.294	-0.282	0	-0.294	32.7	32.4	4.12	6.18	4.12	8.24	4.12	6.18	0.0214	0.0214	0.282	0.282	2.06	4.12	4.12	2.06	0.689
5	7	128	0.0137	0	0	4e-08	0.0137	0	0	0	0	0	0	0.0507	0.0388	0.0388	0.0388	0.0388	0	0.0507	0	-0.000725	0	0.0507	0.122	0	0.0507	0.0507	0.0507	-0.0388	0	-0.0507	31	31	2.66	3.99	2.66	5.33	2.66	3.99	0.0207	0.0207	0.0388	0.0388	1.33	2.66	2.66	1.33	0.445
5	8	129	0.0139	0	0	4.09e-08	0.0139	0	0	0	0	0	0.0502	0	0.0379	0.0379	0.0379	0.0379	0	0.0502	0	-0.000737	0	0.0502	0.12	0	0.0502	0.0502	0.0502	-0.0379	0	-0.0502	31	31	2.66	3.99	2.66	5.31	2.66	3.99	0.0195	0.0195	0.0379	0.0379	1.33	2.66	2.66	1.33	0.444
5	9	130	0.0143	0	0	4.18e-08	0.0143	0	0	0	0	0	0.0339	0	0.0212	0.0212	0.0212	0.0212	0	0.0339	0.000758	0	0	0.0332	0.0819	0	0.0339	0.0339	0.0339	-0.0212	0	-0.0332	30	30	4.15	4.03	4.15	8.31	4.15	6.96	0.0125	0.0125	0.0212	0.0212	2.08	4.15	4.15	2.87	0.428
5	10	131	0.0148	0	0	4.27e-08	0.0148	0	0	0	0	0	0.0357	0	0.0224	0.0224	0.0224	0.0224	0	0.0357	0.000785	0	0.0349	1.28e-10	0.088	0	0.0357	0.0357	0.0357	-0.0224	0	0	0.0561	0.0561	2.57	1.52	2.57	5.14	2.57	4.64	0.0127	0.0127	0.0224	0.0224	1.29	2.57	2.57	1.28	0.43
5	11	132	0.0154	0	0	4.37e-08	0.0154	0	0	0	0	0	0.0459	0	0.032	0.032	0.032	0.032	0	0.0459	0.000817	0	0	0.0451	0.107	0	0.0459	0.0459	0.0459	-0.032	0	-0.0451	0.0933	0.0481	2.61	1.31	2.61	5.22	2.61	4.79	0.0111	0.0111	0.032	0.032	1.31	2.61	2.61	1.3	0.436
5	12	133	0.000875	0	0	4.48e-08	0.000875	0	0	0	0	0	0.00841	0	0.00562	0.00562	0.00562	0.00562	0	0.00841	0	-4.63e-05	0	0.00841	0.0172	0	0.00841	0.00841	0.00841	-0.00562	0	-0.00841	0.107	0.0985	0.0702	0.105	0.0702	0.14	0.0702	0.105	0.0105	0.0105	0.00562	0.00562	0.0351	0.0702	0.0702	0.0349	0.0118
5	13	134	0.00174	0	0	4.49e-08	0.00174	0	0	0.00205	0.00205	0.00205	0.00574	0	0.00417	0.00417	0.00417	0.00417	0	0.00574	9.23e-05	0	0	0.00565	0.0119	0	0.00574	0.00574	0.00779	-0.00417	0.00159	-0.00565	0.0831	0.0775	0.0468	0.0198	0.0468	0.0936	0.0468	0.087	0.00858	0.00858	0.00417	0.00417	0.0234	0.0468	0.0468	0.0228	0.00802
5	14	135	0.00231	0	0	4.5e-08	0.00231	0	0	0	0	0	0.00562	0	0.00486	0.00486	0.00486	0.00486	0	0.00562	0.000122	0	0	0.0055	0.00764	0	0.00562	0.00562	0.00562	-0.00486	0	-0.0055	0.0918	0.0863	0.0316	0.0154	0.0316	0.0632	0.0316	0.0581	0.00159	0.00159	0.00486	0.00486	0.0158	0.0316	0.0316	0.0149	0.00555
5	15	136	0.00265	0	0	4.52e-08	0.00265	0	0	0	0	0	0	0.00488	0.004	0.004	0.004	0.004	0	0.00488	0	-0.00014	0	0.00488	0.00516	0	0.00488	0.00488	0.00488	-0.004	0	-0.00488	0.102	0.0968	0.0211	0.01	0.0211	0.0421	0.0211	0.0388	0.000274	0.000274	0.004	0.004	0.0105	0.0211	0.0211	0.00954	0.00384
5	16	137	0.00287	0	0	4.54e-08	0.00287	0	0	0	0	0	0	0.00312	0.00201	0.00201	0.00201	0.00201	0	0.00312	0	-0.000152	0	0.00312	0.00462	0	0.00312	0.00312	0.00312	-0.00201	0	-0.00312	0.107	0.104	0.014	0.00649	0.014	0.0281	0.014	0.0259	0.000866	0.000866	0.00201	0.00201	0.00702	0.014	0.014	0.00595	0.0027
5	17	138	0.003	0	0	4.56e-08	0.003	0	0	0	0	0	0.00261	0	0.00136	0.00136	0	0	0.00136	0.00261	0	-0.000159	0	0.00261	0.0073	0	0.00261	0.00261	0.00261	0	0	-0.00261	0.122	0.119	0.00936	0.00421	0.00936	0.0187	0.00936	0.0173	0.00118	0.00118	0	0	0.00468	0.00936	0.00936	0.00375	0.00187
5	18	139	0.00302	0	0	4.58e-08	0.00302	0	0	0	0	0	0	0.00172	0.000441	0.000441	0.000441	0.000441	0	0.00172	0	-0.00016	0	0.00172	0.00438	0	0.00172	0.00172	0.00172	-0.000441	0	-0.00172	0.117	0.115	0.00624	0.00281	0.00624	0.0125	0.00624	0.0115	0.00085	0.00085	0.000441	0.000441	0.00312	0.00624	0.00624	0.0025	0.00125
5	19	140	0.00292	0	0	4.6e-08	0.00292	0	0	0	0	0	0.0045	0	0.00331	0.00331	0.00331	0.00331	0	0.0045	0	-0.000155	0	0.0045	0.00978	0	0.0045	0.0045	0.0045	-0.00331	0	-0.0045	0.18	0.175	0.00416	0	0.00416	0.00832	0.00416	0.00832	0.00301	0.00301	0.00331	0.00331	0.00208	0.00416	0.00416	0.00166	0.000832
5	20	141	0.00272	0	0	4.62e-08	0.00272	0	0	0	0	0	0	0.00251	0.00153	0.00153	0.00153	0.00153	0	0.00251	0	-0.000144	0	0.00251	0.0036	0	0.00251	0.00251	0.00251	-0.00153	0	-0.00251	0.116	0.113	0.00277	0.00125	0.00277	0.00555	0.00277	0.00513	0.000189	0.000189	0.00153	0.00153	0.00139	0.00277	0.00277	0.00111	0.000555
5	21	142	0.0024	0	0	4.64e-08	0.0024	0	0	0	0	0	0.000663	0	0	0	0	0	0	0.000663	0	-0.000127	0	0.000663	0.00165	0	0.000663	0.000663	0.000663	0	0	-0.000663	0.0887	0.088	0.00185	0.000832	0.00185	0.0037	0.00185	0.00342	0.00033	0.00033	0	0	0.000925	0.00185	0.00185	0.00074	0.00037
5	22	143	0.00174	0	0	4.65e-08	0.00174	0	0	0	0	0	0	0.00143	0	0	0	0	0	0.000102	9.21e-05	0	0	1.01e-05	0.00223	0	0.000102	0.000102	0.000102	0	0	0	0.0624	0.0624	0.00123	0.000555	0.00123	0.00247	0.00123	0.00228	0	0	0	0	0.000617	0.00123	0.00123	0.000493	0.000247
5	23	144	0.000935	0	0	4.66e-08	0.000935	0	0	0.000485	0.000485	0.000485	0	0.00108	0.0009	0.0009	0	0	0.0009	0	0.00101	0	0.000166	6.76e-06	0	0.00118	0	0	0.000485	0	0	0	0.0346	0.0346	0.000822	0.00037	0.000822	0.00164	0.000822	0.00152	0	0	0.00118	0.00118	0.000411	0.000822	0.000822	0.000329	0.000164
6	0	145	0.0165	0	0	4.67e-08	0.0165	0	0	0	0	0	0.0453	0	0.0305	0.0306	0	0	0.0306	0.0454	0	-0.000871	0.0454	4.51e-06	0.0984	0	0.0454	0.0454	0.0454	0	0	0	30	30	2.6	1.3	2.6	5.21	2.6	4.77	0.0126	0.0126	0	0	1.3	2.6	2.6	1.3	0.435
6	1	146	0.0156	0	0	4.78e-08	0.0156	0	0	0	0	0	0	0.0369	0.0229	0.0229	0.0229	0.0229	0	0	0.000825	0	0.0362	3e-06	0.0926	0.037	0	0	0	-0.0229	0	0	0.764	0.764	2.61	3.92	2.61	5.23	2.61	3.92	0.0168	0.0168	0.06	0.06	1.31	2.61	2.61	1.3	0.437
6	2	147	0.0148	0	0	4.9e-08	0.0148	0	0	0	0	0	0.257	0	0.244	0.244	0.244	0.244	0	0.257	0	-0.000785	0	0.257	0.335	0	0.257	0.257	0.257	-0.244	0	-0.257	32.6	32.3	3.92	5.87	3.92	7.83	3.92	5.87	0.0264	0.0264	0.244	0.244	1.96	3.92	3.92	1.95	0.655
6	3	148	0.0142	0	0	5.01e-08	0.0142	0	0	0.0422	0.0422	0.0422	0	0.0422	0.0294	0.0295	0.0295	0.0295	0	0.0423	0.000751	0	0.0415	1.34e-06	0.0992	0	0.0423	0.0423	0.0845	-0.0295	0	0	0.104	0.104	2.62	1.86	2.62	5.23	2.62	4.61	0.0135	0.0135	0.0295	0.0295	1.31	2.62	2.62	1.3	0.438
6	4	149	0.0137	0	0	5.12e-08	0.0137	0	0	0	0	0	0.102	0	0.0892	0.0892	0.0892	0.0892	0	0	0	-0.000726	0	0.102	0.171	0.102	0	0	0	-0.0892	0	-0.102	0.206	0.105	4.12	2.36	4.12	8.25	4.12	7.46	0.0225	0.0225	0.191	0.191	2.06	4.12	4.12	2.63	0.497
6	5	150	0.0134	0	0	5.22e-08	0.0134	0	0	0	0	0	0	0.0425	0.0304	0.0304	0.0304	0.0304	0	0.0425	0	-0.00071	0.0425	5.93e-07	0.102	0	0.0425	0.0425	0.0425	-0.0304	0	0	0.856	0.856	4.05	6.08	4.05	8.11	4.05	6.08	0.0125	0.0125	0.0304	0.0304	2.03	4.05	4.05	2.74	0.437
6	6	151	0.0133	0	0	5.33e-08	0.0133	0	0	0	0	0	0.275	0	0.263	0.263	0.263	0.263	0	0	0	-0.000703	0	0.275	0.349	0.275	0	0	0	-0.263	0	-0.275	32.6	32.3	4.01	6.01	4.01	8.02	4.01	6.01	0.0201	0.0201	0.538	0.538	2	4.01	4.01	2	0.67
6	7	152	0.0133	0	0	5.44e-08	0.0133	0	0	0	0	0	0	0.0323	0.0202	0.0202	0	0	0.0202	0	0	-0.000706	0.0323	2.64e-07	0.0814	0.0323	0	0	0	0	0	0	0.0674	0.0674	2.55	1.85	2.55	5.1	2.55	4.48	0.0119	0.0119	0.0323	0.0323	1.28	2.55	2.55	1.27	0.426
6	8	153	0.0136	0	0	5.55e-08	0.0136	0	0	0	0	0	0.268	0	0.255	0.255	0.255	0.255	0	0.268	0	-0.000719	0.268	1.76e-07	0.34	0	0.268	0.268	0.268	-0.255	0.123	0	0.277	0.277	3.96	3.48	3.96	7.91	3.96	6.75	0.0175	0.0175	0.255	0.255	1.98	3.96	3.96	1.97	0.661
6	9	154	0.014	0	0	5.67e-08	0.014	0	0	0	0	0	0	0.0568	0.0439	0.0439	0.0439	0.0439	0	0	0	-0.000739	0	0.0568	0.119	0.0568	0	0	0	-0.0439	0	-0.0568	30.8	30.7	2.67	4.01	2.67	5.34	2.67	4.01	0.0102	0.0102	0.101	0.101	1.34	2.67	2.67	1.33	0.447
6	10	155	0.0144	0	0	5.8e-08	0.0144	0	0	0	0	0	0	0.0355	0.0221	0.0221	0.0221	0.0221	0	0	0	-0.000765	0.0355	7.81e-08	0.0891	0.0355	0	0	0	-0.0221	0.00884	0	0.752	0.752	3.93	5.9	3.93	7.87	3.93	5.9	0.0119	0.0119	0.0577	0.0577	1.97	3.93	3.93	2.65	0.429
6	11	156	0.015	0	0	5.93e-08	0.015	0	0	0	0	0	0	0.0371	0.0231	0.0231	0.0231	0.0231	0	0	0	-0.000796	0.0371	5.21e-08	0.0944	0.0371	0	0	0	-0.0231	0	0	0.0554	0.0554	3.93	3.79	3.93	7.86	3.93	6.59	0.012	0.012	0.0601	0.0601	1.96	3.93	3.93	2.64	0.431
6	12	157	0.000205	0	0	6.07e-08	0.000205	0	0	0	0	0	0	0.00155	0	5.67e-07	0	0	5.67e-07	0.00155	0	-1.09e-05	0.00155	3.47e-08	0.00848	0	0.00155	0.00155	0.00155	0	0	0	0.00685	0.00685	0.00809	0.00401	0.00809	0.0162	0.00809	0.0148	0.00233	0.00233	0	0	0.00405	0.00809	0.00809	0.00397	0.00137
6	13	158	0.0011	0	0	6.08e-08	0.0011	0	0	0	0	0	0	0.00122	0.000969	0.000969	0	0	0.000969	0.00122	0	-5.83e-05	0.00118	3.27e-05	0.00498	0	0.00122	0.00122	0.00122	0	0.000181	0	0.0378	0.0378	0.00539	0.00249	0.00539	0.0108	0.00539	0.00996	0	0	0	0	0.0027	0.00539	0.00539	0.00229	0.00104
6	14	159	0.00186	0	0	6.09e-08	0.00186	0	0	0	0	0	0	0.000706	0	2.52e-07	0	0	2.52e-07	0	9.83e-05	0	0.000605	0.000127	0.00435	0.000829	0	0	0	0	0	0	0.0656	0.0656	0.0036	0.00162	0.0036	0.00719	0.0036	0.00665	0	0	0.000829	0.000829	0.0018	0.0036	0.0036	0.00144	0.000719
6	15	160	0.00224	0	0	6.11e-08	0.00224	0	0	0	0	0	0.000895	0	1.64e-05	1.66e-05	1.66e-05	1.66e-05	0	0.000977	0	-0.000119	0	0.000977	0.00327	0	0.000977	0.000977	0.000977	-1.66e-05	0	-0.000892	0.0817	0.0808	0.0024	0.00108	0.0024	0.00479	0.0024	0.00443	0.00017	0.00017	1.66e-05	1.66e-05	0.0012	0.0024	0.0024	0.000959	0.000479
6	16	161	0.0025	0	0	6.13e-08	0.0025	0	0	0	0	0	0	0.00673	0.00557	0.00557	0.00557	0.00557	0	0.00679	0	-0.000132	0.00673	5.62e-05	0.00868	0	0.00679	0.00679	0.00679	-0.00557	0	0	0.114	0.114	0.0016	0	0.0016	0.0032	0.0016	0.0032	0.00111	0.00111	0.00557	0.00557	0.000799	0.0016	0.0016	0.000639	0.00032
6	17	162	0.00265	0	0	6.16e-08	0.00265	0	0	0	0	0	0	0.00297	0.00164	0.00164	0.00164	0.00164	0	0.00301	0.00014	0	0	0.00287	0.00513	0	0.00301	0.00301	0.00301	-0.00164	0	-0.00283	0.115	0.113	0.00107	0.000479	0.00107	0.00213	0.00107	0.00197	0.00129	0.00129	0.00164	0.00164	0.000533	0.00107	0.00107	0.000426	0.000213
6	18	163	0.00269	0	0	6.18e-08	0.00269	0	0	0	0	0	0.00139	0	0	4.98e-08	4.98e-08	4.98e-08	0	0.00142	0	-0.000142	0	0.00142	0.005	0	0.00142	0.00142	0.00142	-4.98e-08	0	-0.00139	0.107	0.106	0.00071	0.00032	0.00071	0.00142	0.00071	0.00131	0.0022	0.0022	4.98e-08	4.98e-08	0.000355	0.00071	0.00071	0.000284	0.000142
6	19	164	0.00261	0	0	6.21e-08	0.00261	0	0	0	0	0	0.00383	0	0.00251	0.00251	0.00251	0.00251	0	0.00385	0	-0.000138	0	0.00385	0.00631	0	0.00385	0.00385	0.00385	-0.00251	0	-0.00383	0.109	0.105	0.000474	0.000213	0.000474	0.000947	0.000474	0.000876	0.00177	0.00177	0.00251	0.00251	0.000237	0.000474	0.000474	0.000189	9.47e-05
6	20	165	0.00241	0	0	6.23e-08	0.00241	0	0	0	0	0	0	0.00534	0.00421	0.00421	0.00421	0.00421	0	0.00535	0.000127	0	0	0.00522	0.00618	0	0.00535	0.00535	0.00535	-0.00421	0	-0.00521	0.102	0.0968	0.000316	0.000142	0.000316	0.000631	0.000316	0.000584	0.00105	0.00105	0.00421	0.00421	0.000158	0.000316	0.000316	0.000126	6.31e-05
6	21	166	0.0021	0	0	6.25e-08	0.0021	0	0	0	0	0	0	0.00475	0.00393	0.00393	0.00393	0.00393	0	0	0	-0.000111	0	0.00476	0.0057	0.00476	0	0	0	-0.00393	0	-0.00475	0.104	0.0991	0.00021	0.000316	0.00021	0.000421	0.00021	0.000316	0.00121	0.00121	0.00869	0.00869	0.000105	0.00021	0.00021	8.42e-05	4.21e-05
6	22	167	0.00169	0	0	6.27e-08	0.00169	0	0	0	0	0	0	0.00339	0.00287	0.00287	0	0	0.00287	0.00339	0	-8.93e-05	0	0.00339	0.00406	0	0.00339	0.00339	0.00339	0	0	-0.00302	0.0679	0.0649	0.00014	6.31e-05	0.00014	0.000281	0.00014	0.00026	0	0	0	0	7.02e-05	0.00014	0.00014	5.61e-05	2.81e-05
6	23	168	0.000888	0	0	6.28e-08	0.000888	0	0	0	0	0	0.00218	0	0.00101	0.00101	0	0	0.00101	0.00223	0	-4.7e-05	0	0.00223	0.00359	0	0.00223	0.00223	0.00223	0	0	-0.00194	0.0377	0.0358	9.35e-05	4.21e-05	9.35e-05	0.000187	9.35e-05	0.000173	0.00212	0.00212	0	0	4.68e-05	9.35e-05	9.35e-05	3.74e-05	1.87e-05
7	0	169	0.0158	0	0	6.29e-08	0.0158	0	0	0	0	0	0.0598	0	0.0453	0.0453	0	0	0.0453	0.0599	0	-0.000836	0	0.0599	0.143	0	0.0599	0.0599	0.0599	0	0	-0.0597	0.123	0.0637	3.92	2.25	3.92	7.83	3.92	7.08	0.0239	0.0239	0	0	1.96	3.92	3.92	2.53	0.461
7	1	170	0.015	0	0	6.44e-08	0.015	0	0	0	0	0	0	0.0354	0.0215	0.0215	0	0	0.0215	0.0355	0	-0.000795	0.0353	0.00013	0.093	0	0.0355	0.0355	0.0355	0	0.0154	0	0.0545	0.0545	3.92	3.67	3.92	7.83	3.92	6.61	0.0142	0.0142	0	0	1.96	3.92	3.92	2.62	0.433
7	2	171	0.0143	0	0	6.59e-08	0.0143	0	0	0	0	0	0	0.264	0.251	0.251	0.251	0.251	0	0.264	0	-0.000758	0	0.264	0.322	0	0.264	0.264	0.264	-0.251	0	-0.264	0.987	0.723	3.92	5.87	3.92	7.83	3.92	5.87	0.01	0.01	0.251	0.251	1.96	3.92	3.92	1.95	0.654
7	3	172	0.0137	0	0	6.73e-08	0.0137	0	0	0	0	0	0	0.0458	0.033	0.033	0.033	0.033	0	0.0458	0	-0.000727	0	0.0458	0.0975	0	0.0458	0.0458	0.0458	-0.033	0.041	-0.0457	0.815	0.77	3.92	5.87	3.92	7.83	3.92	5.87	0.0118	0.0118	0.033	0.033	1.96	3.92	3.92	2.59	0.44
7	4	173	0.0133	0	0	6.87e-08	0.0133	0	0	0	0	0	0	0.0865	0.0741	0.0741	0.0741	0.0741	0	0.0865	0	-0.000704	0	0.0865	0.151	0	0.0865	0.0865	0.0865	-0.0741	0	-0.0865	0.18	0.0938	3.98	2.28	3.98	7.96	3.98	7.2	0.0163	0.0163	0.0741	0.0741	1.99	3.98	3.98	2.54	0.48
7	5	174	0.013	0	0	7.01e-08	0.013	0	0	0	0	0	0.269	0	0.257	0.257	0.257	0.257	0	0.269	0	-0.000688	0	0.269	0.336	0	0.269	0.269	0.269	-0.257	0	-0.269	32.6	32.3	3.96	5.94	3.96	7.92	3.96	5.94	0.0148	0.0148	0.257	0.257	1.98	3.96	3.96	1.97	0.661
7	6	175	0.0129	0	0	7.15e-08	0.0129	0	0	0	0	0	0.267	0	0.255	0.255	0.255	0.255	0	0.267	0	-0.000683	0	0.267	0.331	0	0.267	0.267	0.267	-0.255	0	-0.267	32.5	32.3	3.94	5.92	3.94	7.89	3.94	5.92	0.0138	0.0138	0.255	0.255	1.97	3.94	3.94	1.97	0.659
7	7	176	0.013	0	0	7.29e-08	0.013	0	0	0	0	0	0.0318	0	0.0197	0.0197	0.0197	0.0197	0	0.0318	0	-0.000687	0	0.0318	0.0806	0	0.0318	0.0318	0.0318	-0.0197	0	-0.0318	0.728	0.697	3.93	5.9	3.93	7.87	3.93	5.9	0.0101	0.0101	0.0197	0.0197	1.97	3.93	3.93	2.66	0.424
7	8	177	0.0125	0	0	7.43e-08	0.0125	0	0	0	0	0	0.0387	0	0.0259	0.0259	0.0259	0.0259	0	0.0387	0	-0.000661	0.0387	7.64e-06	0.0992	0	0.0387	0.0387	0.0387	-0.0259	0	0	0.823	0.823	3.93	5.89	3.93	7.86	3.93	5.89	0.00944	0.00944	0.0259	0.0259	1.96	3.93	3.93	2.64	0.431
7	9	178	0.0129	0	0	7.58e-08	0.0129	0	0	0	0	0	0	0.263	0.25	0.25	0.25	0.25	0	0	0	-0.000683	0.263	5.09e-06	0.327	0.263	0	0	0	-0.25	0	0	1.69	1.69	3.92	5.89	3.92	7.85	3.92	5.89	0.01	0.01	0.514	0.514	1.96	3.92	3.92	1.96	0.656
7	10	179	0.0134	0	0	7.73e-08	0.0134	0	0	0	0	0	0.263	0	0.249	0.249	0.249	0.249	0	0.263	0	-0.000711	0	0.263	0.335	0	0.263	0.263	0.263	-0.249	0	-0.263	32.5	32.2	3.92	5.88	3.92	7.84	3.92	5.88	0.0103	0.0103	0.249	0.249	1.96	3.92	3.92	1.96	0.655
7	11	180	0.0141	0	0	7.9e-08	0.0141	0	0	0	0	0	0.252	0	0.237	0.237	0.237	0.237	0	0.252	0	-0.000744	0	0.252	0.327	0	0.252	0.252	0.252	-0.237	0	-0.252	1.01	0.757	3.92	5.88	3.92	7.84	3.92	5.88	0.0104	0.0104	0.237	0.237	1.96	3.92	3.92	1.99	0.645
7	12	181	2.95e-05	0	0	8.08e-08	2.95e-05	0	0	0	0	0	7.2e-05	0	4.44e-05	4.44e-05	4.44e-05	4.44e-05	0	7.23e-05	0	-1.56e-06	0	7.23e-05	0.00449	0	7.23e-05	7.23e-05	7.23e-05	-4.44e-05	0	-7.07e-05	0.0116	0.0116	0.000759	0.00114	0.000759	0.00152	0.000759	0.00114	4.39e-05	4.39e-05	4.44e-05	4.44e-05	0.00038	0.000759	0.000759	0.000372	0.000129
7	13	182	0.000447	0	0	8.08e-08	0.000447	0	0	0	0	0	0.000458	0	0	0	0	0	0	0.000458	0	-2.37e-05	0	0.000458	0.00526	0	0.000458	0.000458	0.000458	0	0.000515	-0.000457	0.0306	0.0301	0.00181	0.00085	0.00181	0.00362	0.00181	0.00333	0.000432	0.000432	0	0	0.000905	0.00181	0.00181	0.000795	0.000338
7	14	183	0.000815	0	0	8.09e-08	0.000815	0	0	0	0	0	0.000837	0	0	0	0	0	0	0.000837	4.32e-05	0	0	0.000794	0.00641	0	0.000837	0.000837	0.000837	0	0	-0.000793	0.0453	0.0445	0.00121	0.000543	0.00121	0.00241	0.00121	0.00223	0.000814	0.000814	0	0	0.000603	0.00121	0.00121	0.000482	0.000241
7	15	184	0.00113	0	0	8.1e-08	0.00113	0	0	0	0	0	0.00116	0	0	0	0	0	0	4.47e-07	0	-5.98e-05	0	4.47e-07	0.00296	0	4.47e-07	4.47e-07	4.47e-07	0	0	0	0.0544	0.0544	0.000804	0.000362	0.000804	0.00161	0.000804	0.00149	0.00114	0.00114	0	0	0.000402	0.000804	0.000804	0.000322	0.000161
7	16	185	0.00137	0	0	8.11e-08	0.00137	0	0	0	0	0	0.00141	0	0	0	0	0	0	2.98e-07	0	-7.25e-05	0	2.98e-07	0.0078	0	2.98e-07	2.98e-07	2.98e-07	0	0	0	0.0715	0.0715	0.000536	0	0.000536	0.00107	0.000536	0.00107	0.00135	0.00135	0	0	0.000268	0.000536	0.000536	0.000214	0.000107
7	17	186	0.00152	0	0	8.13e-08	0.00152	0	0	0	0	0	0.00156	0	0	0	0	0	0	0.0018	8.03e-05	0	0	0.00172	0.00976	0	0.0018	0.0018	0.0018	0	0	-0.00172	0.0851	0.0833	0.000357	0.000161	0.000357	0.000715	0.000357	0.000661	0.00152	0.00152	0	0	0.000179	0.000357	0.000357	0.000143	7.15e-05
7	18	187	0.00156	0	0	8.15e-08	0.00156	0	0	0	0	0	0.0016	0	0	0	0	0	0	0.00177	8.26e-05	0	0	0.00168	0.00958	0	0.00177	0.00177	0.00177	0	0	-0.00168	0.0814	0.0797	0.000238	0.000107	0.000238	0.000476	0.000238	0.000441	0.00157	0.00157	0	0	0.000119	0.000238	0.000238	9.53e-05	4.76e-05
7	19	188	0.0015	0	0	8.17e-08	0.0015	0	0	0	0	0	0	0.00154	0	0	0	0	0	0	0	-7.93e-05	0	0.00165	0.00987	0.00165	0	0	0	0	0	-0.00165	0.242	0.241	0.000159	0	0.000159	0.000318	0.000159	0.000318	0.00182	0.00182	0.00165	0.00165	7.94e-05	0.000159	0.000159	6.35e-05	3.18e-05
7	20	189	0.00134	0	0	8.19e-08	0.00134	0	0	0.00137	0.00137	0.00137	0	0.00137	0	0	0	0	0	0	0	-7.07e-05	0	0.00144	0.00938	0.00144	0	0	0.00137	0	0.00108	-0.00144	0.234	0.233	0.000106	0.000159	0.000106	0.000212	0.000106	0.000159	0.00162	0.00162	0.00144	0.00144	5.29e-05	0.000106	0.000106	4.24e-05	2.12e-05
7	21	190	0.00108	0	0	8.2e-08	0.00108	0	0	0	0	0	0	0.00111	0	0	0	0	0	0	0	-5.73e-05	0	0.00116	0.00744	0.00116	0	0	0	0	0	-0.00116	0.201	0.199	7.06e-05	0.000106	7.06e-05	0.000141	7.06e-05	0.000106	0.00131	0.00131	0.00116	0.00116	3.53e-05	7.06e-05	7.06e-05	2.82e-05	1.41e-05
7	22	191	0.000754	0	0	8.21e-08	0.000754	0	0	0	0	0	0	0.000775	0	0	0	0	0	0	0	-3.99e-05	0	0.000807	0.00422	0.000807	0	0	0	0	0	-0.000807	0.0429	0.0421	4.71e-05	0	4.71e-05	9.41e-05	4.71e-05	9.41e-05	0.000599	0.000599	0.000807	0.000807	2.35e-05	4.71e-05	4.71e-05	1.88e-05	9.41e-06
7	23	192	0.000375	0	0	8.22e-08	0.000375	0	0	0.000385	0.000385	0.000385	0	0.000385	0	0	0	0	0	0	0	-1.99e-05	0	0.000407	0.00265	0.000407	0	0	0.000385	0	0	-0.000407	0.0375	0.0371	3.14e-05	4.71e-05	3.14e-05	6.27e-05	3.14e-05	4.71e-05	0.000455	0.000455	0.000407	0.000407	1.57e-05	3.14e-05	3.14e-05	1.25e-05	6.27e-06
8	0	193	0.0152	0	0	8.22e-08	0.0152	0	0	0	0	0	0.224	0	0.208	0.208	0.208	0.208	0	0.224	0.000804	0	0	0.223	0.298	0	0.224	0.224	0.224	-0.208	0.223	-0.223	31.5	31.3	3.92	5.87	3.92	7.83	3.92	5.87	0.0139	0.0139	0.208	0.208	1.96	3.92	3.92	2.06	0.619
8	1	194	0.0143	0	0	8.41e-08	0.0143	0	0	0	0	0	0.0392	0	0.0244	0.0244	0.0244	0.0244	0	0.0392	0	-0.000759	0	0.0392	0.102	0	0.0392	0.0392	0.0392	-0.0244	0	-0.0392	0.11	0.0706	3.92	3.58	3.92	7.83	3.92	6.64	0.0111	0.0111	0.0244	0.0244	1.96	3.92	3.92	2.62	0.433
8	2	195	0.0136	0	0	8.6e-08	0.0136	0	0	0	0	0	0	0.0422	0.0282	0.0282	0.0282	0.0282	0	0.0422	0	-0.00072	0	0.0422	0.112	0	0.0422	0.0422	0.0422	-0.0282	0.0465	-0.0422	0.892	0.85	2.6	3.9	2.6	5.2	2.6	3.9	0.0101	0.0101	0.0282	0.0282	1.3	2.6	2.6	1.3	0.435
8	3	196	0.013	0	0	8.77e-08	0.013	0	0	0	0	0	0.0427	0	0.0293	0.0293	0.0293	0.0293	0	0.0427	0	-0.000688	0	0.0427	0.0979	0	0.0427	0.0427	0.0427	-0.0293	0	-0.0427	0.725	0.683	2.75	4.13	2.75	5.51	2.75	4.13	0.00963	0.00963	0.0293	0.0293	1.38	2.75	2.75	1.45	0.435
8	4	197	0.0125	0	0	8.95e-08	0.0125	0	0	0	0	0	0.034	0	0.0211	0.0211	0.0211	0.0211	0	0.034	0.000664	0	0	0.0334	0.0885	0	0.034	0.034	0.034	-0.0211	0	-0.0334	0.0694	0.036	2.55	1.68	2.55	5.1	2.55	4.54	0.00929	0.00929	0.0211	0.0211	1.27	2.55	2.55	1.27	0.426
8	5	198	0.0123	0	0	9.12e-08	0.0123	0	0	0	0	0	0.273	0	0.26	0.26	0	0	0.26	0.273	0	-0.000649	0	0.273	0.338	0	0.273	0.273	0.273	0	0	-0.273	32.6	32.3	3.98	5.97	3.98	7.96	3.98	5.97	0.00976	0.00976	0	0	1.99	3.98	3.98	1.98	0.665
8	6	199	0.0122	0	0	9.29e-08	0.0122	0	0	0	0	0	0.0328	0	0.0203	0.0203	0.0203	0.0203	0	0.0328	0.000643	0	0	0.0322	0.0853	0	0.0328	0.0328	0.0328	-0.0203	0	-0.0322	0.0668	0.0346	3.98	3.97	3.98	7.96	3.98	6.63	0.00901	0.00901	0.0203	0.0203	1.99	3.98	3.98	2.71	0.424
8	7	200	0.0122	0	0	9.47e-08	0.0122	0	0	0	0	0	0	0.298	0.285	0.285	0.285	0.285	0	0.298	0	-0.000648	0	0.298	0.356	0	0.298	0.298	0.298	-0.285	0.253	-0.298	0.6	0.302	4.13	2.77	4.13	8.26	4.13	7.33	0.00947	0.00947	0.285	0.285	2.06	4.13	4.13	2.06	0.69
8	8	201	0.0125	0	0	9.65e-08	0.0125	0	0	0	0	0	0	0.286	0.273	0.273	0.273	0.273	0	0	0	-0.000661	0	0.286	0.34	0.286	0	0	0	-0.273	0.231	-0.286	1.41	1.13	4.06	6.09	4.06	8.11	4.06	6.09	0.00932	0.00932	0.559	0.559	2.03	4.06	4.06	2.02	0.678
8	9	202	0.0129	0	0	9.84e-08	0.0129	0	0	0	0	0	0	0.278	0.265	0.265	0.265	0.265	0	0	0	-0.000683	0	0.278	0.345	0.278	0	0	0	-0.265	0.278	-0.278	0.562	0.284	4.01	3.07	4.01	8.02	4.01	7	0.00974	0.00974	0.542	0.542	2.01	4.01	4.01	2	0.67
8	10	203	0.0134	0	0	1e-07	0.0134	0	0	0	0	0	0.272	0	0.258	0.258	0.258	0.258	0	0.272	0	-0.000711	0	0.272	0.335	0	0.272	0.272	0.272	-0.258	0	-0.272	0.741	0.468	3.98	1.99	3.98	7.96	3.98	7.29	0.0101	0.0101	0.258	0.258	1.99	3.98	3.98	1.98	0.665
8	11	204	0.0141	0	0	1.03e-07	0.0141	0	0	0	0	0	0	0.0378	0.0233	0.0233	0.0233	0.0233	0	0	0	-0.000744	0.0378	0	0.0984	0.0378	0	0	0	-0.0233	0.023	1.34e-10	0.0553	0.0553	4.14	3.99	4.14	8.28	4.14	6.95	0.0104	0.0104	0.0611	0.0611	2.07	4.14	4.14	2.85	0.431
8	12	205	3.13e-05	0	0	1.05e-07	3.13e-05	0	0	8e-05	8e-05	8e-05	0	8e-05	4.77e-05	4.77e-05	4.77e-05	4.77e-05	0	0	0	-1.67e-06	8.02e-05	0	0.00399	8.02e-05	0	0	8e-05	-4.77e-05	-7.42e-10	0	0.00101	0.00101	0.00777	0.00927	0.00777	0.0155	0.00777	0.0125	3.5e-05	3.5e-05	0.000128	0.000128	0.00389	0.00777	0.00777	0.00738	0.00013
8	13	206	0.000485	0	0	1.05e-07	0.000485	0	0	0	0	0	0	0.00453	0.00403	0.00403	0	0	0.00403	0	0	-2.57e-05	0.00453	0	0.00926	0.00453	0	0	0	0	-4.95e-10	0	0.00679	0.00679	0.0728	0.0438	0.0728	0.146	0.0728	0.131	0.000368	0.000368	0.00453	0.00453	0.0364	0.0728	0.0728	0.058	0.00493
8	14	207	0.000903	0	0	1.05e-07	0.000903	0	0	0	0	0	0	0.0144	0.0135	0.0135	0	0	0.0135	0	0	-4.78e-05	0.0144	0	0.0202	0.0144	0	0	0	0	-3.17e-10	0	0.021	0.021	0.0902	0.0386	0.0902	0.18	0.0902	0.168	0.000675	0.000675	0.0144	0.0144	0.0451	0.0902	0.0902	0.0448	0.0151
8	15	208	0.00126	0	0	1.05e-07	0.00126	0	0	0	0	0	0	0.0085	0.0072	0.0072	0	0	0.0072	0	0	-6.67e-05	0.0085	0	0.0154	0.0085	0	0	0	0	-2.12e-10	0	0.0503	0.0503	0.0653	0.0258	0.0653	0.131	0.0653	0.122	0.000938	0.000938	0.0085	0.0085	0.0327	0.0653	0.0653	0.0368	0.00951
8	16	209	0.00153	0	0	1.05e-07	0.00153	0	0	0	0	0	0	0.00497	0.0034	0.0034	0	0	0.0034	0	0	-8.11e-05	0.00497	0	0.0127	0.00497	0	0	0	0	-1.41e-10	0	0.0642	0.0642	0.0364	0.0176	0.0364	0.0728	0.0364	0.067	0.00114	0.00114	0.00497	0.00497	0.0182	0.0364	0.0364	0.0178	0.00619
8	17	210	0.0017	0	0	1.06e-07	0.0017	0	0	0	0	0	0	0.00512	0.00337	0.00337	0	0	0.00337	0.00512	0	-8.99e-05	0	0.00512	0.0134	0	0.00512	0.00512	0.00512	0	0	-0.00512	0.118	0.113	0.038	0.00506	0.038	0.076	0.038	0.0743	0.00126	0.00126	0	0	0.019	0.038	0.038	0.0186	0.00647
8	18	211	0.00172	0	0	1.06e-07	0.00172	0	0	0	0	0	0	0.00251	0.000743	0.000743	0	0	0.000743	0	0	-9.13e-05	0.00251	0	0.0113	0.00251	0	0	0	0	0	0	0.0814	0.0814	0.0257	0.00853	0.0257	0.0513	0.0257	0.0485	0.00181	0.00181	0.00251	0.00251	0.0128	0.0257	0.0257	0.0124	0.00442
8	19	212	0.00162	0	0	1.06e-07	0.00162	0	0	0	0	0	0	0.00166	0	0	0	0	0	0	0	-8.58e-05	0.00166	0	0.00912	0.00166	0	0	0	0	0	0	0.0806	0.0806	0.0171	0	0.0171	0.0342	0.0171	0.0342	0.00159	0.00159	0.00166	0.00166	0.00855	0.0171	0.0171	0.00815	0.00298
8	20	213	0.00142	0	0	1.06e-07	0.00142	0	0	0	0	0	0	0.00146	0	0	0	0	0	0	0	-7.5e-05	0.00146	0	0.00797	0.00146	0	0	0	0	0	0	0.07	0.07	0.0114	0	0.0114	0.0228	0.0114	0.0228	0.0014	0.0014	0.00146	0.00146	0.0057	0.0114	0.0114	0.00535	0.00202
8	21	214	0.00114	0	0	1.07e-07	0.00114	0	0	0	0	0	0	0.00117	0	0	0	0	0	0	0	-6.02e-05	0	0.00117	0.00367	0.00117	0	0	0	0	0	-0.00117	0.0541	0.0529	0.0076	0.00366	0.0076	0.0152	0.0076	0.014	0.00113	0.00113	0.00117	0.00117	0.0038	0.0076	0.0076	0.00352	0.00136
8	22	215	0.000791	0	0	1.07e-07	0.000791	0	0	0	0	0	0	0.000813	0	0	0	0	0	0	0	-4.19e-05	0.000813	0	0.00464	0.000813	0	0	0	0	0	0	0.0437	0.0437	0.00507	0	0.00507	0.0101	0.00507	0.0101	0.000787	0.000787	0.000813	0.000813	0.00253	0.00507	0.00507	0.00234	0.000909
8	23	216	0.000399	0	0	1.07e-07	0.000399	0	0	0	0	0	0	0.00041	0	0	0	0	0	0	0	-2.11e-05	0.00041	0	0.00238	0.00041	0	0	0	0	0	0	0.0197	0.0197	0.00338	0	0.00338	0.00676	0.00338	0.00676	0.000395	0.000395	0.00041	0.00041	0.00169	0.00338	0.00338	0.00159	0.000596
9	0	217	0.0161	0	0	1.07e-07	0.0161	0	0	0	0	0	0	0.26	0.244	0.244	0.244	0.244	0	0.26	0	-0.000852	0	0.26	0.336	0	0.26	0.26	0.26	-0.244	0.203	-0.26	31.8	31.6	3.92	5.88	3.92	7.84	3.92	5.88	0.013	0.013	0.244	0.244	1.96	3.92	3.92	1.95	0.655
9	1	218	0.0149	0	0	1.1e-07	0.0149	0	0	0	0	0	0	0.261	0.245	0.245	0.245	0.245	0	0.261	0	-0.000791	0	0.261	0.338	0	0.261	0.261	0.261	-0.245	0.169	-0.261	31.8	31.5	3.92	5.88	3.92	7.83	3.92	5.88	0.0118	0.0118	0.245	0.245	1.96	3.92	3.92	1.95	0.655
9	2	219	0.014	0	0	1.12e-07	0.014	0	0	0	0	0	0	0.0441	0.0297	0.0297	0.0297	0.0297	0	0.0441	0.000742	0	0	0.0434	0.116	0	0.0441	0.0441	0.0441	-0.0297	0.0206	-0.0434	0.113	0.0695	2.62	1.31	2.62	5.23	2.62	4.79	0.0109	0.0109	0.0297	0.0297	1.31	2.62	2.62	1.3	0.437
9	3	220	0.0133	0	0	1.14e-07	0.0133	0	0	0	0	0	0	0.305	0.292	0.292	0.292	0.292	0	0	0	-0.000702	0	0.305	0.368	0.305	0	0	0	-0.292	0.227	-0.305	1.67	1.36	4.18	6.26	4.18	8.35	4.18	6.26	0.0102	0.0102	0.597	0.597	2.09	4.18	4.18	2.08	0.698
9	4	221	0.0127	0	0	1.17e-07	0.0127	0	0	0	0	0	0.291	0	0.278	0.278	0.278	0.278	0	0.291	0	-0.000674	0	0.291	0.358	0	0.291	0.291	0.291	-0.278	0	-0.291	32.7	32.4	4.09	6.13	4.09	8.18	4.09	6.13	0.00966	0.00966	0.278	0.278	2.04	4.09	4.09	2.04	0.683
9	5	222	0.0124	0	0	1.19e-07	0.0124	0	0	0	0	0	0	0.0334	0.0206	0.0206	0.0206	0.0206	0	0.0334	0.000655	0	0	0.0327	0.0875	0	0.0334	0.0334	0.0334	-0.0206	0	-0.0327	0.71	0.677	4.03	6.05	4.03	8.06	4.03	6.05	0.00921	0.00921	0.0206	0.0206	2.02	4.03	4.03	2.76	0.425
9	6	223	0.0122	0	0	1.21e-07	0.0122	0	0	0	0	0	0	0.033	0.0204	0.0204	0.0204	0.0204	0	0.033	0	-0.000648	0	0.033	0.0856	0	0.033	0.033	0.033	-0.0204	0	-0.033	0.0919	0.059	2.54	1.88	2.54	5.08	2.54	4.46	0.00907	0.00907	0.0204	0.0204	1.27	2.54	2.54	1.27	0.424
9	7	224	0.0123	0	0	1.24e-07	0.0123	0	0	0	0	0	0.346	0	0.334	0.334	0.334	0.334	0	0.346	0	-0.000651	0	0.346	0.411	0	0.346	0.346	0.346	-0.334	0	-0.346	33	32.6	4.42	6.63	4.42	8.84	4.42	6.63	0.00919	0.00919	0.334	0.334	2.21	4.42	4.42	2.2	0.738
9	8	225	0.0125	0	0	1.26e-07	0.0125	0	0	0	0	0	0.0337	0	0.0208	0.0208	0	0	0.0208	0.0337	0	-0.000663	0.0337	0	0.0877	0	0.0337	0.0337	0.0337	0	0	0	0.038	0.038	2.55	1.93	2.55	5.09	2.55	4.45	0.00928	0.00928	0	0	1.27	2.55	2.55	1.27	0.425
9	9	226	0.0129	0	0	1.28e-07	0.0129	0	0	0	0	0	0.347	0	0.334	0.334	0.334	0.334	0	0.347	0	-0.000684	0	0.347	0.415	0	0.347	0.347	0.347	-0.334	0	-0.347	33	32.7	4.43	6.64	4.43	8.85	4.43	6.64	0.00962	0.00962	0.334	0.334	2.21	4.43	4.43	2.21	0.739
9	10	227	0.0135	0	0	1.31e-07	0.0135	0	0	0	0	0	0	0.0415	0.0277	0.0277	0.0277	0.0277	0	0.0415	0	-0.000712	0.00197	0.0395	0.105	0	0.0415	0.0415	0.0415	-0.0277	0	-0.0395	0.104	0.0649	2.6	1.48	2.6	5.19	2.6	4.7	0.01	0.01	0.0277	0.0277	1.3	2.6	2.6	1.3	0.434
9	11	228	0.0141	0	0	1.34e-07	0.0141	0	0	0	0	0	0	0.0378	0.0234	0.0234	0.0234	0.0234	0	0.0378	0	-0.000745	0.0378	0	0.099	0	0.0378	0.0378	0.0378	-0.0234	0	0	0.0554	0.0554	2.58	1.78	2.58	5.16	2.58	4.56	0.0104	0.0104	0.0234	0.0234	1.29	2.58	2.58	1.29	0.431
9	12	229	3.32e-05	0	0	1.37e-07	3.32e-05	0	0	0	0	0	0	9.48e-05	6.05e-05	6.05e-05	6.05e-05	6.05e-05	0	0	0	-1.77e-06	9.48e-05	0	0.00357	9.48e-05	0	0	0	-6.05e-05	0	0	0.000921	0.000921	0.00333	0.00231	0.00333	0.00666	0.00333	0.00589	2.73e-05	2.73e-05	0.000155	0.000155	0.00167	0.00333	0.00333	0.00295	0.000125
9	13	230	0.000485	0	0	1.37e-07	0.000485	0	0	0	0	0	0.0015	0	0.001	0.001	0.001	0.001	0	0.0015	0	-2.57e-05	0	0.0015	0.00655	0	0.0015	0.0015	0.0015	-0.001	0	-0.0015	0.0681	0.0666	0.0111	0.00157	0.0111	0.0222	0.0111	0.0217	0.000362	0.000362	0.001	0.001	0.00555	0.0111	0.0111	0.00543	0.00189
9	14	231	0.000903	0	0	1.37e-07	0.000903	0	0	0	0	0	0	0.00876	0.00783	0.00783	0.00783	0.00783	0	0	0	-4.78e-05	0.00876	0	0.0146	0.00876	0	0	0	-0.00783	0	0	0.0124	0.0124	0.11	0.0686	0.11	0.221	0.11	0.198	0.000671	0.000671	0.0166	0.0166	0.0552	0.11	0.11	0.082	0.00948
9	15	232	0.00126	0	0	1.37e-07	0.00126	0	0	0	0	0	0	0.00554	0.00424	0.00424	0.00424	0.00424	0	0	0	-6.67e-05	0.00554	0	0.0125	0.00554	0	0	0	-0.00424	0	0	0.0385	0.0385	0.0827	0.0522	0.0827	0.165	0.0827	0.148	0.000935	0.000935	0.00978	0.00978	0.0414	0.0827	0.0827	0.0631	0.00654
9	16	233	0.00153	0	0	1.38e-07	0.00153	0	0	0	0	0	0	0.00497	0.0034	0.0034	0.0034	0.0034	0	0	0	-8.11e-05	0.00497	0	0.0128	0.00497	0	0	0	-0.0034	0	0	0.0594	0.0594	0.0551	0.0317	0.0551	0.11	0.0551	0.0997	0.00114	0.00114	0.00837	0.00837	0.0276	0.0551	0.0551	0.0366	0.00619
9	17	234	0.0017	0	0	1.38e-07	0.0017	0	0	0	0	0	0	0.00491	0.00317	0.00317	0.00317	0.00317	0	0	0	-8.99e-05	0.00491	0	0.0132	0.00491	0	0	0	-0.00317	0	0	0.0734	0.0734	0.0368	0.0172	0.0368	0.0735	0.0368	0.0678	0.00126	0.00126	0.00808	0.00808	0.0184	0.0368	0.0368	0.018	0.00627
9	18	235	0.00172	0	0	1.38e-07	0.00172	0	0	0	0	0	0	0.00227	0.000496	0.000496	0.000496	0.000496	0	0	0	-9.11e-05	0.00227	0	0.0111	0.00227	0	0	0	-0.000496	0	0	0.0818	0.0818	0.0245	0.00771	0.0245	0.049	0.0245	0.0464	0.00187	0.00187	0.00276	0.00276	0.0123	0.0245	0.0245	0.0118	0.00423
9	19	236	0.00161	0	0	1.39e-07	0.00161	0	0	0	0	0	0	0.00166	0	0	0	0	0	0	0	-8.55e-05	0.00166	0	0.00823	0.00166	0	0	0	0	0	0	0.0722	0.0722	0.0163	0.00797	0.0163	0.0327	0.0163	0.03	0.00158	0.00158	0.00166	0.00166	0.00817	0.0163	0.0163	0.00777	0.00286
9	20	237	0.00141	0	0	1.39e-07	0.00141	0	0	0	0	0	0	0.00145	0	0	0	0	0	0	0	-7.48e-05	0.00165	0	0.00875	0.00165	0	0	0	0	0	0	0.0679	0.0679	0.0109	0.0163	0.0109	0.0218	0.0109	0.0163	0.00137	0.00137	0.00165	0.00165	0.00545	0.0109	0.0109	0.0051	0.00193
9	21	238	0.00113	0	0	1.39e-07	0.00113	0	0	0	0	0	0	0.00117	0	0	0	0	0	0	0	-6e-05	0.0013	0	0.00691	0.0013	0	0	0	0	0	0	0.0584	0.0584	0.00726	0.0109	0.00726	0.0145	0.00726	0.0109	0.00111	0.00111	0.0013	0.0013	0.00363	0.00726	0.00726	0.00335	0.0013
9	22	239	0.000789	0	0	1.39e-07	0.000789	0	0	0	0	0	0	0.000811	0	0	0	0	0	0	0	-4.18e-05	0.000901	0	0.00519	0.000901	0	0	0	0	0	0	0.038	0.038	0.00484	0.00726	0.00484	0.00968	0.00484	0.00726	0.000773	0.000773	0.000901	0.000901	0.00242	0.00484	0.00484	0.00223	0.000871
9	23	240	0.000398	0	0	1.39e-07	0.000398	0	0	0	0	0	0	0.000409	0	0	0	0	0	0	0	-2.11e-05	0.000469	0	0.00142	0.000469	0	0	0	0	0	0	0.018	0.018	0.00323	0.00156	0.00323	0.00645	0.00323	0.00593	0.000385	0.000385	0.000469	0.000469	0.00161	0.00323	0.00323	0.00152	0.00057
10	0	241	0.0149	0	0	1.4e-07	0.0149	0	0	0	0	0	0.0407	0	0.0255	0.0255	0.0255	0.0255	0	0.0408	0	-0.000788	0	0.0408	0.104	0	0.0408	0.0408	0.0408	-0.0255	0	-0.0408	0.0829	0.0422	3.92	2.97	3.92	7.84	3.92	6.84	0.0113	0.0113	0.0255	0.0255	1.96	3.92	3.92	2.61	0.435
10	1	242	0.0141	0	0	1.43e-07	0.0141	0	0	0	0	0	0.289	0	0.275	0.275	0.275	0.275	0	0.289	0	-0.000749	0	0.289	0.35	0	0.289	0.289	0.289	-0.275	0.201	-0.289	1.44	1.15	4.08	6.13	4.08	8.17	4.08	6.13	0.0105	0.0105	0.275	0.275	2.04	4.08	4.08	2.04	0.682
10	2	243	0.0135	0	0	1.46e-07	0.0135	0	0	0	0	0	0.0365	0	0.0227	0.0227	0.0227	0.0227	0	0.0365	0	-0.000713	0	0.0365	0.0946	0	0.0365	0.0365	0.0365	-0.0227	0	-0.0365	0.887	0.851	4.03	6.04	4.03	8.06	4.03	6.04	0.0101	0.0101	0.0227	0.0227	2.01	4.03	4.03	2.74	0.429
10	3	244	0.0129	0	0	1.49e-07	0.0129	0	0	0	0	0	0.275	0	0.261	0.261	0.261	0.261	0	0.275	0	-0.000683	0	0.275	0.335	0	0.275	0.275	0.275	-0.261	0	-0.275	2.1	1.83	3.99	5.99	3.99	7.98	3.99	5.99	0.00995	0.00995	0.261	0.261	2	3.99	3.99	1.99	0.667
10	4	245	0.0125	0	0	1.52e-07	0.0125	0	0	0	0	0	0.0337	0	0.0209	0.0209	0.0209	0.0209	0	0.0337	0	-0.000661	0	0.0337	0.0873	0	0.0337	0.0337	0.0337	-0.0209	0	-0.0337	0.766	0.732	3.97	5.95	3.97	7.93	3.97	5.95	0.00932	0.00932	0.0209	0.0209	1.98	3.97	3.97	2.69	0.425
10	5	246	0.0122	0	0	1.55e-07	0.0122	0	0	0	0	0	0.268	0	0.256	0.256	0.256	0.256	0	0.268	0	-0.000647	0	0.268	0.327	0	0.268	0.268	0.268	-0.256	0	-0.268	2.02	1.75	3.95	5.92	3.95	7.9	3.95	5.92	0.00926	0.00926	0.256	0.256	1.97	3.95	3.95	1.97	0.66
10	6	247	0.0121	0	0	1.57e-07	0.0121	0	0	0	0	0	0.297	0	0.284	0.284	0.284	0.284	0	0.297	0	-0.000642	0	0.297	0.362	0	0.297	0.297	0.297	-0.284	0	-0.297	32.7	32.4	4.12	6.18	4.12	8.24	4.12	6.18	0.00913	0.00913	0.284	0.284	2.06	4.12	4.12	2.06	0.688
10	7	248	0.0122	0	0	1.6e-07	0.0122	0	0	0	0	0	0.0329	0	0.0203	0.0203	0.0203	0.0203	0	0.0329	0	-0.000647	0	0.0329	0.0872	0	0.0329	0.0329	0.0329	-0.0203	0	-0.0329	0.813	0.78	4.05	6.08	4.05	8.1	4.05	6.08	0.00908	0.00908	0.0203	0.0203	2.03	4.05	4.05	2.78	0.424
10	8	249	0.0125	0	0	1.63e-07	0.0125	0	0	0	0	0	0.0455	0	0.0327	0.0327	0.0327	0.0327	0	0.0455	0	-0.000661	0	0.0455	0.105	0	0.0455	0.0455	0.0455	-0.0327	0	-0.0455	0.907	0.862	4.01	6.01	4.01	8.01	4.01	6.01	0.00932	0.00932	0.0327	0.0327	2	4.01	4.01	2.7	0.437
10	9	250	0.0129	0	0	1.67e-07	0.0129	0	0	0	0	0	0.191	0	0.178	0.178	0.178	0.178	0	0.191	0	-0.000683	0	0.191	0.259	0	0.191	0.191	0.191	-0.178	0	-0.191	0.324	0.133	3.98	2.11	3.98	7.95	3.98	7.25	0.00961	0.00961	0.178	0.178	1.99	3.98	3.98	2.23	0.583
10	10	251	0.0134	0	0	1.7e-07	0.0134	0	0	0	0	0	0.0361	0	0.0223	0.0223	0.0223	0.0223	0	0.0361	0	-0.000711	0	0.0361	0.0946	0	0.0361	0.0361	0.0361	-0.0223	0	-0.0361	0.065	0.0289	2.57	1.78	2.57	5.15	2.57	4.55	0.00996	0.00996	0.0223	0.0223	1.29	2.57	2.57	1.29	0.429
10	11	252	0.0141	0	0	1.74e-07	0.0141	0	0	0	0	0	0.283	0	0.269	0.269	0.269	0.269	0	0.283	0	-0.000744	0	0.283	0.35	0	0.283	0.283	0.283	-0.269	0	-0.283	2.18	1.9	4.05	6.07	4.05	8.09	4.05	6.07	0.0104	0.0104	0.269	0.269	2.02	4.05	4.05	2.02	0.676
10	12	253	2.9e-05	0	0	1.78e-07	2.9e-05	0	0	0	0	0	0	0.00721	0.00718	0.00718	0.00718	0.00718	0	0	0	-1.55e-06	0	0.00721	0.0101	0.00721	0	0	0	-0.00718	0	-0.00721	0.0181	0.0109	0.0863	0.129	0.0863	0.173	0.0863	0.129	2.48e-05	2.48e-05	0.0144	0.0144	0.0431	0.0863	0.0863	0.0646	0.00724
10	13	254	0.000485	0	0	1.78e-07	0.000485	0	0	0	0	0	0	0.00237	0.00187	0.00187	0.00187	0.00187	0	0	0	-2.57e-05	0.00237	0	0.00644	0.00237	0	0	0	-0.00187	0	0	0.0233	0.0233	0.0575	0.0356	0.0575	0.115	0.0575	0.103	0.000362	0.000362	0.00423	0.00423	0.0288	0.0575	0.0575	0.0493	0.00276
10	14	255	0.000903	0	0	1.78e-07	0.000903	0	0	0	0	0	0	0.00243	0.0015	0.0015	0.0015	0.0015	0	0	0	-4.78e-05	0.00243	0	0.0078	0.00243	0	0	0	-0.0015	0	0	0.0552	0.0552	0.0384	0.0177	0.0384	0.0767	0.0384	0.0708	0.000671	0.000671	0.00393	0.00393	0.0192	0.0384	0.0384	0.0289	0.00315
10	15	256	0.00126	0	0	1.78e-07	0.00126	0	0	0	0	0	0	0.00339	0.00209	0.00209	0.00209	0.00209	0	0	0	-6.67e-05	0	0.00339	0.01	0.00339	0	0	0	-0.00209	0	-0.00339	0.151	0.148	0.0275	0.0412	0.0275	0.055	0.0275	0.0412	0.000935	0.000935	0.00548	0.00548	0.0137	0.0275	0.0275	0.0143	0.00439
10	16	257	0.00149	0	0	1.78e-07	0.00149	0	0	0	0	0	0.00154	0	0	0	0	0	0	0	0	-7.91e-05	0	0.00154	0.00958	0.00154	0	0	0	0	0	-0.00154	0.137	0.136	0.0183	0	0.0183	0.0367	0.0183	0.0367	0.00173	0.00173	0.00154	0.00154	0.00917	0.0183	0.0183	0.0088	0.00318
10	17	258	0.0016	0	0	1.79e-07	0.0016	0	0	0	0	0	0.00165	0	0	0	0	0	0	0	0	-8.48e-05	0	0.00165	0.00991	0.00165	0	0	0	0	0	-0.00165	0.162	0.16	0.0122	0	0.0122	0.0244	0.0122	0.0244	0.00181	0.00181	0.00165	0.00165	0.00611	0.0122	0.0122	0.00572	0.00217
10	18	259	0.00162	0	0	1.79e-07	0.00162	0	0	0	0	0	0	0.00166	0	0	0	0	0	0	0	-8.57e-05	0	0.00166	0.0091	0.00166	0	0	0	0	0	-0.00166	0.173	0.172	0.00815	0.0122	0.00815	0.0163	0.00815	0.0122	0.00157	0.00157	0.00166	0.00166	0.00407	0.00815	0.00815	0.00368	0.00149
10	19	260	0.00154	0	0	1.8e-07	0.00154	0	0	0	0	0	0	0.00158	0	0	0	0	0	0	0	-8.15e-05	0	0.00158	0.00864	0.00158	0	0	0	0	0	-0.00158	0.133	0.132	0.00543	0	0.00543	0.0109	0.00543	0.0109	0.00151	0.00151	0.00158	0.00158	0.00272	0.00543	0.00543	0.00234	0.00103
10	20	261	0.00136	0	0	1.8e-07	0.00136	0	0	0	0	0	0	0.0014	0	0	0	0	0	0	0	-7.22e-05	0	0.0014	0.00765	0.0014	0	0	0	0	0	-0.0014	0.0797	0.0783	0.00362	0	0.00362	0.00724	0.00362	0.00724	0.00135	0.00135	0.0014	0.0014	0.00181	0.00362	0.00362	0.00148	0.000715
10	21	262	0.0011	0	0	1.81e-07	0.0011	0	0	0	0	0	0	0.00113	0	0	0	0	0	0	0	-5.83e-05	0	0.00113	0.00617	0.00113	0	0	0	0	0	-0.00113	0.0534	0.0523	0.00241	0.00109	0.00241	0.00483	0.00241	0.00447	0.0011	0.0011	0.00113	0.00113	0.00121	0.00241	0.00241	0.000966	0.000483
10	22	263	0.000766	0	0	1.81e-07	0.000766	0	0	0	0	0	0	0.000788	0	0	0	0	0	0	0	-4.06e-05	0	0.000788	0.0043	0.000788	0	0	0	0	0	-0.000788	0.0451	0.0443	0.00161	0	0.00161	0.00322	0.00161	0.00322	0.000765	0.000765	0.000788	0.000788	0.000805	0.00161	0.00161	0.000644	0.000322
10	23	264	0.000383	0	0	1.81e-07	0.000383	0	0	0	0	0	0	0.000394	0	0	0	0	0	0	0	-2.03e-05	0	0.000394	0.00215	0.000394	0	0	0	0	0	-0.000394	0.0185	0.0181	0.00107	0.000489	0.00107	0.00215	0.00107	0.00198	0.00038	0.00038	0.000394	0.000394	0.000536	0.00107	0.00107	0.000442	0.00021
11	0	265	0.0151	0	0	1.81e-07	0.0151	0	0	0	0	0	0.05	0	0.0345	0.0345	0.0345	0.0345	0	0.05	0	-0.0008	0	0.05	0.122	0	0.05	0.05	0.05	-0.0345	0	-0.05	1.04	0.989	3.92	5.87	3.92	7.83	3.92	5.87	0.013	0.013	0.0345	0.0345	1.96	3.92	3.92	2.58	0.444
11	1	266	0.0143	0	0	1.85e-07	0.0143	0	0	0	0	0	0	0.131	0.116	0.116	0.116	0.116	0	0.131	0	-0.000757	0	0.131	0.203	0	0.131	0.131	0.131	-0.116	0	-0.131	30.1	30	3.92	2.16	3.92	7.83	3.92	7.11	0.0106	0.0106	0.116	0.116	1.96	3.92	3.92	2.35	0.524
11	2	267	0.0136	0	0	1.89e-07	0.0136	0	0	0	0	0	0	0.262	0.248	0.248	0.248	0.248	0	0.262	0	-0.000719	0	0.262	0.333	0	0.262	0.262	0.262	-0.248	0	-0.262	32	31.7	3.92	5.87	3.92	7.83	3.92	5.87	0.0109	0.0109	0.248	0.248	1.96	3.92	3.92	1.95	0.654
11	3	268	0.013	0	0	1.93e-07	0.013	0	0	0	0	0	0	0.262	0.249	0.249	0.249	0.249	0	0.262	0	-0.000687	0	0.262	0.33	0	0.262	0.262	0.262	-0.249	0	-0.262	32	31.7	3.92	5.87	3.92	7.83	3.92	5.87	0.0103	0.0103	0.249	0.249	1.96	3.92	3.92	1.95	0.654
11	4	269	0.0125	0	0	1.97e-07	0.0125	0	0	0	0	0	0	0.034	0.0211	0.0211	0.0211	0.0211	0	0.034	0	-0.000663	0.034	0	0.0866	0	0.034	0.034	0.034	-0.0211	0	0	0.668	0.668	3.92	5.87	3.92	7.83	3.92	5.87	0.00929	0.00929	0.0211	0.0211	1.96	3.92	3.92	2.64	0.426
11	5	270	0.0122	0	0	2.01e-07	0.0122	0	0	0	0	0	0	0.263	0.25	0.25	0.25	0.25	0	0.263	0	-0.000648	0	0.263	0.326	0	0.263	0.263	0.263	-0.25	0	-0.263	31.9	31.6	3.92	5.87	3.92	7.83	3.92	5.87	0.00949	0.00949	0.25	0.25	1.96	3.92	3.92	1.95	0.654
11	6	271	0.0121	0	0	2.04e-07	0.0121	0	0	0	0	0	0.0327	0	0.0202	0.0202	0.0202	0.0202	0	0.0327	0	-0.000643	0	0.0327	0.0844	0	0.0327	0.0327	0.0327	-0.0202	0	-0.0327	0.0586	0.0259	3.92	3.96	3.92	7.83	3.92	6.51	0.00907	0.00907	0.0202	0.0202	1.96	3.92	3.92	2.64	0.424
11	7	272	0.0122	0	0	2.08e-07	0.0122	0	0	0	0	0	0	0.263	0.25	0.25	0.25	0.25	0	0.263	0	-0.000647	0	0.263	0.326	0	0.263	0.263	0.263	-0.25	0	-0.263	31.9	31.6	3.92	5.87	3.92	7.83	3.92	5.87	0.00925	0.00925	0.25	0.25	1.96	3.92	3.92	1.95	0.654
11	8	273	0.0125	0	0	2.12e-07	0.0125	0	0	0	0	0	0	0.0386	0.0257	0.0257	0.0257	0.0257	0	0.0386	0	-0.000661	0	0.0386	0.0963	0	0.0386	0.0386	0.0386	-0.0257	0	-0.0386	0.0812	0.0427	4.26	4.3	4.26	8.52	4.26	7.09	0.00929	0.00929	0.0257	0.0257	2.13	4.26	4.26	2.97	0.43
11	9	274	0.0129	0	0	2.16e-07	0.0129	0	0	0	0	0	0.0347	0	0.0214	0.0214	0.0214	0.0214	0	0.0347	0	-0.000683	0	0.0347	0.0895	0	0.0347	0.0347	0.0347	-0.0214	0	-0.0347	0.794	0.759	4.15	6.22	4.15	8.29	4.15	6.22	0.00959	0.00959	0.0214	0.0214	2.07	4.15	4.15	2.86	0.427
11	10	275	0.0134	0	0	2.21e-07	0.0134	0	0	0	0	0	0.287	0	0.274	0.274	0.274	0.274	0	0	0	-0.000711	0	0.287	0.356	0.287	0	0	0	-0.274	0	-0.287	32.6	32.4	4.07	6.1	4.07	8.14	4.07	6.1	0.01	0.01	0.561	0.561	2.03	4.07	4.07	2.03	0.68
11	11	276	0.0141	0	0	2.26e-07	0.0141	0	0	0	0	0	0.0378	0	0.0233	0.0233	0.0233	0.0233	0	0	0	-0.000744	0.0378	0	0.0979	0.0378	0	0	0	-0.0233	0.0148	0	0.0426	0.0426	4.02	3.83	4.02	8.04	4.02	6.76	0.0104	0.0104	0.0611	0.0611	2.01	4.02	4.02	2.73	0.431
11	12	277	3.07e-05	0	0	2.31e-07	3.07e-05	0	0	0	0	0	0	0.00694	0.00691	0.00691	0.00691	0.00691	0	0	0	-1.64e-06	0	0.00694	0.00973	0.00694	0	0	0	-0.00691	0	-0.00694	0.0173	0.0104	0.0679	0.102	0.0679	0.136	0.0679	0.102	3.11e-05	3.11e-05	0.0139	0.0139	0.034	0.0679	0.0679	0.047	0.00698
11	13	278	0.000485	0	0	2.31e-07	0.000485	0	0	0	0	0	0	0.00348	0.00298	0.00298	0.00298	0.00298	0	0	0	-2.57e-05	0	0.00348	0.00746	0.00348	0	0	0	-0.00298	0	-0.00348	0.0255	0.022	0.0229	0.00793	0.0229	0.0458	0.0229	0.0431	0.000366	0.000366	0.00646	0.00646	0.0114	0.0229	0.0229	0.0113	0.00388
11	14	279	0.000903	0	0	2.31e-07	0.000903	0	0	0	0	0	0	0.00534	0.00441	0.00441	0.00441	0.00441	0	0	0	-4.78e-05	0	0.00534	0.0106	0.00534	0	0	0	-0.00441	0	-0.00534	0.0487	0.0433	0.0357	0.0113	0.0357	0.0715	0.0357	0.0677	0.000674	0.000674	0.00976	0.00976	0.0179	0.0357	0.0357	0.0175	0.00607
11	15	280	0.00126	0	0	2.31e-07	0.00126	0	0	0	0	0	0	0.00331	0.00202	0.00202	0.00202	0.00202	0	0	0	-6.67e-05	0	0.00331	0.00987	0.00331	0	0	0	-0.00202	0	-0.00331	0.0719	0.0686	0.0254	0.00364	0.0254	0.0508	0.0254	0.0496	0.000952	0.000952	0.00534	0.00534	0.0127	0.0254	0.0254	0.0124	0.00433
11	16	281	0.00148	0	0	2.32e-07	0.00148	0	0	0	0	0	0	0.00153	0	0	0	0	0	0	0	-7.86e-05	0	0.00153	0.00878	0.00153	0	0	0	0	0	-0.00153	0.1	0.0989	0.0169	0	0.0169	0.0339	0.0169	0.0339	0.00149	0.00149	0.00153	0.00153	0.00846	0.0169	0.0169	0.0081	0.00294
11	17	282	0.00159	0	0	2.32e-07	0.00159	0	0	0	0	0	0.00164	0	0	0	0	0	0	0	0	-8.44e-05	0	0.00164	0.00924	0.00164	0	0	0	0	0	-0.00164	0.0952	0.0936	0.0113	0	0.0113	0.0226	0.0113	0.0226	0.00161	0.00161	0.00164	0.00164	0.00564	0.0113	0.0113	0.00525	0.00201
11	18	283	0.00161	0	0	2.33e-07	0.00161	0	0	0	0	0	0.00166	0	0	0	0	0	0	0	0	-8.55e-05	0	0.00166	0.00925	0.00166	0	0	0	0	0	-0.00166	0.0975	0.0958	0.00752	0	0.00752	0.015	0.00752	0.015	0.00164	0.00164	0.00166	0.00166	0.00376	0.00752	0.00752	0.00336	0.00139
11	19	284	0.00154	0	0	2.33e-07	0.00154	0	0	0	0	0	0.00158	0	0	0	0	0	0	0	0	-8.13e-05	0	0.00158	0.00874	0.00158	0	0	0	0	0	-0.00158	0.0942	0.0927	0.00501	0	0.00501	0.01	0.00501	0.01	0.00156	0.00156	0.00158	0.00158	0.00251	0.00501	0.00501	0.00213	0.000962
11	20	285	0.00136	0	0	2.34e-07	0.00136	0	0	0	0	0	0.0014	0	0	0	0	0	0	0	0	-7.21e-05	0	0.0014	0.00772	0.0014	0	0	0	0	0	-0.0014	0.0839	0.0825	0.00334	0	0.00334	0.00669	0.00334	0.00669	0.00138	0.00138	0.0014	0.0014	0.00167	0.00334	0.00334	0.00134	0.000669
11	21	286	0.0011	0	0	2.34e-07	0.0011	0	0	0	0	0	0.00113	0	0	0	0	0	0	0	0	-5.82e-05	0	0.00113	0.00621	0.00113	0	0	0	0	0	-0.00113	0.0678	0.0667	0.00223	0	0.00223	0.00446	0.00223	0.00446	0.00112	0.00112	0.00113	0.00113	0.00111	0.00223	0.00223	0.000892	0.000446
11	22	287	0.000765	0	0	2.35e-07	0.000765	0	0	0	0	0	0.000787	0	0	0	0	0	0	0	0	-4.05e-05	0	0.000787	0.00433	0.000787	0	0	0	0	0	-0.000787	0.0481	0.0473	0.00149	0	0.00149	0.00297	0.00149	0.00297	0.000777	0.000777	0.000787	0.000787	0.000743	0.00149	0.00149	0.000594	0.000297
11	23	288	0.000382	0	0	2.35e-07	0.000382	0	0	0	0	0	0.000393	0	0	0	0	0	0	0	0	-2.03e-05	0	0	0.000741	0	0	0	0	0	0	0	0.0182	0.0182	0.000991	0.000448	0.000991	0.00198	0.000991	0.00183	0.000388	0.000388	0	0	0.000495	0.000991	0.000991	0.000401	0.000196
12	0	289	0.0154	0	0	2.35e-07	0.0154	0	0	0	0	0	0.0495	0	0.0337	0.0337	0	0	0.0337	0.0496	0	-0.000813	0	0.0496	0.122	0	0.0496	0.0496	0.0496	0	0	-0.0496	1.15	1.1	3.92	5.87	3.92	7.83	3.92	5.87	0.0118	0.0118	0	0	1.96	3.92	3.92	2.58	0.444
12	1	290	0.0145	0	0	2.4e-07	0.0145	0	0	0	0	0	0	0.261	0.246	0.246	0	0	0.246	0	0	-0.000765	0	0.261	0.337	0.261	0	0	0	0	0	-0.261	32.6	32.3	3.92	5.87	3.92	7.83	3.92	5.87	0.0119	0.0119	0.261	0.261	1.96	3.92	3.92	1.95	0.655
12	2	291	0.0137	0	0	2.46e-07	0.0137	0	0	0	0	0	0	0.065	0.0509	0.0509	0.0509	0.0509	0	0.065	0.000724	0	0.0643	0	0.123	0	0.065	0.065	0.065	-0.0509	0	0	0.745	0.745	2.73	4.1	2.73	5.47	2.73	4.1	0.0101	0.0101	0.0509	0.0509	1.37	2.73	2.73	1.36	0.458
12	3	292	0.013	0	0	2.51e-07	0.013	0	0	0	0	0	0.0455	0	0.032	0.032	0.032	0.032	0	0	0	-0.000691	0	0.0455	0.107	0.0455	0	0	0	-0.032	0.028	-0.0455	30.8	30.8	2.62	3.93	2.62	5.24	2.62	3.93	0.0103	0.0103	0.0775	0.0775	1.31	2.62	2.62	1.31	0.438
12	4	293	0.0126	0	0	2.56e-07	0.0126	0	0	0	0	0	0	0.272	0.259	0.259	0	0	0.259	0.272	0	-0.000666	0.272	0	0.339	0	0.272	0.272	0.272	0	0	0	32.2	32.2	3.97	5.96	3.97	7.95	3.97	5.96	0.00972	0.00972	0	0	1.99	3.97	3.97	1.98	0.664
12	5	294	0.0123	0	0	2.61e-07	0.0123	0	0	0	0	0	0.269	0	0.256	0.256	0.256	0.256	0	0	0	-0.00065	0	0.269	0.334	0.269	0	0	0	-0.256	0	-0.269	32.5	32.2	3.95	5.93	3.95	7.91	3.95	5.93	0.00937	0.00937	0.525	0.525	1.98	3.95	3.95	1.97	0.661
12	6	295	0.0122	0	0	2.66e-07	0.0122	0	0	0	0	0	0.0329	0	0.0203	0.0203	0.0203	0.0203	0	0.0329	0	-0.000644	0	0.0329	0.0861	0	0.0329	0.0329	0.0329	-0.0203	0.00595	-0.0329	0.752	0.719	2.54	3.81	2.54	5.08	2.54	3.81	0.00902	0.00902	0.0203	0.0203	1.27	2.54	2.54	1.27	0.424
12	7	296	0.0122	0	0	2.71e-07	0.0122	0	0	0	0	0	0	0.0448	0.0322	0.0322	0.0322	0.0322	0	0.0448	0	-0.000648	0	0.0448	0.104	0	0.0448	0.0448	0.0448	-0.0322	0	-0.0448	0.854	0.809	3.93	5.9	3.93	7.87	3.93	5.9	0.00921	0.00921	0.0322	0.0322	1.97	3.93	3.93	2.62	0.436
12	8	297	0.0125	0	0	2.76e-07	0.0125	0	0	0	0	0	0	0.264	0.252	0.252	0.252	0.252	0	0.264	0	-0.000662	0	0.264	0.332	0	0.264	0.264	0.264	-0.252	0	-0.264	32.4	32.2	3.93	5.89	3.93	7.85	3.93	5.89	0.00935	0.00935	0.252	0.252	1.96	3.93	3.93	1.96	0.656
12	9	298	0.0129	0	0	2.81e-07	0.0129	0	0	0	0	0	0.112	0	0.0983	0.0983	0.0983	0.0983	0	0.112	0	-0.000683	0	0.112	0.181	0	0.112	0.112	0.112	-0.0983	0	-0.112	0.228	0.116	4.1	2.33	4.1	8.2	4.1	7.43	0.00964	0.00964	0.0983	0.0983	2.05	4.1	4.1	2.59	0.504
12	10	299	0.0134	0	0	2.87e-07	0.0134	0	0	0	0	0	0.283	0	0.269	0.269	0.269	0.269	0	0.283	0	-0.000712	0	0.283	0.354	0	0.283	0.283	0.283	-0.269	0	-0.283	32.6	32.3	4.04	6.06	4.04	8.08	4.04	6.06	0.01	0.01	0.269	0.269	2.02	4.04	4.04	2.02	0.675
12	11	300	0.0141	0	0	2.93e-07	0.0141	0	0	0	0	0	0.275	0	0.261	0.261	0.261	0.261	0	0.275	0	-0.000745	0	0.275	0.344	0	0.275	0.275	0.275	-0.261	0	-0.275	2.07	1.8	4	6	4	8	4	6	0.0105	0.0105	0.261	0.261	2	4	4	1.99	0.668
12	12	301	3.26e-05	0	0	3e-07	3.26e-05	0	0	0	0	0	0	0.000134	9.99e-05	9.99e-05	9.99e-05	9.99e-05	0	0	0	-1.74e-06	0	0.000134	0.00566	0.000134	0	0	0	-9.99e-05	0	-0.000134	0.0188	0.0187	0.0345	0.0518	0.0345	0.069	0.0345	0.0518	2.8e-05	2.8e-05	0.000234	0.000234	0.0173	0.0345	0.0345	0.034	0.000166
12	13	302	0.000485	0	0	3e-07	0.000485	0	0	0	0	0	0	0.00523	0.00474	0.00474	0.00474	0.00474	0	0	0	-2.57e-05	0	0.00523	0.011	0.00523	0	0	0	-0.00474	0	-0.00523	0.0369	0.0317	0.0384	0.0169	0.0384	0.0767	0.0384	0.0711	0.000363	0.000363	0.00997	0.00997	0.0192	0.0384	0.0384	0.0215	0.00563
12	14	303	0.000903	0	0	3e-07	0.000903	0	0	0	0	0	0	0.00308	0.00215	0.00215	0.00215	0.00215	0	0	0	-4.78e-05	0	0.00308	0.0096	0.00308	0	0	0	-0.00215	0	-0.00308	0.064	0.0609	0.0256	0.0071	0.0256	0.0512	0.0256	0.0488	0.000672	0.000672	0.00524	0.00524	0.0128	0.0256	0.0256	0.0142	0.0038
12	15	304	0.00124	0	0	3.01e-07	0.00124	0	0	0	0	0	0	0.0015	0.000227	0.000227	0.000227	0.000227	0	0	0	-6.56e-05	0	0.0015	0.00921	0.0015	0	0	0	-0.000227	0	-0.0015	0.085	0.0835	0.0171	0	0.0171	0.0341	0.0171	0.0341	0.00138	0.00138	0.00173	0.00173	0.00853	0.0171	0.0171	0.00822	0.00294
12	16	305	0.00145	0	0	3.01e-07	0.00145	0	0	0	0	0	0	0.00149	0	0	0	0	0	0	0	-7.66e-05	0	0.00149	0.00909	0.00149	0	0	0	0	0	-0.00149	0.116	0.114	0.0114	0	0.0114	0.0227	0.0114	0.0227	0.00145	0.00145	0.00149	0.00149	0.00568	0.0114	0.0114	0.00533	0.00201
12	17	306	0.00157	0	0	3.02e-07	0.00157	0	0	0	0	0	0	0.00161	0	0	0	0	0	0	0	-8.31e-05	0	0.00161	0.00945	0.00161	0	0	0	0	0	-0.00161	0.136	0.134	0.00758	0	0.00758	0.0152	0.00758	0.0152	0.00158	0.00158	0.00161	0.00161	0.00379	0.00758	0.00758	0.0034	0.00139
12	18	307	0.0016	0	0	3.03e-07	0.0016	0	0	0	0	0	0	0.00164	0	0	0	0	0	0	0	-8.46e-05	0.00164	0	0.00939	0.00164	0	0	0	0	0	0	0.0977	0.0977	0.00505	0.00233	0.00505	0.0101	0.00505	0.00933	0.00162	0.00162	0.00164	0.00164	0.00253	0.00505	0.00505	0.00213	0.000973
12	19	308	0.00152	0	0	3.03e-07	0.00152	0	0	0	0	0	0.00157	0	0	0	0	0	0	0	0	-8.07e-05	0.00157	0	0.00936	0.00157	0	0	0	0	0	0	0.0843	0.0843	0.00337	0.00505	0.00337	0.00674	0.00337	0.00505	0.00172	0.00172	0.00157	0.00157	0.00168	0.00337	0.00337	0.00135	0.000674
12	20	309	0.00135	0	0	3.04e-07	0.00135	0	0	0	0	0	0.00139	0	0	0	0	0	0	0	0	-7.16e-05	0	0.00159	0.00909	0.00159	0	0	0	0	0	-0.00159	0.2	0.198	0.00225	0.00337	0.00225	0.00449	0.00225	0.00337	0.00164	0.00164	0.00159	0.00159	0.00112	0.00225	0.00225	0.000898	0.000449
12	21	310	0.00109	0	0	3.05e-07	0.00109	0	0	0	0	0	0	0.00112	0	0	0	0	0	0	0	-5.79e-05	0	0.00125	0.0069	0.00125	0	0	0	0	0	-0.00125	0.0532	0.052	0.0015	0.000674	0.0015	0.00299	0.0015	0.00277	0.00106	0.00106	0.00125	0.00125	0.000749	0.0015	0.0015	0.000599	0.000299
12	22	311	0.000761	0	0	3.05e-07	0.000761	0	0	0	0	0	0	0.000782	0	0	0	0	0	0	0	-4.03e-05	0	0.00087	0.00478	0.00087	0	0	0	0	0	-0.00087	0.0725	0.0716	0.000998	0	0.000998	0.002	0.000998	0.002	0.000742	0.000742	0.00087	0.00087	0.000499	0.000998	0.000998	0.000399	0.0002
12	23	312	0.00038	0	0	3.05e-07	0.00038	0	0	0	0	0	0	0.000391	0	0	0	0	0	0	0	-2.01e-05	0	0.000449	0.00242	0.000449	0	0	0	0	0	-0.000449	0.0363	0.0358	0.000665	0	0.000665	0.00133	0.000665	0.00133	0.000348	0.000348	0.000449	0.000449	0.000333	0.000665	0.000665	0.000266	0.000133
13	0	313	0.0148	0	0	3.05e-07	0.0148	0	0	0	0	0	0	0.119	0.104	0.104	0.104	0.104	0	0.119	0	-0.000782	0	0.119	0.19	0	0.119	0.119	0.119	-0.104	0	-0.119	0.298	0.18	3.92	2.17	3.92	7.83	3.92	7.11	0.013	0.013	0.104	0.104	1.96	3.92	3.92	2.38	0.513
13	1	314	0.0141	0	0	3.12e-07	0.0141	0	0	0	0	0	0.0465	0	0.0321	0.0321	0.0321	0.0321	0	0.0465	0	-0.000745	0	0.0465	0.108	0	0.0465	0.0465	0.0465	-0.0321	0	-0.0465	0.0827	0.0361	2.63	1.8	2.63	5.27	2.63	4.67	0.0108	0.0108	0.0321	0.0321	1.32	2.63	2.63	1.31	0.44
13	2	315	0.0134	0	0	3.19e-07	0.0134	0	0	0	0	0	0.262	0	0.248	0.248	0.248	0.248	0	0.262	0	-0.000711	0	0.262	0.333	0	0.262	0.262	0.262	-0.248	0	-0.262	32.5	32.2	3.92	5.87	3.92	7.83	3.92	5.87	0.0109	0.0109	0.248	0.248	1.96	3.92	3.92	1.95	0.654
13	3	316	0.0129	0	0	3.25e-07	0.0129	0	0	0	0	0	0	0.035	0.0217	0.0217	0.0217	0.0217	0	0.035	0	-0.000682	0	0.035	0.0907	0	0.035	0.035	0.035	-0.0217	0	-0.035	0.0745	0.0395	4.08	4.12	4.08	8.15	4.08	6.78	0.00969	0.00969	0.0217	0.0217	2.04	4.08	4.08	2.79	0.427
13	4	317	0.0125	0	0	3.32e-07	0.0125	0	0	0	0	0	0.28	0	0.267	0.267	0.267	0.267	0	0.28	0	-0.00066	0	0.28	0.347	0	0.28	0.28	0.28	-0.267	0	-0.28	32.5	32.3	4.02	6.03	4.02	8.05	4.02	6.03	0.00972	0.00972	0.267	0.267	2.01	4.02	4.02	2.01	0.672
13	5	318	0.0122	0	0	3.38e-07	0.0122	0	0	0	0	0	0.274	0	0.262	0.262	0.262	0.262	0	0.274	0	-0.000646	0	0.274	0.339	0	0.274	0.274	0.274	-0.262	0	-0.274	32.5	32.2	3.99	5.98	3.99	7.97	3.99	5.98	0.00937	0.00937	0.262	0.262	1.99	3.99	3.99	1.99	0.666
13	6	319	0.0121	0	0	3.44e-07	0.0121	0	0	0	0	0	0.0327	0	0.0202	0.0202	0.0202	0.0202	0	0.0327	0.000642	0	0	0.032	0.0858	0	0.0327	0.0327	0.0327	-0.0202	0	-0.032	0.0905	0.0585	2.54	1.87	2.54	5.08	2.54	4.45	0.00905	0.00905	0.0202	0.0202	1.27	2.54	2.54	1.27	0.424
13	7	320	0.0122	0	0	3.51e-07	0.0122	0	0	0	0	0	0	0.0447	0.0322	0.0322	0.0322	0.0322	0	0.0447	0	-0.000646	0	0.0447	0.103	0	0.0447	0.0447	0.0447	-0.0322	0	-0.0447	0.11	0.0656	4.19	4.05	4.19	8.37	4.19	7.02	0.00922	0.00922	0.0322	0.0322	2.09	4.19	4.19	2.88	0.436
13	8	321	0.0125	0	0	3.58e-07	0.0125	0	0	0	0	0	0	0.237	0.224	0.224	0.224	0.224	0	0.237	0	-0.00066	0	0.237	0.297	0	0.237	0.237	0.237	-0.224	0	-0.237	0.496	0.258	4.1	2.14	4.1	8.19	4.1	7.48	0.00936	0.00936	0.224	0.224	2.05	4.1	4.1	2.21	0.629
13	9	322	0.0129	0	0	3.65e-07	0.0129	0	0	0	0	0	0	0.0347	0.0214	0.0214	0.0214	0.0214	0	0	0	-0.000682	0	0.0347	0.0912	0.0347	0	0	0	-0.0214	0	-0.0347	0.757	0.722	4.04	6.05	4.04	8.07	4.04	6.05	0.00957	0.00957	0.0561	0.0561	2.02	4.04	4.04	2.76	0.427
13	10	323	0.0134	0	0	3.72e-07	0.0134	0	0	0	0	0	0.0361	0	0.0223	0.0223	0.0223	0.0223	0	0.0361	0	-0.000711	0	0.0361	0.0959	0	0.0361	0.0361	0.0361	-0.0223	0	-0.0361	0.853	0.817	4	5.99	4	7.99	4	5.99	0.00997	0.00997	0.0223	0.0223	2	4	4	2.71	0.429
13	11	324	0.0141	0	0	3.8e-07	0.0141	0	0	0	0	0	0	0.27	0.256	0.256	0.256	0.256	0	0.27	0	-0.000744	0	0.27	0.344	0	0.27	0.27	0.27	-0.256	0	-0.27	32.1	31.8	3.97	5.95	3.97	7.94	3.97	5.95	0.0105	0.0105	0.256	0.256	1.98	3.97	3.97	1.98	0.663
13	12	325	2.8e-05	0	0	3.88e-07	2.8e-05	0	0	0	0	0	0	0.000115	8.56e-05	8.56e-05	8.56e-05	8.56e-05	0	0.000115	0	-1.5e-06	0	0.000115	0.00342	0	0.000115	0.000115	0.000115	-8.56e-05	0	-0.000115	0.0121	0.012	0.0282	0.0423	0.0282	0.0564	0.0282	0.0423	2.47e-05	2.47e-05	8.56e-05	8.56e-05	0.0141	0.0282	0.0282	0.0277	0.000144
13	13	326	0.000485	0	0	3.89e-07	0.000485	0	0	0	0	0	0	0.00158	0.00108	0.00108	0.00108	0.00108	0	0	0	-2.57e-05	0	0.00158	0.00625	0.00158	0	0	0	-0.00108	0	-0.00158	0.0166	0.015	0.0322	0.0212	0.0322	0.0643	0.0322	0.0573	0.000363	0.000363	0.00266	0.00266	0.0161	0.0322	0.0322	0.0263	0.00197
13	14	327	0.000903	0	0	3.89e-07	0.000903	0	0	0	0	0	0	0.00332	0.0024	0.0024	0.0024	0.0024	0	0	0	-4.78e-05	0	0.00332	0.00972	0.00332	0	0	0	-0.0024	0	-0.00332	0.123	0.12	0.0236	0.0354	0.0236	0.0472	0.0236	0.0354	0.000672	0.000672	0.00572	0.00572	0.0118	0.0236	0.0236	0.0115	0.00405
13	15	328	0.00123	0	0	3.9e-07	0.00123	0	0	0	0	0	0.00127	0	0	0	0	0	0	0	0	-6.54e-05	0	0.00127	0.00834	0.00127	0	0	0	0	0	-0.00127	0.0572	0.0559	0.0157	0.00686	0.0157	0.0315	0.0157	0.0292	0.00131	0.00131	0.00127	0.00127	0.00787	0.0157	0.0157	0.00757	0.00272
13	16	329	0.00144	0	0	3.9e-07	0.00144	0	0	0	0	0	0	0.00148	0	0	0	0	0	0	0	-7.63e-05	0.00148	0	0.0089	0.00148	0	0	0	0	0	0	0.0721	0.0721	0.0105	0.00507	0.0105	0.021	0.0105	0.0193	0.00146	0.00146	0.00148	0.00148	0.00525	0.0105	0.0105	0.00489	0.00187
13	17	330	0.00157	0	0	3.91e-07	0.00157	0	0	0	0	0	0.00161	0	0	0	0	0	0	0	0	-8.29e-05	0	0.00182	0.0106	0.00182	0	0	0	0	0	-0.00182	0.189	0.187	0.00699	0.0105	0.00699	0.014	0.00699	0.0105	0.0019	0.0019	0.00182	0.00182	0.0035	0.00699	0.00699	0.00311	0.00129
13	18	331	0.00159	0	0	3.92e-07	0.00159	0	0	0	0	0	0	0.00164	0	0	0	0	0	0	0	-8.44e-05	0.00178	0	0.00406	0.00178	0	0	0	0	0	0	0.0755	0.0755	0.00466	0.00214	0.00466	0.00933	0.00466	0.00861	0.0016	0.0016	0.00178	0.00178	0.00233	0.00466	0.00466	0.00194	0.000908
13	19	332	0.00152	0	0	3.93e-07	0.00152	0	0	0	0	0	0	0.00156	0	0	0	0	0	0	0	-8.06e-05	0.00166	0	0.00998	0.00166	0	0	0	0	0	0	0.0731	0.0731	0.00311	0.0014	0.00311	0.00622	0.00311	0.00575	0.00153	0.00153	0.00166	0.00166	0.00155	0.00311	0.00311	0.00124	0.000622
13	20	333	0.00135	0	0	3.94e-07	0.00135	0	0	0	0	0	0	0.00139	0	0	0	0	0	0	0	-7.15e-05	0.00145	0	0.00853	0.00145	0	0	0	0	0	0	0.0652	0.0652	0.00207	0.000933	0.00207	0.00415	0.00207	0.00383	0.00136	0.00136	0.00145	0.00145	0.00104	0.00207	0.00207	0.000829	0.000415
13	21	334	0.00109	0	0	3.95e-07	0.00109	0	0	0	0	0	0	0.00112	0	0	0	0	0	0	0	-5.78e-05	0	0.00116	0.00676	0.00116	0	0	0	0	0	-0.00116	0.103	0.101	0.00138	0	0.00138	0.00276	0.00138	0.00276	0.0011	0.0011	0.00116	0.00116	0.000691	0.00138	0.00138	0.000553	0.000276
13	22	335	0.00076	0	0	3.95e-07	0.00076	0	0	0	0	0	0	0.000782	0	0	0	0	0	0	0	-4.03e-05	0	0.000809	0.00469	0.000809	0	0	0	0	0	-0.000809	0.0715	0.0707	0.000921	0	0.000921	0.00184	0.000921	0.00184	0.000769	0.000769	0.000809	0.000809	0.000461	0.000921	0.000921	0.000368	0.000184
13	23	336	0.000379	0	0	3.96e-07	0.000379	0	0	0	0	0	0	0.00039	0	0	0	0	0	0	0	-2.01e-05	0	0.000408	0.00241	0.000408	0	0	0	0	0	-0.000408	0.0355	0.0351	0.000614	0	0.000614	0.00123	0.000614	0.00123	0.000383	0.000383	0.000408	0.000408	0.000307	0.000614	0.000614	0.000246	0.000123
14	0	337	0.015	0	0	3.96e-07	0.015	0	0	0	0	0	0.26	0	0.245	0.245	0.245	0.245	0	0.26	0	-0.000793	0	0.26	0.339	0	0.26	0.26	0.26	-0.245	0	-0.26	32.6	32.4	3.92	5.87	3.92	7.83	3.92	5.87	0.0131	0.0131	0.245	0.245	1.96	3.92	3.92	1.95	0.655
14	1	338	0.0142	0	0	4.05e-07	0.0142	0	0	0	0	0	0	0.261	0.246	0.246	0.246	0.246	0	0.261	0	-0.000752	0	0.261	0.334	0	0.261	0.261	0.261	-0.246	0	-0.261	32.6	32.3	3.92	5.87	3.92	7.83	3.92	5.87	0.0118	0.0118	0.246	0.246	1.96	3.92	3.92	1.95	0.654
14	2	339	0.0135	0	0	4.14e-07	0.0135	0	0	0	0	0	0.262	0	0.248	0.248	0.248	0.248	0	0.262	0	-0.000715	0	0.262	0.33	0	0.262	0.262	0.262	-0.248	0	-0.262	32.5	32.2	3.92	5.87	3.92	7.83	3.92	5.87	0.0109	0.0109	0.248	0.248	1.96	3.92	3.92	1.95	0.654
14	3	340	0.0129	0	0	4.22e-07	0.0129	0	0	0	0	0	0.262	0	0.249	0.249	0.249	0.249	0	0.262	0	-0.000685	0	0.262	0.327	0	0.262	0.262	0.262	-0.249	0	-0.262	32.4	32.2	3.92	5.87	3.92	7.83	3.92	5.87	0.0102	0.0102	0.249	0.249	1.96	3.92	3.92	1.95	0.654
14	4	341	0.0125	0	0	4.3e-07	0.0125	0	0	0	0	0	0.0339	0	0.021	0.021	0.021	0.021	0	0.0339	0	-0.000662	0	0.0339	0.0859	0	0.0339	0.0339	0.0339	-0.021	0	-0.0339	0.0604	0.0265	3.92	3.88	3.92	7.83	3.92	6.54	0.00936	0.00936	0.021	0.021	1.96	3.92	3.92	2.64	0.426
14	5	342	0.0122	0	0	4.39e-07	0.0122	0	0	0	0	0	0	0.263	0.25	0.25	0.25	0.25	0	0.263	0.000647	0	0	0.262	0.326	0	0.263	0.263	0.263	-0.25	0.182	-0.262	0.659	0.397	3.92	1.97	3.92	7.83	3.92	7.18	0.00933	0.00933	0.25	0.25	1.96	3.92	3.92	1.95	0.654
14	6	343	0.0121	0	0	4.47e-07	0.0121	0	0	0	0	0	0	0.0327	0.0203	0.0203	0.0203	0.0203	0	0.0327	0	-0.000642	0.0327	0	0.0841	0	0.0327	0.0327	0.0327	-0.0203	0	0	0.0477	0.0477	3.92	4.07	3.92	7.83	3.92	6.48	0.00904	0.00904	0.0203	0.0203	1.96	3.92	3.92	2.64	0.424
14	7	344	0.0122	0	0	4.55e-07	0.0122	0	0	0	0	0	0.263	0	0.25	0.25	0.25	0.25	0	0.263	0	-0.000647	0	0.263	0.326	0	0.263	0.263	0.263	-0.25	0	-0.263	0.596	0.333	3.92	1.97	3.92	7.83	3.92	7.18	0.00918	0.00918	0.25	0.25	1.96	3.92	3.92	1.95	0.654
14	8	345	0.0125	0	0	4.64e-07	0.0125	0	0	0	0	0	0.292	0	0.279	0.279	0.279	0.279	0	0.292	0	-0.000661	0	0.292	0.358	0	0.292	0.292	0.292	-0.279	0	-0.292	32.6	32.3	4.09	6.14	4.09	8.19	4.09	6.14	0.00933	0.00933	0.279	0.279	2.05	4.09	4.09	2.04	0.684
14	9	346	0.0129	0	0	4.73e-07	0.0129	0	0	0	0	0	0.0347	0	0.0214	0.0214	0.0214	0.0214	0	0.0347	0	-0.000683	0	0.0347	0.0913	0	0.0347	0.0347	0.0347	-0.0214	0	-0.0347	0.0625	0.0278	4.03	3.98	4.03	8.07	4.03	6.74	0.00957	0.00957	0.0214	0.0214	2.02	4.03	4.03	2.75	0.427
14	10	347	0.0134	0	0	4.83e-07	0.0134	0	0	0	0	0	0.0415	0	0.0276	0.0276	0.0276	0.0276	0	0.0415	0	-0.000711	0	0.0415	0.106	0	0.0415	0.0415	0.0415	-0.0276	0	-0.0415	0.864	0.822	3.99	5.99	3.99	7.99	3.99	5.99	0.01	0.01	0.0276	0.0276	2	3.99	3.99	2.69	0.434
14	11	348	0.0141	0	0	4.93e-07	0.0141	0	0	0	0	0	0.0378	0	0.0233	0.0233	0.0233	0.0233	0	0.0378	0	-0.000744	0	0.0378	0.0989	0	0.0378	0.0378	0.0378	-0.0233	0	-0.0378	0.82	0.782	2.58	3.87	2.58	5.16	2.58	3.87	0.0104	0.0104	0.0233	0.0233	1.29	2.58	2.58	1.29	0.431
14	12	349	2.94e-05	0	0	5.04e-07	2.94e-05	0	0	0	0	0	0	0.000124	9.33e-05	9.33e-05	9.33e-05	9.33e-05	0	0	0	-1.58e-06	0.000124	0	0.00436	0.000124	0	0	0	-9.33e-05	0	0	0.00108	0.00108	0.00147	0.000878	0.00147	0.00295	0.00147	0.00266	2.47e-05	2.47e-05	0.000217	0.000217	0.000737	0.00147	0.00147	0.00102	0.000152
14	13	350	0.000484	0	0	5.04e-07	0.000484	0	0	0	0	0	0	0.00158	0.00108	0.00108	0.00108	0.00108	0	0	0	-2.57e-05	0.00158	0	0.00654	0.00158	0	0	0	-0.00108	0	0	0.0171	0.0171	0.0238	0.0149	0.0238	0.0476	0.0238	0.0427	0.000363	0.000363	0.00266	0.00266	0.0119	0.0238	0.0238	0.0179	0.00197
14	14	351	0.000903	0	0	5.05e-07	0.000903	0	0	0	0	0	0	0.0112	0.0103	0.0103	0.0103	0.0103	0	0	0	-4.78e-05	0	0.0112	0.0172	0.0112	0	0	0	-0.0103	0	-0.0112	0.0558	0.0445	0.0709	0.0289	0.0709	0.142	0.0709	0.132	0.000672	0.000672	0.0215	0.0215	0.0354	0.0709	0.0709	0.0351	0.0119
14	15	352	0.00126	0	0	5.05e-07	0.00126	0	0	0.00191	0.00191	0.00191	0	0.00339	0.00209	0.00209	0.00209	0.00209	0	0	0	-6.67e-05	0	0.00339	0.0104	0.00339	0	0	0.00191	-0.00209	0.0027	-0.00339	0.109	0.105	0.0313	0.047	0.0313	0.0627	0.0313	0.047	0.000936	0.000936	0.00548	0.00548	0.0157	0.0313	0.0313	0.0181	0.00439
14	16	353	0.00153	0	0	5.07e-07	0.00153	0	0	0	0	0	0	0.011	0.00941	0.00941	0.00941	0.00941	0	0	0	-8.11e-05	0	0.011	0.0194	0.011	0	0	0	-0.00941	0.0168	-0.011	0.163	0.152	0.0721	0.108	0.0721	0.144	0.0721	0.108	0.00114	0.00114	0.0204	0.0204	0.0361	0.0721	0.0721	0.0355	0.0122
14	17	354	0.0017	0	0	5.08e-07	0.0017	0	0	0	0	0	0.00456	0	0.00282	0.00282	0.00282	0.00282	0	0	0	-8.99e-05	0	0.00456	0.0129	0.00456	0	0	0	-0.00282	0.0038	-0.00456	0.124	0.12	0.0364	0.00532	0.0364	0.0728	0.0364	0.071	0.00126	0.00126	0.00738	0.00738	0.0182	0.0364	0.0364	0.0187	0.00592
14	18	355	0.00175	0	0	5.09e-07	0.00175	0	0	0	0	0	0.00558	0	0.00378	0.00378	0.00378	0.00378	0	0.00558	0	-9.26e-05	0	0.00558	0.0146	0	0.00558	0.00558	0.00558	-0.00378	0.0113	-0.00558	0.173	0.167	0.0408	0.0612	0.0408	0.0815	0.0408	0.0612	0.0013	0.0013	0.00378	0.00378	0.0204	0.0408	0.0408	0.0199	0.00697
14	19	356	0.00166	0	0	5.1e-07	0.00166	0	0	0	0	0	0	0.00313	0.00141	0.00141	0.00141	0.00141	0	0	0	-8.82e-05	0	0.00313	0.0113	0.00313	0	0	0	-0.00141	0.00232	-0.00313	0.126	0.123	0.0279	0.000764	0.0279	0.0558	0.0279	0.0556	0.00157	0.00157	0.00454	0.00454	0.014	0.0279	0.0279	0.0135	0.00479
14	20	357	0.00147	0	0	5.12e-07	0.00147	0	0	0	0	0	0	0.00151	0	0	0	0	0	0	0	-7.77e-05	0	0.00151	0.00842	0.00151	0	0	0	0	0.000266	-0.00151	0.122	0.12	0.0186	0.0279	0.0186	0.0372	0.0186	0.0279	0.00151	0.00151	0.00151	0.00151	0.0093	0.0186	0.0186	0.00894	0.00322
14	21	358	0.00117	0	0	5.13e-07	0.00117	0	0	0	0	0	0	0.0012	0	0	0	0	0	0	0	-6.19e-05	0.0012	0	0.00643	0.0012	0	0	0	0	0	0	0.0571	0.0571	0.0124	0.0186	0.0124	0.0248	0.0124	0.0186	0.00112	0.00112	0.0012	0.0012	0.0062	0.0124	0.0124	0.00591	0.00216
14	22	359	0.000812	0	0	5.14e-07	0.000812	0	0	0	0	0	0	0.000835	0	0	0	0	0	0	0	-4.3e-05	0.000835	0	0.00439	0.000835	0	0	0	0	0	0	0.0377	0.0377	0.00827	0.00403	0.00827	0.0165	0.00827	0.0152	0.000749	0.000749	0.000835	0.000835	0.00413	0.00827	0.00827	0.00393	0.00144
14	23	360	0.000413	0	0	5.14e-07	0.000413	0	0	0	0	0	0	0.000462	3.71e-05	3.71e-05	0	0	3.71e-05	0	0	-2.19e-05	0.000462	0	0.00241	0.000462	0	0	0	0	0	0	0.0209	0.0209	0.00551	0.00827	0.00551	0.011	0.00551	0.00827	0.000417	0.000417	0.000462	0.000462	0.00276	0.00551	0.00551	0.00265	0.000953
15	0	361	0.0148	0	0	5.14e-07	0.0148	0	0	0	0	0	0.261	0	0.246	0.246	0.246	0.246	0	0	0	-0.000785	0	0.261	0.33	0.261	0	0	0	-0.246	0	-0.261	2.08	1.81	3.92	5.88	3.92	7.84	3.92	5.88	0.0118	0.0118	0.507	0.507	1.96	3.92	3.92	1.95	0.655
15	1	362	0.0141	0	0	5.26e-07	0.0141	0	0	0	0	0	0.262	0	0.247	0.247	0.247	0.247	0	0	0	-0.000747	0	0.262	0.335	0.262	0	0	0	-0.247	0	-0.262	32.5	32.3	3.92	5.88	3.92	7.84	3.92	5.88	0.011	0.011	0.509	0.509	1.96	3.92	3.92	1.95	0.655
15	2	363	0.0134	0	0	5.37e-07	0.0134	0	0	0	0	0	0	0.262	0.248	0.248	0.248	0.248	0	0.262	0.000712	0	0.261	0	0.326	0	0.262	0.262	0.262	-0.248	0	0	1.77	1.77	3.92	5.88	3.92	7.83	3.92	5.88	0.0101	0.0101	0.248	0.248	1.96	3.92	3.92	1.95	0.655
15	3	364	0.0129	0	0	5.48e-07	0.0129	0	0	0	0	0	0.0347	0	0.0214	0.0214	0.0214	0.0214	0	0.0347	0.000683	0	0.034	0	0.0908	0	0.0347	0.0347	0.0347	-0.0214	0	0	0.756	0.756	2.55	3.83	2.55	5.11	2.55	3.83	0.00962	0.00962	0.0214	0.0214	1.28	2.55	2.55	1.27	0.427
15	4	365	0.0125	0	0	5.59e-07	0.0125	0	0	0	0	0	0	0.0336	0.0207	0.0207	0.0207	0.0207	0	0	0	-0.00066	0	0.0336	0.0941	0.0336	0	0	0	-0.0207	0	-0.0336	0.743	0.71	2.55	3.82	2.55	5.09	2.55	3.82	0.00924	0.00924	0.0543	0.0543	1.27	2.55	2.55	1.27	0.425
15	5	366	0.0122	0	0	5.69e-07	0.0122	0	0	0	0	0	0.0328	0	0.0203	0.0203	0.0203	0.0203	0	0.0328	0	-0.000646	0	0.0328	0.0856	0	0.0328	0.0328	0.0328	-0.0203	0	-0.0328	0.757	0.724	2.54	3.81	2.54	5.08	2.54	3.81	0.00905	0.00905	0.0203	0.0203	1.27	2.54	2.54	1.27	0.424
15	6	367	0.0121	0	0	5.8e-07	0.0121	0	0	0	0	0	0.0385	0	0.0261	0.0261	0.0261	0.0261	0	0	0.000642	0	0	0.0379	0.102	0.0385	0	0	0	-0.0261	0	-0.0379	0.0804	0.0425	2.57	1.85	2.57	5.15	2.57	4.53	0.00898	0.00898	0.0646	0.0646	1.29	2.57	2.57	1.28	0.43
15	7	368	0.0122	0	0	5.91e-07	0.0122	0	0	0	0	0	0	0.286	0.273	0.273	0.273	0.273	0	0	0	-0.000647	0	0.286	0.344	0.286	0	0	0	-0.273	0	-0.286	2.06	1.77	4.05	6.08	4.05	8.11	4.05	6.08	0.00914	0.00914	0.559	0.559	2.03	4.05	4.05	2.02	0.677
15	8	369	0.0125	0	0	6.02e-07	0.0125	0	0	0	0	0	0.0367	0	0.0239	0.0239	0.0239	0.0239	0	0.0367	0	-0.000661	0	0.0367	0.0976	0	0.0367	0.0367	0.0367	-0.0239	0.014	-0.0367	0.0671	0.0304	2.56	1.85	2.56	5.12	2.56	4.5	0.00925	0.00925	0.0239	0.0239	1.28	2.56	2.56	1.28	0.428
15	9	370	0.0129	0	0	6.14e-07	0.0129	0	0	0	0	0	0	0.0398	0.0265	0.0265	0.0265	0.0265	0	0	0	-0.000683	0	0.0398	0.101	0.0398	0	0	0	-0.0265	0	-0.0398	0.87	0.831	2.58	3.88	2.58	5.17	2.58	3.88	0.0096	0.0096	0.0663	0.0663	1.29	2.58	2.58	1.29	0.432
15	10	371	0.0134	0	0	6.26e-07	0.0134	0	0	0	0	0	0.0583	0	0.0445	0.0445	0.0445	0.0445	0	0.0583	0	-0.000711	0	0.0583	0.122	0	0.0583	0.0583	0.0583	-0.0445	0	-0.0583	1	0.942	2.69	4.04	2.69	5.39	2.69	4.04	0.00999	0.00999	0.0445	0.0445	1.35	2.69	2.69	1.34	0.451
15	11	372	0.0141	0	0	6.4e-07	0.0141	0	0	0	0	0	0.274	0	0.259	0.259	0.259	0.259	0	0	0	-0.000744	0	0.274	0.347	0.274	0	0	0	-0.259	0	-0.274	31.3	31	3.99	2	3.99	7.98	3.99	7.32	0.0105	0.0105	0.533	0.533	2	3.99	3.99	1.99	0.667
15	12	373	2.83e-05	0	0	6.54e-07	2.83e-05	0	0	0	0	0	0	0.00262	0.00259	0.00259	0.00259	0.00259	0	0.00262	0	-1.53e-06	0	0.00262	0.00682	0	0.00262	0.00262	0.00262	-0.00259	0	-0.00262	0.0493	0.0466	0.0159	0.0239	0.0159	0.0319	0.0159	0.0239	4.24e-05	4.24e-05	0.00259	0.00259	0.00796	0.0159	0.0159	0.00795	0.00266
15	13	374	0.000484	0	0	6.54e-07	0.000484	0	0	0	0	0	0.00163	0	0.00113	0.00113	0.00113	0.00113	0	0	0	-2.57e-05	0	0.00163	0.00674	0.00163	0	0	0	-0.00113	0.00164	-0.00163	0.0774	0.0757	0.0118	0.0177	0.0118	0.0236	0.0118	0.0177	0.000374	0.000374	0.00277	0.00277	0.00589	0.0118	0.0118	0.00571	0.00202
15	14	375	0.000903	0	0	6.55e-07	0.000903	0	0	0	0	0	0.00302	0	0.00209	0.00209	0.00209	0.00209	0	0	0	-4.78e-05	0	0.00302	0.00931	0.00302	0	0	0	-0.00209	0.00398	-0.00302	0.109	0.106	0.0218	0.0327	0.0218	0.0436	0.0218	0.0327	0.000679	0.000679	0.00512	0.00512	0.0109	0.0218	0.0218	0.0106	0.00375
15	15	376	0.00126	0	0	6.56e-07	0.00126	0	0	0	0	0	0.00341	0	0.00212	0.00212	0.00212	0.00212	0	0	0	-6.67e-05	0	0.00341	0.0104	0.00341	0	0	0	-0.00212	0.00392	-0.00341	0.125	0.122	0.0259	0.0388	0.0259	0.0518	0.0259	0.0388	0.000934	0.000934	0.00553	0.00553	0.0129	0.0259	0.0259	0.0126	0.00442
15	16	377	0.00149	0	0	6.58e-07	0.00149	0	0	0	0	0	0	0.00153	0	0	0	0	0	0	0	-7.87e-05	0	0.00153	0.00983	0.00153	0	0	0	0	0	-0.00153	0.0793	0.0778	0.0173	0	0.0173	0.0345	0.0173	0.0345	0.0015	0.0015	0.00153	0.00153	0.00863	0.0173	0.0173	0.00826	0.003
15	17	378	0.0016	0	0	6.59e-07	0.0016	0	0	0	0	0	0	0.00164	0	0	0	0	0	0.00164	0	-8.45e-05	0	0.00164	0.0108	0	0.00164	0.00164	0.00164	0	0	-0.00164	0.17	0.169	0.0115	0.0173	0.0115	0.023	0.0115	0.0173	0.00189	0.00189	0	0	0.00575	0.0115	0.0115	0.00536	0.00205
15	18	379	0.00162	0	0	6.61e-07	0.00162	0	0	0	0	0	0	0.00166	0	0	0	0	0	0.00166	0	-8.55e-05	0	0.00166	0.00961	0	0.00166	0.00166	0.00166	0	0	-0.00166	0.159	0.157	0.00767	0	0.00767	0.0153	0.00767	0.0153	0.0016	0.0016	0	0	0.00384	0.00767	0.00767	0.00344	0.00141
15	19	380	0.00154	0	0	6.62e-07	0.00154	0	0	0	0	0	0	0.00158	0	0	0	0	0	0	0	-8.14e-05	0	0.00158	0.00873	0.00158	0	0	0	0	0	-0.00158	0.0883	0.0868	0.00511	0	0.00511	0.0102	0.00511	0.0102	0.00145	0.00145	0.00158	0.00158	0.00256	0.00511	0.00511	0.00218	0.000978
15	20	381	0.00136	0	0	6.64e-07	0.00136	0	0	0	0	0	0	0.0014	0	0	0	0	0	0	0	-7.21e-05	0	0.0014	0.00771	0.0014	0	0	0	0	0	-0.0014	0.122	0.121	0.00341	0	0.00341	0.00682	0.00341	0.00682	0.00131	0.00131	0.0014	0.0014	0.0017	0.00341	0.00341	0.00137	0.00068
15	21	382	0.0011	0	0	6.65e-07	0.0011	0	0	0	0	0	0	0.00113	0	0	0	0	0	0	0	-5.82e-05	0	0.00113	0.007	0.00113	0	0	0	0	0.0013	-0.00113	0.139	0.138	0.00227	0.00341	0.00227	0.00455	0.00227	0.00341	0.00133	0.00133	0.00113	0.00113	0.00114	0.00227	0.00227	0.000909	0.000455
15	22	383	0.000765	0	0	6.66e-07	0.000765	0	0	0	0	0	0	0.000787	0	0	0	0	0	0	0	-4.05e-05	0	0.000787	0.00426	0.000787	0	0	0	0	0	-0.000787	0.0698	0.069	0.00152	0	0.00152	0.00303	0.00152	0.00303	0.000726	0.000726	0.000787	0.000787	0.000758	0.00152	0.00152	0.000606	0.000303
15	23	384	0.000382	0	0	6.67e-07	0.000382	0	0	0	0	0	0.000393	0	0	0	0	0	0	0	0	-2.03e-05	0	0.000393	0.00246	0.000393	0	0	0	0	0	-0.000393	0.0634	0.063	0.00101	0.00152	0.00101	0.00202	0.00101	0.00152	0.000465	0.000465	0.000393	0.000393	0.000505	0.00101	0.00101	0.000411	0.0002
16	0	385	0.0147	0	0	6.67e-07	0.0147	0	0	0	0	0	0.0608	0	0.0456	0.0456	0.0456	0.0456	0	0.0608	0	-0.000781	0	0.0608	0.138	0	0.0608	0.0608	0.0608	-0.0456	0	-0.0608	1.25	1.19	2.72	4.08	2.72	5.44	2.72	4.08	0.0128	0.0128	0.0456	0.0456	1.36	2.72	2.72	1.35	0.455
16	1	386	0.0141	0	0	6.82e-07	0.0141	0	0	0	0	0	0.0446	0	0.0302	0.0302	0.0302	0.0302	0	0	0.000744	0	0.0439	0	0.111	0.0446	0	0	0	-0.0302	0	0	0.0693	0.0693	2.62	1.31	2.62	5.24	2.62	4.81	0.0108	0.0108	0.0748	0.0748	1.31	2.62	2.62	1.31	0.438
16	2	387	0.0134	0	0	6.96e-07	0.0134	0	0	0	0	0	0.289	0	0.276	0.276	0.276	0.276	0	0.289	0	-0.00071	0	0.289	0.361	0	0.289	0.289	0.289	-0.276	0	-0.289	31.3	31	4.08	2.05	4.08	8.17	4.08	7.49	0.0111	0.0111	0.276	0.276	2.04	4.08	4.08	2.04	0.682
16	3	388	0.0129	0	0	7.1e-07	0.0129	0	0	0	0	0	0.0351	0	0.0218	0.0218	0.0218	0.0218	0	0.0351	0	-0.000681	0	0.0351	0.0897	0	0.0351	0.0351	0.0351	-0.0218	0.00906	-0.0351	0.0627	0.0276	2.56	1.81	2.56	5.11	2.56	4.51	0.00954	0.00954	0.0218	0.0218	1.28	2.56	2.56	1.27	0.427
16	4	389	0.0125	0	0	7.24e-07	0.0125	0	0	0	0	0	0.00374	0.0357	0.0266	0.0266	0.0266	0.0266	0	0.0394	0	-0.00066	0	0.0394	0.105	0	0.0394	0.0394	0.0394	-0.0266	0	-0.0394	0.1	0.0608	2.58	1.47	2.58	5.16	2.58	4.67	0.01	0.01	0.0266	0.0266	1.29	2.58	2.58	1.29	0.431
16	5	390	0.0122	0	0	7.38e-07	0.0122	0	0	0	0	0	0.0378	0	0.0252	0.0252	0.0252	0.0252	0	0.0378	0	-0.000646	0	0.0378	0.0954	0	0.0378	0.0378	0.0378	-0.0252	0.012	-0.0378	0.0672	0.0295	2.57	1.84	2.57	5.14	2.57	4.53	0.00904	0.00904	0.0252	0.0252	1.28	2.57	2.57	1.28	0.429
16	6	391	0.0121	0	0	7.52e-07	0.0121	0	0	0	0	0	0.267	0	0.255	0.255	0.255	0.255	0	0.267	0	-0.000641	0	0.267	0.322	0	0.267	0.267	0.267	-0.255	0	-0.267	0.452	0.185	3.95	1.99	3.95	7.9	3.95	7.24	0.00969	0.00969	0.255	0.255	1.97	3.95	3.95	1.97	0.659
16	7	392	0.0122	0	0	7.66e-07	0.0122	0	0	0	0	0	0.266	0	0.254	0.254	0.254	0.254	0	0.266	0	-0.000646	0	0.266	0.331	0	0.266	0.266	0.266	-0.254	0	-0.266	32.4	32.2	3.94	5.91	3.94	7.88	3.94	5.91	0.00952	0.00952	0.254	0.254	1.97	3.94	3.94	1.96	0.658
16	8	393	0.0125	0	0	7.81e-07	0.0125	0	0	0.186	0.186	0.186	0.265	0	0.252	0.252	0.252	0.252	0	0	0	-0.00066	0	0.265	0.325	0.265	0	0	0.186	-0.252	0.134	-0.265	0.595	0.33	3.93	3.12	3.93	7.86	3.93	6.82	0.00932	0.00932	0.517	0.517	1.97	3.93	3.93	1.96	0.657
16	9	394	0.0129	0	0	7.96e-07	0.0129	0	0	0	0	0	0.264	0	0.251	0.251	0	0	0.251	0	0.000682	0	0.263	0	0.331	0.264	0	0	0	0	0	0	32.2	32.2	3.93	5.89	3.93	7.85	3.93	5.89	0.00977	0.00977	0.264	0.264	1.96	3.93	3.93	1.96	0.656
16	10	395	0.0134	0	0	8.12e-07	0.0134	0	0	0	0	0	0	0.0436	0.0298	0.0298	0.0298	0.0298	0	0	0.000711	0	0	0.0429	0.101	0.0436	0	0	0	-0.0298	0	-0.0429	0.744	0.701	3.92	5.88	3.92	7.84	3.92	5.88	0.00999	0.00999	0.0733	0.0733	1.96	3.92	3.92	2.61	0.436
16	11	396	0.0141	0	0	8.29e-07	0.0141	0	0	0.262	0.262	0.262	0.262	0	0.248	0.248	0.248	0.248	0	0.262	0	-0.000744	0	0.262	0.33	0	0.262	0.262	0.524	-0.248	0	-0.262	0.616	0.354	3.92	3.52	3.92	7.84	3.92	6.67	0.0104	0.0104	0.248	0.248	1.96	3.92	3.92	1.95	0.655
16	12	397	2.74e-05	0	0	8.48e-07	2.74e-05	0	0	0	0	0	0	9.72e-05	6.82e-05	6.82e-05	6.82e-05	6.82e-05	0	9.72e-05	1.5e-06	0	0	9.57e-05	0.00444	0	9.72e-05	9.72e-05	9.72e-05	-6.82e-05	0	-9.57e-05	0.00114	0.00104	0.00102	0.000526	0.00102	0.00205	0.00102	0.00187	4.19e-05	4.19e-05	6.82e-05	6.82e-05	0.000512	0.00102	0.00102	0.000541	0.000161
16	13	398	0.000447	0	0	8.48e-07	0.000447	0	0	0	0	0	0.00046	0	0	0	0	0	0	0.00046	0	-2.37e-05	0	0.00046	0.00526	0	0.00046	0.00046	0.00046	0	0.00475	-0.00046	0.0403	0.0399	0.00208	0.00312	0.00208	0.00416	0.00208	0.00312	0.000443	0.000443	0	0	0.00104	0.00208	0.00208	0.00093	0.000383
16	14	399	0.000815	0	0	8.49e-07	0.000815	0	0	0	0	0	0	0.000838	0	0	0	0	0	0	0	-4.32e-05	0	0.000838	0.00637	0.000838	0	0	0	0	0	-0.000838	0.0705	0.0697	0.00139	0.00208	0.00139	0.00277	0.00139	0.00208	0.000808	0.000808	0.000838	0.000838	0.000693	0.00139	0.00139	0.000555	0.000277
16	15	400	0.00113	0	0	8.5e-07	0.00113	0	0	0	0	0	0	0.00116	0	0	0	0	0	0	0	-5.98e-05	0	0.00116	0.0074	0.00116	0	0	0	0	0	-0.00116	0.142	0.141	0.000924	0.00139	0.000924	0.00185	0.000924	0.00139	0.00109	0.00109	0.00116	0.00116	0.000462	0.000924	0.000924	0.00037	0.000185
16	16	401	0.00137	0	0	8.52e-07	0.00137	0	0	0	0	0	0	0.00141	0	0	0	0	0	0	0	-7.25e-05	0	0.00141	0.00828	0.00141	0	0	0	0	0	-0.00141	0.0956	0.0942	0.000616	0.000277	0.000616	0.00123	0.000616	0.00114	0.00132	0.00132	0.00141	0.00141	0.000308	0.000616	0.000616	0.000247	0.000123
16	17	402	0.00151	0	0	8.54e-07	0.00151	0	0	0	0	0	0.00156	0	0	0	0	0	0	0.00156	0	-8.02e-05	0	0.00156	0.00876	0	0.00156	0.00156	0.00156	0	0.00417	-0.00156	0.1	0.0987	0.000411	0.000616	0.000411	0.000822	0.000411	0.000616	0.00145	0.00145	0	0	0.000205	0.000411	0.000411	0.000164	8.22e-05
16	18	403	0.00156	0	0	8.56e-07	0.00156	0	0	0	0	0	0.0016	0	0	0	0	0	0	0	0	-8.26e-05	0	0.0016	0.01	0.0016	0	0	0	0	0	-0.0016	0.182	0.181	0.000274	0.000411	0.000274	0.000548	0.000274	0.000411	0.00189	0.00189	0.0016	0.0016	0.000137	0.000274	0.000274	0.00011	5.48e-05
16	19	404	0.0015	0	0	8.58e-07	0.0015	0	0	0	0	0	0	0.00154	0	0	0	0	0	0	0	-7.93e-05	0	0.00154	0.00952	0.00154	0	0	0	0	0	-0.00154	0.175	0.174	0.000183	0.000274	0.000183	0.000365	0.000183	0.000274	0.00182	0.00182	0.00154	0.00154	9.13e-05	0.000183	0.000183	7.3e-05	3.65e-05
16	20	405	0.00133	0	0	8.6e-07	0.00133	0	0	0	0	0	0.00137	0	0	0	0	0	0	0.00137	0	-7.07e-05	0	0.00137	0.00734	0	0.00137	0.00137	0.00137	0	0	-0.00137	0.0926	0.0912	0.000122	0.000183	0.000122	0.000243	0.000122	0.000183	0.00126	0.00126	0	0	6.09e-05	0.000122	0.000122	4.87e-05	2.43e-05
16	21	406	0.00108	0	0	8.61e-07	0.00108	0	0	0	0	0	0	0.00111	0	0	0	0	0	0	0	-5.72e-05	0	0.00111	0.00583	0.00111	0	0	0	0	0	-0.00111	0.124	0.123	8.12e-05	0.000122	8.12e-05	0.000162	8.12e-05	0.000122	0.00099	0.00099	0.00111	0.00111	4.06e-05	8.12e-05	8.12e-05	3.25e-05	1.62e-05
16	22	407	0.000753	0	0	8.62e-07	0.000753	0	0	0	0	0	0	0.000774	0	0	0	0	0	0	0	-3.99e-05	0	0.000774	0.00474	0.000774	0	0	0	0	0	-0.000774	0.0923	0.0916	5.41e-05	8.12e-05	5.41e-05	0.000108	5.41e-05	8.12e-05	0.000915	0.000915	0.000774	0.000774	2.71e-05	5.41e-05	5.41e-05	2.16e-05	1.08e-05
16	23	408	0.000374	0	0	8.63e-07	0.000374	0	0	0	0	0	0	0.000385	0	0	0	0	0	0	0	-1.98e-05	0	0.000385	0.00237	0.000385	0	0	0	0	0	-0.000385	0.0493	0.0489	3.61e-05	5.41e-05	3.61e-05	7.21e-05	3.61e-05	5.41e-05	0.000455	0.000455	0.000385	0.000385	1.8e-05	3.61e-05	3.61e-05	1.44e-05	7.21e-06
17	0	409	0.0148	0	0	8.63e-07	0.0148	0	0	0	0	0	0.26	0	0.245	0.245	0.245	0.245	0	0.26	0	-0.000786	0	0.26	0.332	0	0.26	0.26	0.26	-0.245	0	-0.26	2.13	1.87	3.92	5.87	3.92	7.83	3.92	5.87	0.0134	0.0134	0.245	0.245	1.96	3.92	3.92	1.95	0.654
17	1	410	0.0141	0	0	8.83e-07	0.0141	0	0	0	0	0	0.287	0	0.272	0.272	0	0	0.272	0.287	0	-0.000747	0	0.287	0.36	0	0.287	0.287	0.287	0	0	-0.287	32.7	32.4	4.07	6.11	4.07	8.14	4.07	6.11	0.0121	0.0121	0	0	2.04	4.07	4.07	2.03	0.68
17	2	411	0.0135	0	0	9.02e-07	0.0135	0	0	0	0	0	0	0.279	0.265	0.265	0.265	0.265	0	0.279	0	-0.000712	0	0.279	0.35	0	0.279	0.279	0.279	-0.265	0	-0.279	32.6	32.3	4.02	6.03	4.02	8.04	4.02	6.03	0.011	0.011	0.265	0.265	2.01	4.02	4.02	2	0.672
17	3	412	0.0129	0	0	9.2e-07	0.0129	0	0	0	0	0	0	0.0482	0.035	0.035	0.035	0.035	0	0.0482	0.000683	0	0	0.0475	0.117	0	0.0482	0.0482	0.0482	-0.035	0	-0.0475	0.125	0.0771	2.64	1.33	2.64	5.27	2.64	4.83	0.0103	0.0103	0.035	0.035	1.32	2.64	2.64	1.32	0.441
17	4	413	0.0125	0	0	9.38e-07	0.0125	0	0	0	0	0	0	0.299	0.286	0.286	0.286	0.286	0	0.299	0	-0.000661	0	0.299	0.359	0	0.299	0.299	0.299	-0.286	0.0725	-0.299	0.62	0.321	4.14	2.08	4.14	8.28	4.14	7.58	0.00982	0.00982	0.286	0.286	2.07	4.14	4.14	2.06	0.691
17	5	414	0.0122	0	0	9.56e-07	0.0122	0	0	0	0	0	0	0.0331	0.0205	0.0205	0.0205	0.0205	0	0.0331	0	-0.000647	0	0.0331	0.0859	0	0.0331	0.0331	0.0331	-0.0205	0	-0.0331	0.0842	0.0511	2.54	1.87	2.54	5.08	2.54	4.46	0.00905	0.00905	0.0205	0.0205	1.27	2.54	2.54	1.27	0.425
17	6	415	0.0121	0	0	9.74e-07	0.0121	0	0	0	0	0	0.0531	0	0.0407	0.0407	0.0407	0.0407	0	0.0531	0	-0.000642	0	0.0531	0.11	0	0.0531	0.0531	0.0531	-0.0407	0	-0.0531	0.833	0.779	4.01	6.02	4.01	8.03	4.01	6.02	0.00933	0.00933	0.0407	0.0407	2.01	4.01	4.01	2.68	0.445
17	7	416	0.0122	0	0	9.92e-07	0.0122	0	0	0	0	0	0	0.0534	0.0408	0.0408	0.0408	0.0408	0	0.0534	0	-0.000647	0	0.0534	0.111	0	0.0534	0.0534	0.0534	-0.0408	0	-0.0534	0.839	0.786	3.98	5.97	3.98	7.96	3.98	5.97	0.00928	0.00928	0.0408	0.0408	1.99	3.98	3.98	2.65	0.445
17	8	417	0.0125	0	0	1.01e-06	0.0125	0	0	0	0	0	0	0.0336	0.0207	0.0207	0.0207	0.0207	0	0.0336	0	-0.000661	0	0.0336	0.0877	0	0.0336	0.0336	0.0336	-0.0207	0	-0.0336	0.721	0.688	3.96	5.94	3.96	7.92	3.96	5.94	0.00929	0.00929	0.0207	0.0207	1.98	3.96	3.96	2.68	0.425
17	9	418	0.0129	0	0	1.03e-06	0.0129	0	0	0	0	0	0.267	0	0.254	0.254	0	0	0.254	0.267	0	-0.000683	0	0.267	0.335	0	0.267	0.267	0.267	0	0	-0.267	31.2	30.9	3.95	1.98	3.95	7.89	3.95	7.23	0.00966	0.00966	0	0	1.97	3.95	3.95	1.97	0.659
17	10	419	0.0134	0	0	1.05e-06	0.0134	0	0	0	0	0	0.0361	0	0.0223	0.0223	0.0223	0.0223	0	0.0361	0	-0.000711	0	0.0361	0.0952	0	0.0361	0.0361	0.0361	-0.0223	0.00285	-0.0361	0.0764	0.0403	2.56	1.74	2.56	5.13	2.56	4.55	0.00995	0.00995	0.0223	0.0223	1.28	2.56	2.56	1.28	0.429
17	11	420	0.0141	0	0	1.07e-06	0.0141	0	0	0	0	0	0.281	0	0.266	0.266	0.266	0.266	0	0.281	0	-0.000744	0	0.281	0.349	0	0.281	0.281	0.281	-0.266	0.124	-0.281	0.473	0.192	4.03	2.02	4.03	8.06	4.03	7.39	0.0105	0.0105	0.266	0.266	2.02	4.03	4.03	2.01	0.673
17	12	421	2.8e-05	0	0	1.1e-06	2.8e-05	0	0	0	0	0	0	8.48e-05	5.49e-05	5.49e-05	0	0	5.49e-05	0	0	-1.54e-06	8.48e-05	0	0.00461	8.48e-05	0	0	0	0	0	0	0.00103	0.00103	0.0128	0.0178	0.0128	0.0255	0.0128	0.0196	2.15e-05	2.15e-05	8.48e-05	8.48e-05	0.00638	0.0128	0.0128	0.0124	0.000107
17	13	422	0.000484	0	0	1.1e-06	0.000484	0	0	0	0	0	0	0.00321	0.00271	0.00271	0	0	0.00271	0	0	-2.57e-05	0.00321	0	0.00837	0.00321	0	0	0	0	0	0	0.0159	0.0159	0.0252	0.0135	0.0252	0.0505	0.0252	0.046	0.000366	0.000366	0.00321	0.00321	0.0126	0.0252	0.0252	0.0144	0.00361
17	14	423	0.000902	0	0	1.1e-06	0.000902	0	0	0	0	0	0	0.00294	0.00201	0.00201	0.00201	0.00201	0	0	0	-4.78e-05	0.00294	0	0.00802	0.00294	0	0	0	-0.00201	0	0	0.0368	0.0368	0.0244	0.0128	0.0244	0.0489	0.0244	0.0446	0.000674	0.000674	0.00494	0.00494	0.0122	0.0244	0.0244	0.0135	0.00366
17	15	424	0.00126	0	0	1.1e-06	0.00126	0	0	0	0	0	0	0.00409	0.0028	0.0028	0.0028	0.0028	0	0	0	-6.67e-05	0.00409	0	0.0112	0.00409	0	0	0	-0.0028	0	0	0.0542	0.0542	0.03	0.0148	0.03	0.06	0.03	0.055	0.000937	0.000937	0.00689	0.00689	0.015	0.03	0.03	0.0147	0.0051
17	16	425	0.00153	0	0	1.1e-06	0.00153	0	0	0	0	0	0.00536	0	0.00379	0.00379	0.00379	0.00379	0	0	0	-8.11e-05	0.00536	0	0.0133	0.00536	0	0	0	-0.00379	0	0	0.0631	0.0631	0.0384	0.0188	0.0384	0.0767	0.0384	0.0704	0.00114	0.00114	0.00915	0.00915	0.0192	0.0384	0.0384	0.0186	0.00658
17	17	426	0.00168	0	0	1.11e-06	0.00168	0	0	0	0	0	0	0.00324	0.00151	0.00151	0	0	0.00151	0	0	-8.91e-05	0.00324	0	0.0119	0.00324	0	0	0	0	0	0	0.0769	0.0769	0.0286	0.0117	0.0286	0.0572	0.0286	0.0533	0.00157	0.00157	0.00324	0.00324	0.0143	0.0286	0.0286	0.0139	0.0049
17	18	427	0.00169	0	0	1.11e-06	0.00169	0	0	0	0	0	0	0.00174	0	0	0	0	0	0	0	-8.97e-05	0.00174	0	0.00977	0.00174	0	0	0	0	0	0	0.0756	0.0756	0.0191	0.0091	0.0191	0.0381	0.0191	0.0351	0.00168	0.00168	0.00174	0.00174	0.00953	0.0191	0.0191	0.00911	0.00332
17	19	428	0.00159	0	0	1.11e-06	0.00159	0	0	0.00163	0.00163	0.00163	0	0.00163	0	0	0	0	0	0	0	-8.42e-05	0.00163	0	0.00899	0.00163	0	0	0.00163	0	0.00775	0	0.101	0.101	0.0127	0.0191	0.0127	0.0254	0.0127	0.0191	0.00156	0.00156	0.00163	0.00163	0.00635	0.0127	0.0127	0.00596	0.00225
17	20	429	0.0014	0	0	1.12e-06	0.0014	0	0	0	0	0	0	0.00144	0	0	0	0	0	0	0	-7.4e-05	0.00144	0	0.00788	0.00144	0	0	0	0	0	0	0.0643	0.0643	0.00847	0.00406	0.00847	0.0169	0.00847	0.0156	0.00138	0.00138	0.00144	0.00144	0.00424	0.00847	0.00847	0.00389	0.00153
17	21	430	0.00112	0	0	1.12e-06	0.00112	0	0	0	0	0	0	0.00115	0	0	0	0	0	0	0	-5.95e-05	0.00115	0	0.00633	0.00115	0	0	0	0	0	0	0.0541	0.0541	0.00565	0.00847	0.00565	0.0113	0.00565	0.00847	0.00112	0.00112	0.00115	0.00115	0.00282	0.00565	0.00565	0.00255	0.00103
17	22	431	0.000781	0	0	1.12e-06	0.000781	0	0	0	0	0	0	0.000803	0	0	0	0	0	0	0	-4.14e-05	0.000803	0	0.0044	0.000803	0	0	0	0	0	0	0.0377	0.0377	0.00377	0.00565	0.00377	0.00753	0.00377	0.00565	0.000777	0.000777	0.000803	0.000803	0.00188	0.00377	0.00377	0.00169	0.000692
17	23	432	0.000392	0	0	1.12e-06	0.000392	0	0	0	0	0	0	0.000404	0	0	0	0	0	0	0	-2.08e-05	0.000404	0	0.00222	0.000404	0	0	0	0	0.000279	0	0.0195	0.0195	0.00251	0.00377	0.00251	0.00502	0.00251	0.00377	0.000388	0.000388	0.000404	0.000404	0.00126	0.00251	0.00251	0.00116	0.000451
18	0	433	0.0147	0	0	1.12e-06	0.0147	0	0	0	0	0	0.0406	0	0.0254	0.0254	0.0254	0.0254	0	0.0406	0	-0.000781	0.0406	0	0.103	0	0.0406	0.0406	0.0406	-0.0254	0	0	0.0455	0.0455	3.92	3.7	3.92	7.84	3.92	6.6	0.0113	0.0113	0.0254	0.0254	1.96	3.92	3.92	2.61	0.435
18	1	434	0.014	0	0	1.15e-06	0.014	0	0	0	0	0	0.0443	0	0.0299	0.0299	0.0299	0.0299	0	0.0443	0	-0.000744	0	0.0443	0.111	0	0.0443	0.0443	0.0443	-0.0299	0	-0.0443	0.937	0.892	3.92	5.88	3.92	7.83	3.92	5.88	0.0106	0.0106	0.0299	0.0299	1.96	3.92	3.92	2.6	0.438
18	2	435	0.0134	0	0	1.17e-06	0.0134	0	0	0	0	0	0.0534	0	0.0396	0.0396	0.0396	0.0396	0	0.0534	0	-0.00071	0	0.0534	0.125	0	0.0534	0.0534	0.0534	-0.0396	0	-0.0534	0.205	0.152	2.67	1.34	2.67	5.33	2.67	4.89	0.0105	0.0105	0.0396	0.0396	1.33	2.67	2.67	1.33	0.446
18	3	436	0.0129	0	0	1.19e-06	0.0129	0	0	0	0	0	0.0534	0	0.0401	0.0401	0.0401	0.0401	0	0.0534	0	-0.000681	0	0.0534	0.116	0	0.0534	0.0534	0.0534	-0.0401	0	-0.0534	0.947	0.893	3.92	5.87	3.92	7.83	3.92	5.87	0.00994	0.00994	0.0401	0.0401	1.96	3.92	3.92	2.58	0.445
18	4	437	0.0125	0	0	1.22e-06	0.0125	0	0	0	0	0	0.0337	0	0.0209	0.0209	0.0209	0.0209	0	0.0337	0	-0.00066	0	0.0337	0.0893	0	0.0337	0.0337	0.0337	-0.0209	0	-0.0337	0.709	0.676	3.92	5.87	3.92	7.83	3.92	5.87	0.0093	0.0093	0.0209	0.0209	1.96	3.92	3.92	2.64	0.425
18	5	438	0.0122	0	0	1.24e-06	0.0122	0	0	0	0	0	0.0331	0	0.0205	0.0205	0.0205	0.0205	0	0.0331	0	-0.000646	0	0.0331	0.0865	0	0.0331	0.0331	0.0331	-0.0205	0.00707	-0.0331	0.061	0.028	2.54	1.89	2.54	5.08	2.54	4.45	0.00926	0.00926	0.0205	0.0205	1.27	2.54	2.54	1.27	0.425
18	6	439	0.0121	0	0	1.26e-06	0.0121	0	0	0	0	0	0.0448	0	0.0324	0.0324	0.0324	0.0324	0	0.0448	0	-0.000641	0	0.0448	0.0977	0	0.0448	0.0448	0.0448	-0.0324	0	-0.0448	0.0933	0.0485	4.02	4.07	4.02	8.04	4.02	6.68	0.00898	0.00898	0.0324	0.0324	2.01	4.02	4.02	2.71	0.436
18	7	440	0.0122	0	0	1.29e-06	0.0122	0	0	0	0	0	0.0532	0	0.0406	0.0406	0.0406	0.0406	0	0.0532	0	-0.000646	0	0.0532	0.112	0	0.0532	0.0532	0.0532	-0.0406	0.0275	-0.0532	0.782	0.728	2.66	3.99	2.66	5.32	2.66	3.99	0.00918	0.00918	0.0406	0.0406	1.33	2.66	2.66	1.33	0.445
18	8	441	0.0125	0	0	1.31e-06	0.0125	0	0	0	0	0	0.316	0	0.304	0.304	0.304	0.304	0	0.316	0	-0.00066	0	0.316	0.382	0	0.316	0.316	0.316	-0.304	0	-0.316	2.8	2.48	4.24	6.36	4.24	8.48	4.24	6.36	0.00927	0.00927	0.304	0.304	2.12	4.24	4.24	2.11	0.708
18	9	442	0.0129	0	0	1.34e-06	0.0129	0	0	0	0	0	0.0528	0	0.0396	0.0396	0.0396	0.0396	0	0.0528	0	-0.000682	0	0.0528	0.121	0	0.0528	0.0528	0.0528	-0.0396	0	-0.0528	0.0941	0.0413	2.66	1.34	2.66	5.33	2.66	4.88	0.00961	0.00961	0.0396	0.0396	1.33	2.66	2.66	1.33	0.445
18	10	443	0.0134	0	0	1.36e-06	0.0134	0	0	0	0	0	0.109	0	0.0955	0.0955	0.0955	0.0955	0	0.109	0	-0.000711	0	0.109	0.18	0	0.109	0.109	0.109	-0.0955	0	-0.109	0.223	0.114	4.17	2.38	4.17	8.34	4.17	7.54	0.00996	0.00996	0.0955	0.0955	2.08	4.17	4.17	2.66	0.502
18	11	444	0.0141	0	0	1.39e-06	0.0141	0	0	0	0	0	0.289	0	0.275	0.275	0.275	0.275	0	0.289	0	-0.000744	0	0.289	0.357	0	0.289	0.289	0.289	-0.275	0	-0.289	2.2	1.91	4.08	6.13	4.08	8.17	4.08	6.13	0.0104	0.0104	0.275	0.275	2.04	4.08	4.08	2.04	0.682
18	12	445	2.7e-05	0	0	1.42e-06	2.7e-05	0	0	0	0	0	0	0.0008	0.000771	0.000771	0.000771	0.000771	0	0	0	-1.5e-06	0	0.0008	0.00549	0.0008	0	0	0	-0.000771	0	-0.0008	0.0151	0.0143	0.00495	0.00223	0.00495	0.0099	0.00495	0.00916	2.44e-05	2.44e-05	0.00157	0.00157	0.00248	0.00495	0.00495	0.00246	0.000829
18	13	446	0.000484	0	0	1.43e-06	0.000484	0	0	0	0	0	0.00151	0	0.00101	0.00101	0	0	0.00101	0	0	-2.57e-05	0.00151	0	0.00698	0.00151	0	0	0	0	0.00093	0	0.0672	0.0672	0.0112	0.0168	0.0112	0.0224	0.0112	0.0168	0.000371	0.000371	0.00151	0.00151	0.00559	0.0112	0.0112	0.00547	0.0019
18	14	447	0.000902	0	0	1.43e-06	0.000902	0	0	0	0	0	0	0.00248	0.00155	0.00155	0.00155	0.00155	0	0	0	-4.78e-05	0	0.00248	0.00864	0.00248	0	0	0	-0.00155	0	-0.00248	0.0505	0.048	0.0228	0.00595	0.0228	0.0457	0.0228	0.0437	0.000672	0.000672	0.00403	0.00403	0.0114	0.0228	0.0228	0.0132	0.0032
18	15	448	0.00126	0	0	1.43e-06	0.00126	0	0	0	0	0	0	0.00339	0.00209	0.00209	0.00209	0.00209	0	0	0	-6.67e-05	0	0.00339	0.0105	0.00339	0	0	0	-0.00209	0	-0.00339	0.0711	0.0677	0.0289	0.00621	0.0289	0.0579	0.0289	0.0558	0.000936	0.000936	0.00548	0.00548	0.0145	0.0289	0.0289	0.0158	0.00439
18	16	449	0.00153	0	0	1.43e-06	0.00153	0	0	0.00412	0.00412	0.00412	0	0.00412	0.00254	0.00254	0	0	0.00254	0	0	-8.11e-05	0	0.00412	0.012	0.00412	0	0	0.00412	0	0	-0.00412	0.132	0.128	0.0313	0.0469	0.0313	0.0625	0.0313	0.0469	0.00114	0.00114	0.00412	0.00412	0.0156	0.0313	0.0313	0.0153	0.00533
18	17	450	0.0017	0	0	1.44e-06	0.0017	0	0	0.000108	0.000108	0.000108	0.00523	0	0.00349	0.00349	0	0	0.00349	0	0	-8.99e-05	0	0.00523	0.0143	0.00523	0	0	0.000108	0	0.0077	-0.00523	0.158	0.153	0.0387	0.058	0.0387	0.0774	0.0387	0.058	0.00126	0.00126	0.00523	0.00523	0.0193	0.0387	0.0387	0.0189	0.00659
18	18	451	0.00175	0	0	1.44e-06	0.00175	0	0	0	0	0	0	0.0047	0.0029	0.0029	0.0029	0.0029	0	0	0	-9.26e-05	0	0.0047	0.0131	0.0047	0	0	0	-0.0029	0.000429	-0.0047	0.12	0.115	0.0368	0.00496	0.0368	0.0736	0.0368	0.0719	0.0013	0.0013	0.0076	0.0076	0.0184	0.0368	0.0368	0.0185	0.00609
18	19	452	0.00168	0	0	1.44e-06	0.00168	0	0	0.00452	0.00452	0.00452	0	0.00452	0.00279	0.00279	0	0	0.00279	0	0	-8.9e-05	0	0.00452	0.0125	0.00452	0	0	0.00452	0	0.00119	-0.00452	0.141	0.136	0.0343	0.0514	0.0343	0.0686	0.0343	0.0514	0.00125	0.00125	0.00452	0.00452	0.0171	0.0343	0.0343	0.0167	0.00585
18	20	453	0.0015	0	0	1.45e-06	0.0015	0	0	0.00107	0.00107	0.00107	0.00462	0	0.00308	0.00308	0	0	0.00308	0	0	-7.93e-05	0	0.00462	0.0122	0.00462	0	0	0.00107	0	0.00863	-0.00462	0.141	0.136	0.0341	0.0512	0.0341	0.0682	0.0341	0.0512	0.00111	0.00111	0.00462	0.00462	0.0171	0.0341	0.0341	0.0167	0.00581
18	21	454	0.00121	0	0	1.45e-06	0.00121	0	0	0.00102	0.00102	0.00102	0.00374	0	0.00249	0.00249	0	0	0.00249	0	0	-6.42e-05	0	0.00374	0.00988	0.00374	0	0	0.00102	0	0.00722	-0.00374	0.114	0.111	0.0276	0.0414	0.0276	0.0553	0.0276	0.0414	0.0009	0.0009	0.00374	0.00374	0.0138	0.0276	0.0276	0.0135	0.0047
18	22	455	0.000844	0	0	1.45e-06	0.000844	0	0	0	0	0	0.00227	0	0.0014	0.0014	0	0	0.0014	0	0	-4.48e-05	0	0.00227	0.00622	0.00227	0	0	0	0	0	-0.00227	0.0653	0.063	0.0173	0.0259	0.0173	0.0345	0.0173	0.0259	0.000627	0.000627	0.00227	0.00227	0.00863	0.0173	0.0173	0.00842	0.00295
18	23	456	0.000419	0	0	1.45e-06	0.000419	0	0	0.000482	0.000482	0.000482	0.0013	0	0.000864	0.000864	0	0	0.000864	0	0	-2.23e-05	0	0.0013	0.00344	0.0013	0	0	0.000482	0	0.00399	-0.0013	0.0435	0.0422	0.00958	0.0144	0.00958	0.0192	0.00958	0.0144	0.000312	0.000312	0.0013	0.0013	0.00479	0.00958	0.00958	0.00469	0.00163
19	0	457	0.0152	0	0	1.45e-06	0.0152	0	0	0	0	0	0	0.295	0.279	0.279	0	0	0.279	0.295	0.000802	0	0	0.294	0.37	0	0.295	0.295	0.295	0	0	-0.294	31.5	31.2	4.12	2.06	4.12	8.24	4.12	7.56	0.0112	0.0112	0	0	2.06	4.12	4.12	2.05	0.689
19	1	458	0.0143	0	0	1.49e-06	0.0143	0	0	0	0	0	0.0385	0	0.0238	0.0238	0.0238	0.0238	0	0.0385	0	-0.000758	0	0.0385	0.0994	0	0.0385	0.0385	0.0385	-0.0238	0	-0.0385	0.0689	0.0304	2.58	1.69	2.58	5.17	2.58	4.6	0.0106	0.0106	0.0238	0.0238	1.29	2.58	2.58	1.29	0.432
19	2	459	0.0136	0	0	1.52e-06	0.0136	0	0	0	0	0	0.295	0	0.281	0.281	0.281	0.281	0	0.295	0	-0.00072	0.295	0	0.365	0	0.295	0.295	0.295	-0.281	0	0	32.4	32.4	4.12	6.17	4.12	8.23	4.12	6.17	0.0101	0.0101	0.281	0.281	2.06	4.12	4.12	2.05	0.688
19	3	460	0.013	0	0	1.55e-06	0.013	0	0	0	0	0	0	0.317	0.303	0.303	0.303	0.303	0	0	0	-0.000688	0.317	0	0.384	0.317	0	0	0	-0.303	0.229	0	0.545	0.545	4.24	2.13	4.24	8.49	4.24	7.78	0.00964	0.00964	0.62	0.62	2.12	4.24	4.24	2.12	0.709
19	4	461	0.0125	0	0	1.58e-06	0.0125	0	0	0	0	0	0.0488	0	0.0359	0.0359	0.0359	0.0359	0	0.0488	0	-0.000664	0	0.0488	0.114	0	0.0488	0.0488	0.0488	-0.0359	0.0275	-0.0488	0.101	0.0527	2.63	1.68	2.63	5.27	2.63	4.71	0.0093	0.0093	0.0359	0.0359	1.32	2.63	2.63	1.31	0.441
19	5	462	0.0123	0	0	1.61e-06	0.0123	0	0	0	0	0	0.305	0	0.293	0.293	0.293	0.293	0	0.305	0	-0.000649	0	0.305	0.369	0	0.305	0.305	0.305	-0.293	0	-0.305	32.7	32.4	4.17	6.26	4.17	8.35	4.17	6.26	0.00909	0.00909	0.293	0.293	2.09	4.17	4.17	2.08	0.697
19	6	463	0.0122	0	0	1.64e-06	0.0122	0	0	0	0	0	0.0326	0	0.0202	0.0202	0.0202	0.0202	0	0.0326	0	-0.000643	0.0326	0	0.0839	0	0.0326	0.0326	0.0326	-0.0202	0	0	0.65	0.65	4.28	6.43	4.28	8.57	4.28	6.43	0.00901	0.00901	0.0202	0.0202	2.14	4.28	4.28	3.01	0.424
19	7	464	0.0122	0	0	1.67e-06	0.0122	0	0	0	0	0	0.304	0	0.291	0.291	0.291	0.291	0	0.304	0	-0.000648	0	0.304	0.361	0	0.304	0.304	0.304	-0.291	0	-0.304	2.14	1.84	4.16	6.24	4.16	8.32	4.16	6.24	0.00907	0.00907	0.291	0.291	2.08	4.16	4.16	2.08	0.695
19	8	465	0.0125	0	0	1.71e-06	0.0125	0	0	0	0	0	0.0336	0	0.0207	0.0207	0.0207	0.0207	0	0	0	-0.000661	0.0336	0	0.0942	0.0336	0	0	0	-0.0207	0	0	0.0602	0.0602	4.08	4.13	4.08	8.16	4.08	6.78	0.00926	0.00926	0.0543	0.0543	2.04	4.08	4.08	2.8	0.425
19	9	466	0.0129	0	0	1.74e-06	0.0129	0	0	0	0	0	0.28	0	0.267	0.267	0.267	0.267	0	0.28	0	-0.000683	0	0.28	0.347	0	0.28	0.28	0.28	-0.267	0	-0.28	32.6	32.3	4.02	6.04	4.02	8.05	4.02	6.04	0.00957	0.00957	0.267	0.267	2.01	4.02	4.02	2.01	0.672
19	10	467	0.0134	0	0	1.77e-06	0.0134	0	0	0	0	0	0.274	0	0.26	0.26	0.26	0.26	0	0.274	0	-0.000711	0.274	0	0.344	0	0.274	0.274	0.274	-0.26	0	0	32.3	32.3	3.99	5.98	3.99	7.98	3.99	5.98	0.00996	0.00996	0.26	0.26	1.99	3.99	3.99	1.99	0.666
19	11	468	0.0141	0	0	1.81e-06	0.0141	0	0	0	0	0	0.0378	0	0.0233	0.0233	0.0233	0.0233	0	0.0378	0.000744	0	0.037	0	0.1	0	0.0378	0.0378	0.0378	-0.0233	0.0173	0	0.043	0.043	2.58	1.68	2.58	5.15	2.58	4.6	0.0104	0.0104	0.0233	0.0233	1.29	2.58	2.58	1.29	0.431
19	12	469	2.98e-05	0	0	1.85e-06	2.98e-05	0	0	0	0	0	0	0.00512	0.00509	0.00509	0.00509	0.00509	0	0	0	-1.68e-06	0	0.00512	0.00922	0.00512	0	0	0	-0.00509	0.00169	-0.00512	0.0114	0.00632	0.0308	0.0463	0.0308	0.0617	0.0308	0.0463	2.46e-05	2.46e-05	0.0102	0.0102	0.0154	0.0308	0.0308	0.0154	0.00515
19	13	470	0.000483	0	0	1.85e-06	0.000483	0	0	0.00488	0.00488	0.00488	0	0.00535	0.00485	0.00485	0.00485	0.00485	0	0	0	-2.57e-05	0	0.00535	0.0108	0.00535	0	0	0.00488	-0.00485	0	-0.00535	0.0545	0.0492	0.0341	0.0511	0.0341	0.0681	0.0341	0.0511	0.00036	0.00036	0.0102	0.0102	0.017	0.0341	0.0341	0.0169	0.00574
19	14	471	0.000902	0	0	1.85e-06	0.000902	0	0	0	0	0	0	0.00293	0.002	0.002	0	0	0.002	0	0	-4.78e-05	0.00293	0	0.00923	0.00293	0	0	0	0	0	0	0.0439	0.0439	0.0218	0.00452	0.0218	0.0437	0.0218	0.0422	0.00067	0.00067	0.00293	0.00293	0.0109	0.0218	0.0218	0.0109	0.00365
19	15	472	0.00126	0	0	1.86e-06	0.00126	0	0	0	0	0	0	0.00409	0.00279	0.00279	0	0	0.00279	0	0	-6.67e-05	0	0.00409	0.0113	0.00409	0	0	0	0	0	-0.00409	0.0587	0.0546	0.0311	0.0157	0.0311	0.0622	0.0311	0.0569	0.000934	0.000934	0.00409	0.00409	0.0155	0.0311	0.0311	0.0158	0.00509
19	16	473	0.00153	0	0	1.86e-06	0.00153	0	0	0	0	0	0	0.00441	0.00283	0.00283	0	0	0.00283	0	0	-8.11e-05	0.00441	0	0.0124	0.00441	0	0	0	0	0	0	0.0762	0.0762	0.033	0.00551	0.033	0.066	0.033	0.0642	0.00114	0.00114	0.00441	0.00441	0.0165	0.033	0.033	0.0161	0.00563
19	17	474	0.0017	0	0	1.87e-06	0.0017	0	0	0.00062	0.00062	0.00062	0	0.00456	0.00282	0.00282	0	0	0.00282	0	0	-8.99e-05	0.00456	0	0.013	0.00456	0	0	0.00062	0	0	0	0.0861	0.0861	0.0346	0.00513	0.0346	0.0693	0.0346	0.0676	0.00126	0.00126	0.00456	0.00456	0.0173	0.0346	0.0346	0.0169	0.00591
19	18	475	0.00175	0	0	1.87e-06	0.00175	0	0	0.0013	0.0013	0.0013	0	0.0047	0.0029	0.0029	0	0	0.0029	0	0	-9.26e-05	0.0047	0	0.0131	0.0047	0	0	0.0013	0	0	0	0.0894	0.0894	0.0357	0.00528	0.0357	0.0714	0.0357	0.0696	0.0013	0.0013	0.0047	0.0047	0.0178	0.0357	0.0357	0.0174	0.00609
19	19	476	0.00168	0	0	1.88e-06	0.00168	0	0	0	0	0	0	0.00735	0.00562	0.00562	0.00562	0.00562	0	0.00735	8.9e-05	0	0	0.00726	0.0153	0	0.00735	0.00735	0.00735	-0.00562	0.00583	-0.00726	0.104	0.0968	0.0509	0.0763	0.0509	0.102	0.0509	0.0763	0.00125	0.00125	0.00562	0.00562	0.0254	0.0509	0.0509	0.0248	0.00868
19	20	477	0.0015	0	0	1.88e-06	0.0015	0	0	0	0	0	0.0072	0	0.00566	0.00566	0	0	0.00566	0	0	-7.93e-05	0	0.0072	0.0148	0.0072	0	0	0	0	0.0125	-0.0072	0.104	0.0971	0.0492	0.0138	0.0492	0.0985	0.0492	0.0939	0.00111	0.00111	0.0072	0.0072	0.0246	0.0492	0.0492	0.0241	0.00839
19	21	478	0.00121	0	0	1.88e-06	0.00121	0	0	0	0	0	0.00326	0	0.00201	0.00201	0.00201	0.00201	0	0.00326	6.42e-05	0	0.0032	0	0.00893	0	0.00326	0.00326	0.00326	-0.00201	0.00149	0	0.0566	0.0566	0.0248	0.0111	0.0248	0.0495	0.0248	0.0458	0.000899	0.000899	0.00201	0.00201	0.0124	0.0248	0.0248	0.0121	0.00423
19	22	479	0.000844	0	0	1.89e-06	0.000844	0	0	0.00218	0.00218	0.00218	0	0.00227	0.0014	0.0014	0	0	0.0014	0	0	-4.48e-05	0	0.00227	0.00622	0.00227	0	0	0.00218	0	0	-0.00227	0.0421	0.0398	0.0173	0.00853	0.0173	0.0345	0.0173	0.0317	0.000627	0.000627	0.00227	0.00227	0.00863	0.0173	0.0173	0.00842	0.00295
19	23	480	0.000419	0	0	1.89e-06	0.000419	0	0	0.0013	0.0013	0.0013	0	0.0013	0.000863	0.000863	0	0	0.000863	0	0	-2.23e-05	0	0.0013	0.00328	0.0013	0	0	0.0013	0	0	-0.0013	0.0257	0.0244	0.0106	0.0159	0.0106	0.0212	0.0106	0.0159	0.000312	0.000312	0.0013	0.0013	0.00529	0.0106	0.0106	0.00569	0.00163
20	0	481	0.0152	0	0	1.89e-06	0.0152	0	0	0	0	0	0.265	0	0.249	0.249	0.249	0.249	0	0.265	0.000807	0	0.264	0	0.34	0	0.265	0.265	0.265	-0.249	0	0	32.4	32.4	3.94	5.91	3.94	7.88	3.94	5.91	0.0113	0.0113	0.249	0.249	1.97	3.94	3.94	1.96	0.659
20	1	482	0.0144	0	0	1.93e-06	0.0144	0	0	0	0	0	0	0.264	0.249	0.249	0.249	0.249	0	0.264	0.000761	0	0	0.263	0.331	0	0.264	0.264	0.264	-0.249	0.191	-0.263	0.533	0.27	3.93	3.18	3.93	7.86	3.93	6.8	0.0107	0.0107	0.249	0.249	1.97	3.93	3.93	1.96	0.657
20	2	483	0.0136	0	0	1.98e-06	0.0136	0	0	0	0	0	0	0.0408	0.0268	0.0268	0.0268	0.0268	0	0.0408	0	-0.000722	0	0.0408	0.102	0	0.0408	0.0408	0.0408	-0.0268	0	-0.0408	30.1	30	2.59	1.3	2.59	5.19	2.59	4.75	0.0101	0.0101	0.0268	0.0268	1.3	2.59	2.59	1.29	0.433
20	3	484	0.013	0	0	2.02e-06	0.013	0	0	0	0	0	0	0.282	0.268	0.268	0.268	0.268	0	0.282	0	-0.000689	0	0.282	0.349	0	0.282	0.282	0.282	-0.268	0	-0.282	2.65	2.37	4.03	6.05	4.03	8.07	4.03	6.05	0.00966	0.00966	0.268	0.268	2.02	4.03	4.03	2.01	0.674
20	4	485	0.0126	0	0	2.06e-06	0.0126	0	0	0	0	0	0	0.0514	0.0384	0.0384	0.0384	0.0384	0	0.0514	0	-0.000665	0	0.0514	0.115	0	0.0514	0.0514	0.0514	-0.0384	0	-0.0514	0.131	0.0801	2.65	1.34	2.65	5.3	2.65	4.86	0.00931	0.00931	0.0384	0.0384	1.33	2.65	2.65	1.32	0.443
20	5	486	0.0123	0	0	2.1e-06	0.0123	0	0	0	0	0	0	0.033	0.0203	0.0203	0.0203	0.0203	0	0.033	0.000649	0	0	0.0323	0.0853	0	0.033	0.033	0.033	-0.0203	0	-0.0323	0.0696	0.0373	2.54	1.95	2.54	5.08	2.54	4.43	0.00909	0.00909	0.0203	0.0203	1.27	2.54	2.54	1.27	0.424
20	6	487	0.0122	0	0	2.14e-06	0.0122	0	0	0	0	0	0.0331	0	0.0206	0.0206	0	0	0.0206	0	0	-0.000644	0	0.0331	0.0849	0.0331	0	0	0	0	0	-0.0331	0.0591	0.0261	4.02	4.1	4.02	8.03	4.02	6.67	0.00901	0.00901	0.0331	0.0331	2.01	4.02	4.02	2.74	0.424
20	7	488	0.0122	0	0	2.18e-06	0.0122	0	0	0	0	0	0	0.0329	0.0203	0.0203	0.0203	0.0203	0	0.0329	0	-0.000648	0	0.0329	0.0845	0	0.0329	0.0329	0.0329	-0.0203	0	-0.0329	0.0698	0.0369	2.54	1.95	2.54	5.08	2.54	4.43	0.00907	0.00907	0.0203	0.0203	1.27	2.54	2.54	1.27	0.424
20	8	489	0.0125	0	0	2.22e-06	0.0125	0	0	0	0	0	0	0.287	0.274	0.274	0.274	0.274	0	0.287	0.000661	0	0	0.286	0.351	0	0.287	0.287	0.287	-0.274	0	-0.286	32.6	32.3	4.06	6.09	4.06	8.12	4.06	6.09	0.00927	0.00927	0.274	0.274	2.03	4.06	4.06	2.03	0.678
20	9	490	0.0129	0	0	2.26e-06	0.0129	0	0	0	0	0	0.0469	0	0.0337	0.0337	0.0337	0.0337	0	0.0469	0	-0.000683	0	0.0469	0.108	0	0.0469	0.0469	0.0469	-0.0337	0	-0.0469	0.0828	0.0359	4.01	3.52	4.01	8.02	4.01	6.85	0.00957	0.00957	0.0337	0.0337	2.01	4.01	4.01	2.7	0.439
20	10	491	0.0134	0	0	2.31e-06	0.0134	0	0	0	0	0	0.273	0	0.259	0.259	0.259	0.259	0	0.273	0	-0.000711	0	0.273	0.343	0	0.273	0.273	0.273	-0.259	0.194	-0.273	1.43	1.16	3.98	5.97	3.98	7.96	3.98	5.97	0.00997	0.00997	0.259	0.259	1.99	3.98	3.98	1.98	0.665
20	11	492	0.0141	0	0	2.36e-06	0.0141	0	0	0	0	0	0.269	0	0.254	0.254	0.254	0.254	0	0	0	-0.000745	0	0.269	0.342	0.269	0	0	0	-0.254	0	-0.269	32.6	32.3	3.96	5.94	3.96	7.92	3.96	5.94	0.0104	0.0104	0.523	0.523	1.98	3.96	3.96	1.97	0.662
20	12	493	3.01e-05	0	0	2.41e-06	3.01e-05	0	0	0	0	0	0	8.72e-05	5.38e-05	5.38e-05	5.38e-05	5.38e-05	0	0	0	-1.72e-06	8.72e-05	0	0.00285	8.72e-05	0	0	0	-5.38e-05	0	0	0.00212	0.00212	0.000664	0.000996	0.000664	0.00133	0.000664	0.000996	2.42e-05	2.42e-05	0.000141	0.000141	0.000332	0.000664	0.000664	0.000324	0.000113
20	13	494	0.000483	0	0	2.41e-06	0.000483	0	0	0	0	0	0	0.00833	0.00783	0.00783	0.00783	0.00783	0	0	2.57e-05	0	0.0083	0	0.0125	0.00833	0	0	0	-0.00783	0.00676	0	0.0251	0.0251	0.0519	0.0221	0.0519	0.104	0.0519	0.0964	0.00036	0.00036	0.0162	0.0162	0.026	0.0519	0.0519	0.0258	0.00871
20	14	495	0.000901	0	0	2.41e-06	0.000901	0	0	0	0	0	0	0.00272	0.0018	0.0018	0.0018	0.0018	0	0	0	-4.78e-05	0.00272	0	0.00802	0.00272	0	0	0	-0.0018	0	0	0.055	0.055	0.0214	0.032	0.0214	0.0427	0.0214	0.032	0.00067	0.00067	0.00452	0.00452	0.0107	0.0214	0.0214	0.011	0.00344
20	15	496	0.00126	0	0	2.42e-06	0.00126	0	0	0	0	0	0	0.00339	0.00209	0.00209	0.00209	0.00209	0	0.00339	0	-6.67e-05	0.00339	0	0.00438	0	0.00339	0.00339	0.00339	-0.00209	0	0	0.0756	0.0756	0.0257	0.0386	0.0257	0.0514	0.0257	0.0386	0.000934	0.000934	0.00209	0.00209	0.0129	0.0257	0.0257	0.0125	0.00439
20	16	497	0.00153	0	0	2.42e-06	0.00153	0	0	0.00472	0.00472	0.00472	0	0.00472	0.00314	0.00314	0.00314	0.00314	0	0.00472	8.11e-05	0	0	0.00464	0.0145	0	0.00472	0.00472	0.00943	-0.00314	0.00281	-0.00464	0.0939	0.0893	0.0349	0.00643	0.0349	0.0697	0.0349	0.0676	0.00114	0.00114	0.00314	0.00314	0.0174	0.0349	0.0349	0.0171	0.00594
20	17	498	0.0017	0	0	2.43e-06	0.0017	0	0	0	0	0	0	0.0171	0.0153	0.0153	0.0153	0.0153	0	0.0171	8.99e-05	0	0	0.017	0.0271	0	0.0171	0.0171	0.0171	-0.0153	0.0213	-0.017	0.123	0.106	0.109	0.0423	0.109	0.218	0.109	0.204	0.00126	0.00126	0.0153	0.0153	0.0546	0.109	0.109	0.054	0.0184
20	18	499	0.00175	0	0	2.43e-06	0.00175	0	0	0	0	0	0	0.0047	0.0029	0.0029	0.0029	0.0029	0	0	0	-9.26e-05	0	0.0047	0.0137	0.0047	0	0	0	-0.0029	0	-0.0047	0.0897	0.085	0.0357	0.0104	0.0357	0.0714	0.0357	0.0679	0.0013	0.0013	0.0076	0.0076	0.0178	0.0357	0.0357	0.0174	0.00609
20	19	500	0.00168	0	0	2.44e-06	0.00168	0	0	0.00103	0.00103	0.00103	0	0.00546	0.00373	0.00373	0.00373	0.00373	0	0	8.9e-05	0	0.00537	0	0.0138	0.00546	0	0	0.00103	-0.00373	0	0	0.0837	0.0837	0.0399	0.00789	0.0399	0.0799	0.0399	0.0772	0.00125	0.00125	0.00918	0.00918	0.02	0.0399	0.0399	0.0196	0.00679
20	20	501	0.0015	0	0	2.45e-06	0.0015	0	0	0	0	0	0	0.00403	0.00249	0.00249	0.00249	0.00249	0	0	0	-7.93e-05	0.00403	0	0.0113	0.00403	0	0	0	-0.00249	0.00195	0	0.101	0.101	0.0306	0.0459	0.0306	0.0611	0.0306	0.0459	0.00111	0.00111	0.00651	0.00651	0.0153	0.0306	0.0306	0.0149	0.00522
20	21	502	0.00121	0	0	2.45e-06	0.00121	0	0	0.00326	0.00326	0.00326	0	0.00326	0.00201	0.00201	0.00201	0.00201	0	0	0	-6.42e-05	0	0.00326	0.00331	0.00326	0	0	0.00326	-0.00201	0.00166	-0.00326	0.0731	0.0698	0.0248	0.00251	0.0248	0.0495	0.0248	0.0487	0.000899	0.000899	0.00527	0.00527	0.0124	0.0248	0.0248	0.0121	0.00423
20	22	503	0.000844	0	0	2.46e-06	0.000844	0	0	3.18e-05	3.18e-05	3.18e-05	0	0.00227	0.0014	0.0014	0.0014	0.0014	0	0	0	-4.48e-05	0.00227	0	0.00678	0.00227	0	0	3.18e-05	-0.0014	0.00121	0	0.0573	0.0573	0.0173	0.0259	0.0173	0.0345	0.0173	0.0259	0.000627	0.000627	0.00368	0.00368	0.00863	0.0173	0.0173	0.00842	0.00295
20	23	504	0.000418	0	0	2.46e-06	0.000418	0	0	3.46e-05	3.46e-05	3.46e-05	0	0.00113	0.000698	0.000698	0.000698	0.000698	0	0	0	-2.23e-05	0.00113	0	0.00348	0.00113	0	0	3.46e-05	-0.000698	0.000422	0	0.0282	0.0282	0.00859	0.0129	0.00859	0.0172	0.00859	0.0129	0.000312	0.000312	0.00183	0.00183	0.00429	0.00859	0.00859	0.00419	0.00147
21	0	505	0.0148	0	0	2.46e-06	0.0148	0	0	0	0	0	0.275	0	0.26	0.26	0.26	0.26	0	0.275	0	-0.000783	0	0.275	0.349	0	0.275	0.275	0.275	-0.26	0	-0.275	32.7	32.4	4	6	4	8	4	6	0.011	0.011	0.26	0.26	2	4	4	1.99	0.668
21	1	506	0.0141	0	0	2.51e-06	0.0141	0	0	0	0	0	0.0434	0	0.0289	0.0289	0.0289	0.0289	0	0.0434	0	-0.000746	0	0.0434	0.109	0	0.0434	0.0434	0.0434	-0.0289	0	-0.0434	0.98	0.937	4.15	6.23	4.15	8.31	4.15	6.23	0.0104	0.0104	0.0289	0.0289	2.08	4.15	4.15	2.85	0.436
21	2	507	0.0134	0	0	2.57e-06	0.0134	0	0	0	0	0	0	0.288	0.275	0.275	0	0	0.275	0.288	0	-0.000711	0	0.288	0.358	0	0.288	0.288	0.288	0	0	-0.288	32.7	32.4	4.07	6.11	4.07	8.15	4.07	6.11	0.00997	0.00997	0	0	2.04	4.07	4.07	2.03	0.681
21	3	508	0.0129	0	0	2.62e-06	0.0129	0	0	0	0	0	0	0.0346	0.0214	0.0214	0	0	0.0214	0.0346	0	-0.000682	0	0.0346	0.0911	0	0.0346	0.0346	0.0346	0	0.0105	-0.0346	0.0883	0.0537	2.55	1.72	2.55	5.11	2.55	4.53	0.00955	0.00955	0	0	1.28	2.55	2.55	1.27	0.427
21	4	509	0.0125	0	0	2.67e-06	0.0125	0	0	0	0	0	0.0335	0	0.0207	0.0207	0.0207	0.0207	0	0.0335	0	-0.00066	0	0.0335	0.0881	0	0.0335	0.0335	0.0335	-0.0207	0	-0.0335	0.0603	0.0268	3.99	3.98	3.99	7.97	3.99	6.65	0.00924	0.00924	0.0207	0.0207	1.99	3.99	3.99	2.71	0.425
21	5	510	0.0122	0	0	2.72e-06	0.0122	0	0	0	0	0	0.0328	0	0.0202	0.0202	0.0202	0.0202	0	0.0328	0	-0.000646	0	0.0328	0.087	0	0.0328	0.0328	0.0328	-0.0202	0	-0.0328	0.699	0.667	3.96	5.94	3.96	7.93	3.96	5.94	0.00905	0.00905	0.0202	0.0202	1.98	3.96	3.96	2.69	0.424
21	6	511	0.0121	0	0	2.77e-06	0.0121	0	0	0	0	0	0.118	0	0.106	0.106	0	0	0.106	0.118	0	-0.000642	0	0.118	0.178	0	0.118	0.118	0.118	0	0	-0.118	0.239	0.121	3.95	2.21	3.95	7.89	3.95	7.16	0.00899	0.00899	0	0	1.97	3.95	3.95	2.42	0.51
21	7	512	0.0122	0	0	2.82e-06	0.0122	0	0	0	0	0	0.296	0	0.283	0.283	0	0	0.283	0.296	0	-0.000647	0	0.296	0.355	0	0.296	0.296	0.296	0	0	-0.296	32.6	32.3	4.11	6.17	4.11	8.23	4.11	6.17	0.00906	0.00906	0	0	2.06	4.11	4.11	2.05	0.687
21	8	513	0.0125	0	0	2.88e-06	0.0125	0	0	0	0	0	0.0454	0	0.0326	0.0326	0.0326	0.0326	0	0.0454	0	-0.00066	0	0.0454	0.105	0	0.0454	0.0454	0.0454	-0.0326	0	-0.0454	0.867	0.822	4.19	6.29	4.19	8.39	4.19	6.29	0.00925	0.00925	0.0326	0.0326	2.1	4.19	4.19	2.88	0.437
21	9	514	0.0129	0	0	2.93e-06	0.0129	0	0	0	0	0	0	0.293	0.28	0.28	0.28	0.28	0	0.293	0	-0.000682	0	0.293	0.361	0	0.293	0.293	0.293	-0.28	0	-0.293	2.71	2.41	4.1	6.15	4.1	8.2	4.1	6.15	0.00956	0.00956	0.28	0.28	2.05	4.1	4.1	2.05	0.685
21	10	515	0.0134	0	0	2.99e-06	0.0134	0	0	0	0	0	0	0.0414	0.0276	0.0276	0.0276	0.0276	0	0.0414	0	-0.000711	0	0.0414	0.105	0	0.0414	0.0414	0.0414	-0.0276	0	-0.0414	0.0875	0.0461	4.04	3.75	4.04	8.08	4.04	6.83	0.00996	0.00996	0.0276	0.0276	2.02	4.04	4.04	2.74	0.434
21	11	516	0.0141	0	0	3.06e-06	0.0141	0	0	0	0	0	0.275	0	0.261	0.261	0.261	0.261	0	0.275	0	-0.000744	0	0.275	0.342	0	0.275	0.275	0.275	-0.261	0	-0.275	32.6	32.3	4	6	4	8	4	6	0.0104	0.0104	0.261	0.261	2	4	4	1.99	0.668
21	12	517	2.61e-05	0	0	3.13e-06	2.61e-05	0	0	9.75e-05	9.75e-05	9.75e-05	9.75e-05	0	6.74e-05	6.74e-05	6.74e-05	6.74e-05	0	0	0	-1.55e-06	0	9.75e-05	0.00461	9.75e-05	0	0	9.75e-05	-6.74e-05	0.000197	-9.75e-05	0.0234	0.0233	0.000703	0.00105	0.000703	0.00141	0.000703	0.00105	2.17e-05	2.17e-05	0.000165	0.000165	0.000352	0.000703	0.000703	0.000341	0.000121
21	13	518	0.000482	0	0	3.13e-06	0.000482	0	0	0	0	0	0	0.00206	0.00156	0.00156	0.00156	0.00156	0	0	0	-2.57e-05	0	0.00206	0.00719	0.00206	0	0	0	-0.00156	0	-0.00206	0.0203	0.0183	0.0183	0.01	0.0183	0.0365	0.0183	0.0332	0.00036	0.00036	0.00362	0.00362	0.00913	0.0183	0.0183	0.0109	0.00245
21	14	519	0.000901	0	0	3.13e-06	0.000901	0	0	0	0	0	0	0.00352	0.00259	0.00259	0.00259	0.00259	0	0	0	-4.78e-05	0	0.00352	0.00995	0.00352	0	0	0	-0.00259	0.00712	-0.00352	0.0959	0.0924	0.0248	0.0371	0.0248	0.0495	0.0248	0.0371	0.00067	0.00067	0.00611	0.00611	0.0124	0.0248	0.0248	0.012	0.00424
21	15	520	0.00126	0	0	3.14e-06	0.00126	0	0	0	0	0	0.00339	0	0.00209	0.00209	0.00209	0.00209	0	0	0	-6.67e-05	0.00339	0	0.0104	0.00339	0	0	0	-0.00209	0.000565	0	0.0562	0.0562	0.0257	0.0127	0.0257	0.0514	0.0257	0.0472	0.000934	0.000934	0.00548	0.00548	0.0129	0.0257	0.0257	0.0125	0.00439
21	16	521	0.00151	0	0	3.14e-06	0.00151	0	0	0	0	0	0	0.00288	0.00132	0.00132	0.00132	0.00132	0	0	0	-8.04e-05	0	0.00288	0.011	0.00288	0	0	0	-0.00132	0.00492	-0.00288	0.138	0.135	0.0256	0.0384	0.0256	0.0512	0.0256	0.0384	0.00142	0.00142	0.00421	0.00421	0.0128	0.0256	0.0256	0.0124	0.00439
21	17	522	0.00163	0	0	3.15e-06	0.00163	0	0	0	0	0	0	0.00168	0	0	0	0	0	0	0	-8.66e-05	0	0.00168	0.00961	0.00168	0	0	0	0	0	-0.00168	0.115	0.113	0.0171	0	0.0171	0.0341	0.0171	0.0341	0.00162	0.00162	0.00168	0.00168	0.00853	0.0171	0.0171	0.00813	0.00298
21	18	523	0.00164	0	0	3.16e-06	0.00164	0	0	0	0	0	0	0.00169	0	0	0	0	0	0	0	-8.69e-05	0	0.00169	0.00949	0.00169	0	0	0	0	0	-0.00169	0.129	0.127	0.0114	0	0.0114	0.0227	0.0114	0.0227	0.00164	0.00164	0.00169	0.00169	0.00569	0.0114	0.0114	0.00528	0.00203
21	19	524	0.00155	0	0	3.17e-06	0.00155	0	0	0	0	0	0	0.0016	0	0	0	0	0	0	0	-8.23e-05	0	0.0016	0.00877	0.0016	0	0	0	0	0	-0.0016	0.13	0.128	0.00758	0	0.00758	0.0152	0.00758	0.0152	0.00152	0.00152	0.0016	0.0016	0.00379	0.00758	0.00758	0.00341	0.00139
21	20	525	0.00137	0	0	3.17e-06	0.00137	0	0	0	0	0	0	0.00141	0	0	0	0	0	0	0	-7.27e-05	0.00141	0	0.00789	0.00141	0	0	0	0	0	0	0.0651	0.0651	0.00505	0.00236	0.00505	0.0101	0.00505	0.00932	0.00136	0.00136	0.00141	0.00141	0.00253	0.00505	0.00505	0.00219	0.000955
21	21	526	0.0011	0	0	3.18e-06	0.0011	0	0	0	0	0	0	0.00114	0	0	0	0	0	0	0	-5.86e-05	0.00114	0	0.00112	0.00114	0	0	0	0	0	0	0.0528	0.0528	0.00337	0.00155	0.00337	0.00674	0.00337	0.00622	0.0011	0.0011	0.00114	0.00114	0.00168	0.00337	0.00337	0.00141	0.000652
21	22	527	0.000768	0	0	3.18e-06	0.000768	0	0	0	0	0	0	0.000793	0	0	0	0	0	0	0	-4.08e-05	0.000793	0	0.000728	0.000793	0	0	0	0	0	0	0.0368	0.0368	0.00225	0.00103	0.00225	0.00449	0.00225	0.00415	0.000766	0.000766	0.000793	0.000793	0.00112	0.00225	0.00225	0.000934	0.000438
21	23	528	0.000383	0	0	3.19e-06	0.000383	0	0	0	0	0	0	0.000397	0	0	0	0	0	0	0	-2.05e-05	0	0.000397	0.00322	0.000397	0	0	0	0	0	-0.000397	0.0373	0.0369	0.0015	0	0.0015	0.003	0.0015	0.003	0.000381	0.000381	0.000397	0.000397	0.000749	0.0015	0.0015	0.000654	0.000281
22	0	529	0.0147	0	0	3.19e-06	0.0147	0	0	0	0	0	0	0.0511	0.036	0.036	0.036	0.036	0	0.0511	0	-0.000779	0	0.0511	0.121	0	0.0511	0.0511	0.0511	-0.036	0	-0.0511	1.01	0.961	2.66	3.99	2.66	5.32	2.66	3.99	0.0113	0.0113	0.036	0.036	1.33	2.66	2.66	1.32	0.445
22	1	530	0.014	0	0	3.26e-06	0.014	0	0	0	0	0	0	0.261	0.247	0.247	0.247	0.247	0	0.261	0	-0.000743	0	0.261	0.329	0	0.261	0.261	0.261	-0.247	0.0917	-0.261	0.528	0.266	3.92	1.96	3.92	7.83	3.92	7.18	0.0115	0.0115	0.247	0.247	1.96	3.92	3.92	1.95	0.654
22	2	531	0.0134	0	0	3.33e-06	0.0134	0	0	0	0	0	0	0.289	0.276	0.276	0.276	0.276	0	0.289	0	-0.00071	0	0.289	0.36	0	0.289	0.289	0.289	-0.276	0	-0.289	2.74	2.45	4.08	6.12	4.08	8.17	4.08	6.12	0.0109	0.0109	0.276	0.276	2.04	4.08	4.08	2.04	0.682
22	3	532	0.0129	0	0	3.4e-06	0.0129	0	0	0	0	0	0	0.28	0.267	0.267	0.267	0.267	0	0.28	0	-0.000681	0	0.28	0.348	0	0.28	0.28	0.28	-0.267	0	-0.28	2.63	2.35	4.03	6.04	4.03	8.05	4.03	6.04	0.0103	0.0103	0.267	0.267	2.01	4.03	4.03	2.01	0.673
22	4	533	0.0124	0	0	3.46e-06	0.0124	0	0	0	0	0	0.275	0	0.262	0.262	0.262	0.262	0	0.275	0	-0.000659	0	0.275	0.334	0	0.275	0.275	0.275	-0.262	0	-0.275	32.5	32.2	3.99	5.98	3.99	7.98	3.99	5.98	0.00973	0.00973	0.262	0.262	1.99	3.99	3.99	1.99	0.667
22	5	534	0.0122	0	0	3.53e-06	0.0122	0	0	0	0	0	0.301	0	0.289	0.289	0.289	0.289	0	0.301	0	-0.000646	0	0.301	0.359	0	0.301	0.301	0.301	-0.289	0	-0.301	32.6	32.3	4.15	6.22	4.15	8.29	4.15	6.22	0.00937	0.00937	0.289	0.289	2.07	4.15	4.15	2.07	0.693
22	6	535	0.0121	0	0	3.59e-06	0.0121	0	0	0	0	0	0.288	0	0.276	0.276	0.276	0.276	0	0.288	0	-0.000641	0	0.288	0.352	0	0.288	0.288	0.288	-0.276	0	-0.288	2.62	2.33	4.07	6.11	4.07	8.14	4.07	6.11	0.0092	0.0092	0.276	0.276	2.04	4.07	4.07	2.03	0.68
22	7	536	0.0122	0	0	3.66e-06	0.0122	0	0	0	0	0	0.0329	0	0.0203	0.0203	0.0203	0.0203	0	0.0329	0	-0.000646	0	0.0329	0.0891	0	0.0329	0.0329	0.0329	-0.0203	0	-0.0329	0.0686	0.0357	4.02	4.05	4.02	8.04	4.02	6.69	0.00905	0.00905	0.0203	0.0203	2.01	4.02	4.02	2.75	0.424
22	8	537	0.0125	0	0	3.73e-06	0.0125	0	0	0	0	0	0.274	0	0.261	0.261	0.261	0.261	0	0.274	0	-0.00066	0	0.274	0.333	0	0.274	0.274	0.274	-0.261	0	-0.274	1.96	1.69	3.98	5.98	3.98	7.97	3.98	5.98	0.00936	0.00936	0.261	0.261	1.99	3.98	3.98	1.99	0.666
22	9	538	0.0129	0	0	3.8e-06	0.0129	0	0	0	0	0	0.27	0	0.257	0.257	0.257	0.257	0	0	0	-0.000682	0	0.27	0.338	0.27	0	0	0	-0.257	0	-0.27	32.5	32.2	3.96	5.94	3.96	7.92	3.96	5.94	0.00965	0.00965	0.526	0.526	1.98	3.96	3.96	1.98	0.662
22	10	539	0.0134	0	0	3.88e-06	0.0134	0	0	0	0	0	0	0.267	0.253	0.253	0.253	0.253	0	0.267	0	-0.000711	0	0.267	0.333	0	0.267	0.267	0.267	-0.253	0.239	-0.267	1.47	1.2	3.95	5.92	3.95	7.89	3.95	5.92	0.00995	0.00995	0.253	0.253	1.97	3.95	3.95	1.97	0.659
22	11	540	0.0141	0	0	3.96e-06	0.0141	0	0	0	0	0	0.0378	0	0.0233	0.0233	0.0233	0.0233	0	0.0378	0	-0.000744	0	0.0378	0.1	0	0.0378	0.0378	0.0378	-0.0233	0	-0.0378	0.0682	0.0305	3.94	3.76	3.94	7.87	3.94	6.62	0.0104	0.0104	0.0233	0.0233	1.97	3.94	3.94	2.64	0.431
22	12	541	2.47e-05	0	0	4.05e-06	2.47e-05	0	0	0.000681	0.000681	0.000681	0	0.0015	0.00147	0.00147	0.00147	0.00147	0	0	0	-1.52e-06	0	0.0015	0.0018	0.0015	0	0	0.000681	-0.00147	0	-0.0015	0.00364	0.00214	0.00921	0.0138	0.00921	0.0184	0.00921	0.0138	2.81e-05	2.81e-05	0.00298	0.00298	0.00461	0.00921	0.00921	0.0046	0.00154
22	13	542	0.000481	0	0	4.05e-06	0.000481	0	0	0.00165	0.00165	0.00165	0	0.00165	0.00115	0.00115	0.00115	0.00115	0	0	0	-2.57e-05	0	0.00165	0.00711	0.00165	0	0	0.00165	-0.00115	0.000314	-0.00165	0.05	0.0484	0.0126	0.0189	0.0126	0.0252	0.0126	0.0189	0.000365	0.000365	0.0028	0.0028	0.00631	0.0126	0.0126	0.00649	0.00204
22	14	543	0.0009	0	0	4.06e-06	0.0009	0	0	0	0	0	0	0.00317	0.00224	0.00224	0.00224	0.00224	0	0	0	-4.79e-05	0	0.00317	0.00946	0.00317	0	0	0	-0.00224	0.00235	-0.00317	0.0692	0.066	0.0233	0.00528	0.0233	0.0467	0.0233	0.0449	0.000674	0.000674	0.0054	0.0054	0.0117	0.0233	0.0233	0.0117	0.00389
22	15	544	0.00126	0	0	4.07e-06	0.00126	0	0	0	0	0	0	0.00389	0.00259	0.00259	0.00259	0.00259	0	0	0	-6.67e-05	0	0.00389	0.0116	0.00389	0	0	0	-0.00259	0.00783	-0.00389	0.11	0.106	0.0288	0.00403	0.0288	0.0575	0.0288	0.0562	0.000937	0.000937	0.00648	0.00648	0.0144	0.0288	0.0288	0.0141	0.0049
22	16	545	0.00153	0	0	4.07e-06	0.00153	0	0	0	0	0	0	0.00472	0.00315	0.00315	0.00315	0.00315	0	0	0	-8.11e-05	0	0.00472	0.0133	0.00472	0	0	0	-0.00315	0.00869	-0.00472	0.129	0.124	0.0349	0.00499	0.0349	0.0698	0.0349	0.0682	0.00114	0.00114	0.00787	0.00787	0.0175	0.0349	0.0349	0.0171	0.00594
22	17	546	0.00169	0	0	4.08e-06	0.00169	0	0	0.00266	0.00266	0.00266	0	0.0115	0.00974	0.00974	0.00974	0.00974	0	0	0	-8.99e-05	0	0.0115	0.0199	0.0115	0	0	0.00266	-0.00974	0.0105	-0.0115	0.143	0.132	0.0757	0.114	0.0757	0.151	0.0757	0.114	0.00126	0.00126	0.0212	0.0212	0.0379	0.0757	0.0757	0.0372	0.0128
22	18	547	0.00175	0	0	4.1e-06	0.00175	0	0	0.00612	0.00612	0.00612	0	0.00612	0.00433	0.00433	0.00433	0.00433	0	0	0	-9.26e-05	0	0.00612	0.0145	0.00612	0	0	0.00612	-0.00433	0.00287	-0.00612	0.126	0.119	0.0441	0.00946	0.0441	0.0882	0.0441	0.0851	0.0013	0.0013	0.0104	0.0104	0.0221	0.0441	0.0441	0.0216	0.00752
22	19	548	0.00168	0	0	4.11e-06	0.00168	0	0	0.00256	0.00256	0.00256	0	0.0109	0.0092	0.0092	0.0092	0.0092	0	0	0	-8.9e-05	0	0.0109	0.0189	0.0109	0	0	0.00256	-0.0092	0.0105	-0.0109	0.141	0.13	0.0723	0.108	0.0723	0.145	0.0723	0.108	0.00125	0.00125	0.0201	0.0201	0.0362	0.0723	0.0723	0.0355	0.0123
22	20	549	0.00149	0	0	4.12e-06	0.00149	0	0	0.00169	0.00169	0.00169	0	0.00403	0.00249	0.00249	0.00249	0.00249	0	0	0	-7.93e-05	0	0.00403	0.0111	0.00403	0	0	0.00169	-0.00249	0.00374	-0.00403	0.126	0.122	0.031	0.0465	0.031	0.062	0.031	0.0465	0.00111	0.00111	0.00651	0.00651	0.0155	0.031	0.031	0.0153	0.00522
22	21	550	0.00121	0	0	4.12e-06	0.00121	0	0	0.00389	0.00389	0.00389	0	0.00389	0.00264	0.00264	0.00264	0.00264	0	0	0	-6.43e-05	0	0.00389	0.00957	0.00389	0	0	0.00389	-0.00264	0.00193	-0.00389	0.103	0.0989	0.0282	0.0424	0.0282	0.0565	0.0282	0.0424	0.0009	0.0009	0.00653	0.00653	0.0141	0.0282	0.0282	0.0137	0.00486
22	22	551	0.000842	0	0	4.13e-06	0.000842	0	0	0.00296	0.00296	0.00296	0	0.00296	0.00209	0.00209	0.00209	0.00209	0	0	0	-4.48e-05	0	0.00296	0.00691	0.00296	0	0	0.00296	-0.00209	0.00105	-0.00296	0.0597	0.0567	0.0213	0.00455	0.0213	0.0426	0.0213	0.0411	0.000627	0.000627	0.00505	0.00505	0.0107	0.0213	0.0213	0.0104	0.00364
22	23	552	0.000417	0	0	4.13e-06	0.000417	0	0	0.00147	0.00147	0.00147	0	0.00147	0.00104	0.00104	0.00104	0.00104	0	0	0	-2.23e-05	0	0.00147	0.00346	0.00147	0	0	0.00147	-0.00104	0.00041	-0.00147	0.0295	0.028	0.0106	0.00227	0.0106	0.0212	0.0106	0.0205	0.000312	0.000312	0.00251	0.00251	0.0053	0.0106	0.0106	0.00518	0.00181
23	0	553	0.0147	0	0	4.14e-06	0.0147	0	0	0	0	0	0.0443	0	0.0292	0.0292	0.0292	0.0292	0	0.0443	0.000777	0	0	0.0435	0.116	0	0.0443	0.0443	0.0443	-0.0292	0.0244	-0.0435	30.1	30	2.62	1.31	2.62	5.24	2.62	4.8	0.0109	0.0109	0.0292	0.0292	1.31	2.62	2.62	1.31	0.438
23	1	554	0.014	0	0	4.23e-06	0.014	0	0	0	0	0	0.053	0	0.0386	0.0386	0.0386	0.0386	0	0	0	-0.000742	0	0.053	0.116	0.053	0	0	0	-0.0386	0.0334	-0.053	0.893	0.84	2.66	4	2.66	5.33	2.66	4	0.0104	0.0104	0.0916	0.0916	1.33	2.66	2.66	1.33	0.446
23	2	555	0.0134	0	0	4.32e-06	0.0134	0	0	0	0	0	0	0.036	0.0222	0.0222	0.0222	0.0222	0	0.036	0	-0.000709	0	0.036	0.0993	0	0.036	0.036	0.036	-0.0222	0	-0.036	0.748	0.712	2.56	3.85	2.56	5.13	2.56	3.85	0.00992	0.00992	0.0222	0.0222	1.28	2.56	2.56	1.28	0.428
23	3	556	0.0128	0	0	4.41e-06	0.0128	0	0	0	0	0	0.294	0	0.281	0.281	0.281	0.281	0	0.294	0	-0.00068	0	0.294	0.361	0	0.294	0.294	0.294	-0.281	0	-0.294	32.7	32.4	4.11	6.16	4.11	8.22	4.11	6.16	0.00953	0.00953	0.281	0.281	2.05	4.11	4.11	2.05	0.686
23	4	557	0.0124	0	0	4.49e-06	0.0124	0	0	0	0	0	0.0508	0	0.0381	0.0381	0.0381	0.0381	0	0.0508	0	-0.000659	0	0.0508	0.109	0	0.0508	0.0508	0.0508	-0.0381	0	-0.0508	0.103	0.0522	2.65	1.87	2.65	5.3	2.65	4.67	0.00923	0.00923	0.0381	0.0381	1.32	2.65	2.65	1.32	0.443
23	5	558	0.0122	0	0	4.58e-06	0.0122	0	0	0	0	0	0.284	0	0.271	0.271	0	0	0.271	0.284	0.000646	0	0	0.283	0.341	0	0.284	0.284	0.284	0	0.254	-0.283	1.53	1.24	4.24	6.37	4.24	8.49	4.24	6.37	0.00904	0.00904	0	0	2.12	4.24	4.24	2.22	0.675
23	6	559	0.0121	0	0	4.66e-06	0.0121	0	0	0	0	0	0	0.299	0.286	0.286	0.286	0.286	0	0	0	-0.000641	0	0.299	0.355	0.299	0	0	0	-0.286	0	-0.299	32.6	32.3	4.13	6.2	4.13	8.27	4.13	6.2	0.00898	0.00898	0.585	0.585	2.07	4.13	4.13	2.06	0.69
23	7	560	0.0122	0	0	4.75e-06	0.0122	0	0	0	0	0	0	0.287	0.274	0.274	0.274	0.274	0	0.287	0	-0.000646	0.287	0	0.351	0	0.287	0.287	0.287	-0.274	0	0	32.3	32.3	4.06	6.09	4.06	8.12	4.06	6.09	0.00905	0.00905	0.274	0.274	2.03	4.06	4.06	2.03	0.679
23	8	561	0.0125	0	0	4.84e-06	0.0125	0	0	0	0	0	0.127	0	0.114	0.114	0.114	0.114	0	0.127	0	-0.00066	0	0.127	0.187	0	0.127	0.127	0.127	-0.114	0	-0.127	0.256	0.129	4.21	2.39	4.21	8.42	4.21	7.62	0.00925	0.00925	0.114	0.114	2.11	4.21	4.21	2.65	0.519
23	9	562	0.0129	0	0	4.94e-06	0.0129	0	0	0	0	0	0.129	0	0.116	0.116	0.116	0.116	0	0.129	0	-0.000682	0	0.129	0.197	0	0.129	0.129	0.129	-0.116	0	-0.129	0.221	0.0921	4.11	2.31	4.11	8.22	4.11	7.45	0.00956	0.00956	0.116	0.116	2.06	4.11	4.11	2.55	0.521
23	10	563	0.0134	0	0	5.04e-06	0.0134	0	0	0	0	0	0.284	0	0.27	0.27	0.27	0.27	0	0.284	0	-0.000711	0	0.284	0.354	0	0.284	0.284	0.284	-0.27	0.204	-0.284	1.47	1.18	4.05	6.07	4.05	8.09	4.05	6.07	0.00996	0.00996	0.27	0.27	2.02	4.05	4.05	2.02	0.676
23	11	564	0.0141	0	0	5.14e-06	0.0141	0	0	0	0	0	0	0.0378	0.0233	0.0233	0.0233	0.0233	0	0.0378	0	-0.000744	0	0.0378	0.0997	0	0.0378	0.0378	0.0378	-0.0233	0	-0.0378	0.0807	0.0429	4	3.74	4	8.01	4	6.76	0.0104	0.0104	0.0233	0.0233	2	4	4	2.71	0.431
23	12	565	2.35e-05	0	0	5.26e-06	2.35e-05	0	0	0	0	0	7.71e-05	0	4.75e-05	4.75e-05	4.75e-05	4.75e-05	0	7.71e-05	0	-1.52e-06	0	7.71e-05	0.00488	0	7.71e-05	7.71e-05	7.71e-05	-4.75e-05	0	-7.71e-05	0.00164	0.00156	0.000588	2.14e-05	0.000588	0.00118	0.000588	0.00117	2.15e-05	2.15e-05	4.75e-05	4.75e-05	0.000294	0.000588	0.000588	0.000287	0.0001
23	13	566	0.00048	0	0	5.26e-06	0.00048	0	0	0	0	0	0	0.00195	0.00145	0.00145	0	0	0.00145	0	0	-2.57e-05	0	0.00195	0.00728	0.00195	0	0	0	0	0	-0.00195	0.0224	0.0205	0.0174	0.00953	0.0174	0.0348	0.0174	0.0316	0.00036	0.00036	0.00195	0.00195	0.00869	0.0174	0.0174	0.0104	0.00234
23	14	567	0.000899	0	0	5.27e-06	0.000899	0	0	0	0	0	0	0.00277	0.00184	0.00184	0	0	0.00184	0	0	-4.79e-05	0	0.00277	0.00897	0.00277	0	0	0	0	0	-0.00277	0.0446	0.0418	0.0205	0.0101	0.0205	0.0409	0.0205	0.0376	0.00067	0.00067	0.00277	0.00277	0.0102	0.0205	0.0205	0.01	0.00349
23	15	568	0.00126	0	0	5.27e-06	0.00126	0	0	0.00128	0.00128	0.00128	0	0.00339	0.00209	0.00209	0	0	0.00209	0	0	-6.68e-05	0.00339	0	0.0105	0.00339	0	0	0.00128	0	0	0	0.0645	0.0645	0.0257	0.0386	0.0257	0.0515	0.0257	0.0386	0.000935	0.000935	0.00339	0.00339	0.0129	0.0257	0.0257	0.0126	0.00439
23	16	569	0.00153	0	0	5.29e-06	0.00153	0	0	0	0	0	0	0.00412	0.00254	0.00254	0	0	0.00254	0	0	-8.11e-05	0.00412	0	0.012	0.00412	0	0	0	0	0.00242	0	0.0714	0.0714	0.0313	0.0152	0.0313	0.0625	0.0313	0.0574	0.00114	0.00114	0.00412	0.00412	0.0156	0.0313	0.0313	0.0153	0.00533
23	17	570	0.00166	0	0	5.3e-06	0.00166	0	0	0	0	0	0	0.00191	0.00019	0.00019	0	0	0.00019	0	0	-8.83e-05	0.00191	0	0.0108	0.00191	0	0	0	0	0	0	0.08	0.08	0.0224	0.00681	0.0224	0.0449	0.0224	0.0426	0.00188	0.00188	0.00191	0.00191	0.0112	0.0224	0.0224	0.0108	0.00388
23	18	571	0.00166	0	0	5.31e-06	0.00166	0	0	0	0	0	0	0.00171	0	0	0	0	0	0	0	-8.82e-05	0.00171	0	0.00952	0.00171	0	0	0	0	0	0	0.0751	0.0751	0.015	0.00728	0.015	0.0299	0.015	0.0275	0.00162	0.00162	0.00171	0.00171	0.00748	0.015	0.015	0.00707	0.00263
23	19	572	0.00157	0	0	5.32e-06	0.00157	0	0	0	0	0	0	0.00161	0	0	0	0	0	0	0	-8.32e-05	0.00161	0	0.00893	0.00161	0	0	0	0	0	0	0.0723	0.0723	0.00998	0.00479	0.00998	0.02	0.00998	0.0184	0.00155	0.00155	0.00161	0.00161	0.00499	0.00998	0.00998	0.0046	0.00179
23	20	573	0.00138	0	0	5.34e-06	0.00138	0	0	0.00142	0.00142	0.00142	0	0.00142	0	0	0	0	0	0	0	-7.33e-05	0	0.00142	0.00784	0.00142	0	0	0.00142	0	0.00117	-0.00142	0.127	0.126	0.00665	0.00998	0.00665	0.0133	0.00665	0.00998	0.00138	0.00138	0.00142	0.00142	0.00333	0.00665	0.00665	0.00298	0.00122
23	21	574	0.00111	0	0	5.35e-06	0.00111	0	0	0	0	0	0	0.00115	0	0	0	0	0	0	0	-5.9e-05	0.00115	0	0.00755	0.00115	0	0	0	0	0	0	0.13	0.13	0.00443	0.00665	0.00443	0.00887	0.00443	0.00665	0.00135	0.00135	0.00115	0.00115	0.00222	0.00443	0.00443	0.00194	0.00083
23	22	575	0.000771	0	0	5.35e-06	0.000771	0	0	0	0	0	0	0.000798	0	0	0	0	0	0	0	-4.11e-05	0.000798	0	0.00468	0.000798	0	0	0	0	0	0	0.0361	0.0361	0.00296	0.00138	0.00296	0.00591	0.00296	0.00545	0.000758	0.000758	0.000798	0.000798	0.00148	0.00296	0.00296	0.00129	0.000556
23	23	576	0.000385	0	0	5.36e-06	0.000385	0	0	0	0	0	0	0.000401	0	0	0	0	0	0	0	-2.06e-05	0.000401	0	0.0027	0.000401	0	0	0	0	0.000247	0	0.0507	0.0507	0.00197	0.00296	0.00197	0.00394	0.00197	0.00296	0.000473	0.000473	0.000401	0.000401	0.000985	0.00197	0.00197	0.000889	0.00036
24	0	577	0.015	0	0	5.36e-06	0.015	0	0	0	0	0	0.0412	0	0.0258	0.0258	0.0258	0.0258	0	0.0412	0	-0.000794	0	0.0412	0.105	0	0.0412	0.0412	0.0412	-0.0258	0	-0.0412	0.992	0.951	3.92	5.88	3.92	7.83	3.92	5.88	0.0115	0.0115	0.0258	0.0258	1.96	3.92	3.92	2.61	0.436
24	1	578	0.0142	0	0	5.48e-06	0.0142	0	0	0	0	0	0	0.261	0.246	0.246	0.246	0.246	0	0.261	0.000753	0	0	0.26	0.335	0	0.261	0.261	0.261	-0.246	0.185	-0.26	1.44	1.18	3.92	5.88	3.92	7.83	3.92	5.88	0.0116	0.0116	0.246	0.246	1.96	3.92	3.92	1.95	0.655
24	2	579	0.0135	0	0	5.6e-06	0.0135	0	0	0	0	0	0.262	0	0.248	0.248	0.248	0.248	0	0.262	0	-0.000716	0	0.262	0.326	0	0.262	0.262	0.262	-0.248	0	-0.262	2.03	1.77	3.92	5.87	3.92	7.83	3.92	5.87	0.0108	0.0108	0.248	0.248	1.96	3.92	3.92	1.95	0.654
24	3	580	0.0129	0	0	5.72e-06	0.0129	0	0	0	0	0	0.288	0	0.275	0.275	0.275	0.275	0	0.288	0	-0.000685	0	0.288	0.357	0	0.288	0.288	0.288	-0.275	0	-0.288	32.6	32.3	4.07	6.11	4.07	8.15	4.07	6.11	0.0101	0.0101	0.275	0.275	2.04	4.07	4.07	2.03	0.681
24	4	581	0.0125	0	0	5.83e-06	0.0125	0	0	0	0	0	0.28	0	0.267	0.267	0.267	0.267	0	0.28	0.000662	0	0	0.279	0.346	0	0.28	0.28	0.28	-0.267	0	-0.279	32.5	32.3	4.02	6.03	4.02	8.04	4.02	6.03	0.00971	0.00971	0.267	0.267	2.01	4.02	4.02	2.01	0.672
24	5	582	0.0122	0	0	5.94e-06	0.0122	0	0	0	0	0	0.033	0	0.0205	0.0205	0.0205	0.0205	0	0.033	0.000648	0	0	0.0324	0.0862	0	0.033	0.033	0.033	-0.0205	0.000422	-0.0324	0.0674	0.035	2.54	1.85	2.54	5.08	2.54	4.47	0.00907	0.00907	0.0205	0.0205	1.27	2.54	2.54	1.27	0.425
24	6	583	0.0121	0	0	6.05e-06	0.0121	0	0	0	0	0	0.0327	0	0.0202	0.0202	0.0202	0.0202	0	0.0327	0	-0.000643	0	0.0327	0.0863	0	0.0327	0.0327	0.0327	-0.0202	0	-0.0327	0.692	0.659	2.54	3.81	2.54	5.08	2.54	3.81	0.00902	0.00902	0.0202	0.0202	1.27	2.54	2.54	1.27	0.424
24	7	584	0.0122	0	0	6.17e-06	0.0122	0	0	0	0	0	0	0.0329	0.0203	0.0203	0.0203	0.0203	0	0	0	-0.000647	0	0.0329	0.0876	0.0329	0	0	0	-0.0203	0	-0.0329	0.747	0.714	3.95	5.92	3.95	7.89	3.95	5.92	0.00912	0.00912	0.0532	0.0532	1.97	3.95	3.95	2.67	0.424
24	8	585	0.0125	0	0	6.28e-06	0.0125	0	0	0	0	0	0.0335	0	0.0207	0.0207	0.0207	0.0207	0	0	0	-0.000661	0	0.0335	0.089	0.0335	0	0	0	-0.0207	0	-0.0335	0.0938	0.0602	3.94	3.86	3.94	7.87	3.94	6.59	0.00929	0.00929	0.0543	0.0543	1.97	3.94	3.94	2.66	0.425
24	9	586	0.0129	0	0	6.41e-06	0.0129	0	0	0	0	0	0.05	0	0.0368	0.0368	0.0368	0.0368	0	0.05	0	-0.000683	0	0.05	0.113	0	0.05	0.05	0.05	-0.0368	0	-0.05	0.103	0.0525	2.64	1.33	2.64	5.29	2.64	4.84	0.00972	0.00972	0.0368	0.0368	1.32	2.64	2.64	1.32	0.442
24	10	587	0.0134	0	0	6.54e-06	0.0134	0	0	0.0176	0.0176	0.0176	0.0361	0	0.0223	0.0223	0.0223	0.0223	0	0.0361	0	-0.000711	0	0.0361	0.0968	0	0.0361	0.0361	0.0538	-0.0223	0	-0.0361	0.0829	0.0468	4.02	3.9	4.02	8.04	4.02	6.74	0.00996	0.00996	0.0223	0.0223	2.01	4.02	4.02	2.73	0.429
24	11	588	0.0141	0	0	6.68e-06	0.0141	0	0	0	0	0	0.0555	0	0.041	0.041	0.041	0.041	0	0.0555	0.000744	0	0.0547	0	0.119	0	0.0555	0.0555	0.0555	-0.041	0	0	0.813	0.813	3.99	5.98	3.99	7.97	3.99	5.98	0.0104	0.0104	0.041	0.041	1.99	3.99	3.99	2.64	0.448
24	12	589	2.46e-05	0	0	6.82e-06	2.46e-05	0	0	0	0	0	0	0.000402	0.00037	0.00037	0.00037	0.00037	0	0	0	-1.67e-06	0.000402	0	0.00101	0.000402	0	0	0	-0.00037	0	0	0.000454	0.000454	0.00342	0.00189	0.00342	0.00685	0.00342	0.00622	3.53e-05	3.53e-05	0.000773	0.000773	0.00171	0.00342	0.00342	0.00207	0.000451
24	13	590	0.000479	0	0	6.83e-06	0.000479	0	0	0	0	0	0	0.00219	0.00169	0.00169	0	0	0.00169	0	0	-2.57e-05	0	0.00219	0.00757	0.00219	0	0	0	0	0	-0.00219	0.0233	0.0211	0.0154	0.00763	0.0154	0.0307	0.0154	0.0282	0.000369	0.000369	0.00219	0.00219	0.00768	0.0154	0.0154	0.00757	0.0026
24	14	591	0.000897	0	0	6.83e-06	0.000897	0	0	0	0	0	0	0.00243	0.0015	0.0015	0	0	0.0015	0	0	-4.79e-05	0.00243	0	0.00866	0.00243	0	0	0	0	0	0	0.0391	0.0391	0.0185	0.00913	0.0185	0.0369	0.0185	0.0339	0.00067	0.00067	0.00243	0.00243	0.00924	0.0185	0.0185	0.00902	0.00315
24	15	592	0.00125	0	0	6.85e-06	0.00125	0	0	0	0	0	0	0.00339	0.00209	0.00209	0.00209	0.00209	0	0	0	-6.68e-05	0.00339	0	0.0106	0.00339	0	0	0	-0.00209	0.00167	0	0.0579	0.0579	0.0258	0.0127	0.0258	0.0516	0.0258	0.0473	0.000941	0.000941	0.00547	0.00547	0.0129	0.0258	0.0258	0.0126	0.0044
24	16	593	0.00153	0	0	6.86e-06	0.00153	0	0	0	0	0	0	0.00412	0.00254	0.00254	0.00254	0.00254	0	0	0	-8.11e-05	0.00412	0	0.0121	0.00412	0	0	0	-0.00254	0.00293	0	0.0723	0.0723	0.0313	0.0153	0.0313	0.0625	0.0313	0.0574	0.00114	0.00114	0.00666	0.00666	0.0156	0.0313	0.0313	0.0153	0.00534
24	17	594	0.00169	0	0	6.88e-06	0.00169	0	0	0.00523	0.00523	0.00523	0	0.00523	0.00349	0.00349	0	0	0.00349	0	0	-8.99e-05	0.00523	0	0.0143	0.00523	0	0	0.00523	0	0.00213	0	0.125	0.125	0.0387	0.00561	0.0387	0.0773	0.0387	0.0755	0.00126	0.00126	0.00523	0.00523	0.0193	0.0387	0.0387	0.0189	0.00658
24	18	595	0.00174	0	0	6.9e-06	0.00174	0	0	0	0	0	0	0.0047	0.0029	0.0029	0.0029	0.0029	0	0	0	-9.26e-05	0.0047	0	0.0139	0.0047	0	0	0	-0.0029	0.00412	0	0.0963	0.0963	0.0357	0.0053	0.0357	0.0715	0.0357	0.0697	0.0013	0.0013	0.0076	0.0076	0.0179	0.0357	0.0357	0.0174	0.0061
24	19	596	0.00167	0	0	6.91e-06	0.00167	0	0	0	0	0	0	0.00452	0.00279	0.00279	0.00279	0.00279	0	0	0	-8.9e-05	0.00452	0	0.013	0.00452	0	0	0	-0.00279	0.0041	0	0.0815	0.0815	0.0343	0.0164	0.0343	0.0686	0.0343	0.0631	0.00125	0.00125	0.00731	0.00731	0.0172	0.0343	0.0343	0.0167	0.00586
24	20	597	0.00149	0	0	6.93e-06	0.00149	0	0	0	0	0	0	0.00403	0.00249	0.00249	0.00249	0.00249	0	0	0	-7.94e-05	0.00403	0	0.0114	0.00403	0	0	0	-0.00249	0.00373	0	0.0731	0.0731	0.0306	0.0144	0.0306	0.0612	0.0306	0.0564	0.00111	0.00111	0.00651	0.00651	0.0153	0.0306	0.0306	0.0149	0.00522
24	21	598	0.00121	0	0	6.94e-06	0.00121	0	0	0	0	0	0	0.00326	0.00201	0.00201	0.00201	0.00201	0	0	0	-6.43e-05	0.00326	0	0.00917	0.00326	0	0	0	-0.00201	0.00305	0	0.0594	0.0594	0.0248	0.0115	0.0248	0.0495	0.0248	0.0457	0.0009	0.0009	0.00528	0.00528	0.0124	0.0248	0.0248	0.0121	0.00423
24	22	599	0.00084	0	0	6.96e-06	0.00084	0	0	0	0	0	0	0.00227	0.0014	0.0014	0.0014	0.0014	0	0	0	-4.48e-05	0.00227	0	0.00639	0.00227	0	0	0	-0.0014	0.00213	0	0.0414	0.0414	0.0173	0.00801	0.0173	0.0345	0.0173	0.0319	0.000627	0.000627	0.00368	0.00368	0.00864	0.0173	0.0173	0.00843	0.00295
24	23	600	0.000414	0	0	6.96e-06	0.000414	0	0	0	0	0	0	0.00113	0.000699	0.000699	0.000699	0.000699	0	0	0	-2.23e-05	0.00113	0	0.00322	0.00113	0	0	0	-0.000699	0.00104	0	0.0205	0.0205	0.0086	0.00405	0.0086	0.0172	0.0086	0.0158	0.000312	0.000312	0.00183	0.00183	0.0043	0.0086	0.0086	0.0042	0.00147
25	0	601	0.0148	0	0	6.96e-06	0.0148	0	0	0.0516	0.0516	0.0516	0.282	0	0.267	0.267	0.267	0.267	0	0	0	-0.000784	0	0.282	0.35	0.282	0	0	0.0516	-0.267	0.188	-0.282	0.504	0.221	4.04	2.02	4.04	8.09	4.04	7.41	0.011	0.011	0.549	0.549	2.02	4.04	4.04	2.02	0.676
25	1	602	0.0141	0	0	7.12e-06	0.0141	0	0	0	0	0	0.0379	0	0.0234	0.0234	0.0234	0.0234	0	0.0379	0.000746	0	0.0371	0	0.0983	0	0.0379	0.0379	0.0379	-0.0234	0	0	0.753	0.753	4	6	4	8	4	6	0.0105	0.0105	0.0234	0.0234	2	4	4	2.71	0.431
25	2	603	0.0134	0	0	7.27e-06	0.0134	0	0	0	0	0	0.0414	0	0.0276	0.0276	0.0276	0.0276	0	0	0	-0.000712	0	0.0414	0.105	0.0414	0	0	0	-0.0276	0	-0.0414	0.106	0.0648	3.97	3.51	3.97	7.94	3.97	6.77	0.00997	0.00997	0.069	0.069	1.99	3.97	3.97	2.67	0.434
25	3	604	0.0129	0	0	7.42e-06	0.0129	0	0	0	0	0	0.0346	0	0.0214	0.0214	0.0214	0.0214	0	0	0.000683	0	0.034	0	0.0918	0.0346	0	0	0	-0.0214	0	0	0.696	0.696	3.95	5.93	3.95	7.91	3.95	5.93	0.00956	0.00956	0.056	0.056	1.98	3.95	3.95	2.67	0.427
25	4	605	0.0125	0	0	7.57e-06	0.0125	0	0	0	0	0	0.267	0	0.254	0.254	0.254	0.254	0	0	0	-0.00066	0	0.267	0.327	0.267	0	0	0	-0.254	0.191	-0.267	1.54	1.28	3.94	5.91	3.94	7.88	3.94	5.91	0.00925	0.00925	0.521	0.521	1.97	3.94	3.94	1.97	0.658
25	5	606	0.0122	0	0	7.71e-06	0.0122	0	0	0	0	0	0.265	0	0.253	0.253	0	0	0.253	0.265	0	-0.000646	0	0.265	0.33	0	0.265	0.265	0.265	0	0	-0.265	2.42	2.15	3.93	5.9	3.93	7.87	3.93	5.9	0.00906	0.00906	0	0	1.97	3.93	3.93	1.96	0.657
25	6	607	0.0121	0	0	7.85e-06	0.0121	0	0	0	0	0	0	0.0326	0.0201	0.0201	0.0201	0.0201	0	0.0326	0	-0.000642	0	0.0326	0.0861	0	0.0326	0.0326	0.0326	-0.0201	0	-0.0326	0.691	0.658	4.11	6.16	4.11	8.22	4.11	6.16	0.00899	0.00899	0.0201	0.0201	2.05	4.11	4.11	2.84	0.424
25	7	608	0.0122	0	0	8e-06	0.0122	0	0	0	0	0	0.135	0	0.122	0.122	0	0	0.122	0.135	0	-0.000647	0	0.135	0.2	0	0.135	0.135	0.135	0	0	-0.135	0.231	0.0958	4.04	2.26	4.04	8.09	4.04	7.34	0.00906	0.00906	0	0	2.02	4.04	4.04	2.46	0.526
25	8	609	0.0125	0	0	8.15e-06	0.0125	0	0	0	0	0	0	0.277	0.264	0.264	0.264	0.264	0	0.277	0	-0.000661	0	0.277	0.341	0	0.277	0.277	0.277	-0.264	0	-0.277	32.5	32.2	4	6	4	8	4	6	0.00925	0.00925	0.264	0.264	2	4	4	2	0.668
25	9	610	0.0129	0	0	8.31e-06	0.0129	0	0	0	0	0	0.272	0	0.258	0.258	0.258	0.258	0	0.272	0	-0.000683	0	0.272	0.339	0	0.272	0.272	0.272	-0.258	0	-0.272	32.5	32.2	3.97	5.96	3.97	7.95	3.97	5.96	0.00956	0.00956	0.258	0.258	1.99	3.97	3.97	1.98	0.664
25	10	611	0.0134	0	0	8.48e-06	0.0134	0	0	0	0	0	0.268	0	0.254	0.254	0.254	0.254	0	0.268	0	-0.000711	0	0.268	0.339	0	0.268	0.268	0.268	-0.254	0	-0.268	32.5	32.2	3.95	5.93	3.95	7.91	3.95	5.93	0.00996	0.00996	0.254	0.254	1.98	3.95	3.95	1.97	0.661
25	11	612	0.014	0	0	8.66e-06	0.014	0	0	0	0	0	0.0378	0	0.0233	0.0233	0.0233	0.0233	0	0.0378	0.000744	0	0.037	0	0.1	0	0.0378	0.0378	0.0378	-0.0233	0	0	0.855	0.855	3.94	5.91	3.94	7.88	3.94	5.91	0.0104	0.0104	0.0233	0.0233	1.97	3.94	3.94	2.65	0.431
25	12	613	2.17e-05	0	0	8.86e-06	2.17e-05	0	0	0	0	0	0	8.17e-05	5.03e-05	5.03e-05	5.03e-05	5.03e-05	0	0	0	-1.62e-06	8.17e-05	0	0.00512	8.17e-05	0	0	0	-5.03e-05	0	0	0.00124	0.00124	0.00684	0.00903	0.00684	0.0137	0.00684	0.0107	2.29e-05	2.29e-05	0.000132	0.000132	0.00342	0.00684	0.00684	0.00652	0.000107
25	13	614	0.000477	0	0	8.86e-06	0.000477	0	0	0	0	0	0	0.00145	0.00095	0.00095	0.00095	0.00095	0	0	0	-2.57e-05	0.00145	0	0.00752	0.00145	0	0	0	-0.00095	0	0	0.0202	0.0202	0.0125	0.00664	0.0125	0.0251	0.0125	0.0228	0.00036	0.00036	0.0024	0.0024	0.00626	0.0125	0.0125	0.00702	0.00184
25	14	615	0.000857	0	0	8.87e-06	0.000857	0	0	0	0	0	0	0.00089	0	0	0	0	0	0	0	-4.58e-05	0.00089	0	0.00783	0.00089	0	0	0	0	0	0	0.0431	0.0431	0.00835	0.0125	0.00835	0.0167	0.00835	0.0125	0.000873	0.000873	0.00089	0.00089	0.00418	0.00835	0.00835	0.00396	0.00146
25	15	616	0.00116	0	0	8.88e-06	0.00116	0	0	0	0	0	0	0.0012	0	0	0	0	0	0	0	-6.17e-05	0.0012	0	0.00851	0.0012	0	0	0	0	0	0	0.0564	0.0564	0.00557	0.00835	0.00557	0.0111	0.00557	0.00835	0.00118	0.00118	0.0012	0.0012	0.00278	0.00557	0.00557	0.0025	0.00102
25	16	617	0.00139	0	0	8.9e-06	0.00139	0	0	0	0	0	0	0.00143	0	0	0	0	0	0	0	-7.38e-05	0.00143	0	0.00913	0.00143	0	0	0	0	0	0	0.0701	0.0701	0.00371	0.00168	0.00371	0.00742	0.00371	0.00686	0.00142	0.00142	0.00143	0.00143	0.00186	0.00371	0.00371	0.00151	0.000733
25	17	618	0.00152	0	0	8.92e-06	0.00152	0	0	0	0	0	0	0.00158	0	0	0	0	0	0	0	-8.12e-05	0.00158	0	0.00947	0.00158	0	0	0	0	0	0	0.0743	0.0743	0.00247	0.00371	0.00247	0.00495	0.00247	0.00371	0.00156	0.00156	0.00158	0.00158	0.00124	0.00247	0.00247	0.00099	0.000495
25	18	619	0.00156	0	0	8.94e-06	0.00156	0	0	0	0	0	0	0.00162	0	0	0	0	0	0	0	-8.32e-05	0.00162	0	0.00939	0.00162	0	0	0	0	0	0	0.0762	0.0762	0.00165	0.00247	0.00165	0.0033	0.00165	0.00247	0.0016	0.0016	0.00162	0.00162	0.000825	0.00165	0.00165	0.00066	0.00033
25	19	620	0.0015	0	0	8.96e-06	0.0015	0	0	0	0	0	0	0.00155	0	0	0	0	0	0	0	-7.98e-05	0.00155	0	0.00883	0.00155	0	0	0	0	0	0	0.073	0.073	0.0011	0.00165	0.0011	0.0022	0.0011	0.00165	0.00153	0.00153	0.00155	0.00155	0.00055	0.0011	0.0011	0.00044	0.00022
25	20	621	0.00133	0	0	8.98e-06	0.00133	0	0	0	0	0	0	0.00138	0	0	0	0	0	0	0	-7.1e-05	0.00138	0	0.00777	0.00138	0	0	0	0	0	0	0.065	0.065	0.000733	0.0011	0.000733	0.00147	0.000733	0.0011	0.00136	0.00136	0.00138	0.00138	0.000367	0.000733	0.000733	0.000293	0.000147
25	21	622	0.00108	0	0	9e-06	0.00108	0	0	0	0	0	0.00112	0	0	0	0	0	0	0.00112	0	-5.75e-05	0	0.00112	0.00625	0	0.00112	0.00112	0.00112	0	0.00229	-0.00112	0.0748	0.0736	0.000489	0.000733	0.000489	0.000978	0.000489	0.000733	0.0011	0.0011	0	0	0.000244	0.000489	0.000489	0.000196	9.78e-05
25	22	623	0.000748	0	0	9.01e-06	0.000748	0	0	0	0	0	0	0.000778	0	0	0	0	0	0	0	-4.01e-05	0	0	0.00358	0	0	0	0	0	0	0	0.0373	0.0373	0.000326	0.000147	0.000326	0.000652	0.000326	0.000603	0.00077	0.00077	0	0	0.000163	0.000326	0.000326	0.00013	6.52e-05
25	23	624	0.000368	0	0	9.02e-06	0.000368	0	0	0	0	0	0.000388	0	0	0	0	0	0	0	0	-2e-05	0	0.000532	0.00256	0.000532	0	0	0	0	0.0002	-0.000532	0.0527	0.0521	0.000217	0	0.000217	0.000434	0.000217	0.000434	0.000458	0.000458	0.000532	0.000532	0.000109	0.000217	0.000217	8.69e-05	4.34e-05
26	0	625	0.0147	0	0	9.02e-06	0.0147	0	0	0	0	0	0	0.0412	0.026	0.026	0.026	0.026	0	0.0412	0.00078	0	0.0405	0	0.104	0	0.0412	0.0412	0.0412	-0.026	0	0	0.0601	0.0601	3.92	3.69	3.92	7.83	3.92	6.6	0.0115	0.0115	0.026	0.026	1.96	3.92	3.92	2.61	0.435
26	1	626	0.014	0	0	9.22e-06	0.014	0	0	0	0	0	0	0.0446	0.0302	0.0302	0.0302	0.0302	0	0.0447	0	-0.000744	0	0.0447	0.111	0	0.0447	0.0447	0.0447	-0.0302	0	-0.0447	0.113	0.0685	2.62	1.31	2.62	5.24	2.62	4.8	0.0105	0.0105	0.0302	0.0302	1.31	2.62	2.62	1.31	0.438
26	2	627	0.0134	0	0	9.42e-06	0.0134	0	0	0.0106	0.0106	0.0106	0	0.0456	0.0318	0.0318	0.0318	0.0318	0	0.0456	0	-0.00071	0	0.0456	0.115	0	0.0456	0.0456	0.0562	-0.0318	0	-0.0456	0.121	0.0756	2.62	1.31	2.62	5.23	2.62	4.8	0.00994	0.00994	0.0318	0.0318	1.31	2.62	2.62	1.3	0.438
26	3	628	0.0129	0	0	9.61e-06	0.0129	0	0	0	0	0	0	0.0457	0.0325	0.0325	0.0325	0.0325	0	0.0457	0	-0.000681	0	0.0457	0.113	0	0.0457	0.0457	0.0457	-0.0325	0	-0.0457	0.118	0.072	2.62	1.32	2.62	5.24	2.62	4.8	0.0104	0.0104	0.0325	0.0325	1.31	2.62	2.62	1.3	0.438
26	4	629	0.0124	0	0	9.8e-06	0.0124	0	0	0	0	0	0	0.281	0.268	0.268	0.268	0.268	0	0	0	-0.000659	0.281	0	0.334	0.281	0	0	0	-0.268	0	0	1.68	1.68	4.03	6.04	4.03	8.06	4.03	6.04	0.00938	0.00938	0.55	0.55	2.01	4.03	4.03	2.01	0.673
26	5	630	0.0122	0	0	9.98e-06	0.0122	0	0	0	0	0	0.0562	0	0.0436	0.0436	0	0	0.0436	0.0562	0	-0.000646	0	0.0562	0.121	0	0.0562	0.0562	0.0562	0	0	-0.0562	0.116	0.06	2.68	1.35	2.68	5.36	2.68	4.91	0.00944	0.00944	0	0	1.34	2.68	2.68	1.33	0.448
26	6	631	0.0121	0	0	1.02e-05	0.0121	0	0	0	0	0	0	0.0476	0.0352	0.0352	0.0352	0.0352	0	0.0476	0	-0.000641	0	0.0476	0.111	0	0.0476	0.0476	0.0476	-0.0352	0	-0.0476	0.123	0.0751	2.63	1.46	2.63	5.25	2.63	4.77	0.00925	0.00925	0.0352	0.0352	1.31	2.63	2.63	1.31	0.439
26	7	632	0.0122	0	0	1.04e-05	0.0122	0	0	0	0	0	0	0.0478	0.0353	0.0353	0.0353	0.0353	0	0.0478	0	-0.000646	0	0.0478	0.112	0	0.0478	0.0478	0.0478	-0.0353	0	-0.0478	0.123	0.0756	2.63	1.44	2.63	5.25	2.63	4.78	0.00923	0.00923	0.0353	0.0353	1.31	2.63	2.63	1.31	0.439
26	8	633	0.0125	0	0	1.06e-05	0.0125	0	0	0	0	0	0.266	0	0.253	0.253	0.253	0.253	0	0.266	0	-0.00066	0	0.266	0.331	0	0.266	0.266	0.266	-0.253	0.209	-0.266	30.3	30	3.94	1.98	3.94	7.88	3.94	7.22	0.00925	0.00925	0.253	0.253	1.97	3.94	3.94	1.96	0.658
26	9	634	0.0129	0	0	1.08e-05	0.0129	0	0	0	0	0	0.0347	0	0.0214	0.0214	0	0	0.0214	0.0347	0.000682	0	0.034	0	0.0896	0	0.0347	0.0347	0.0347	0	0	0	0.0534	0.0534	4.28	4.37	4.28	8.55	4.28	7.09	0.00958	0.00958	0	0	2.14	4.28	4.28	3	0.427
26	10	635	0.0134	0	0	1.1e-05	0.0134	0	0	0	0	0	0	0.0586	0.0448	0.0448	0.0448	0.0448	0	0	0.000711	0	0	0.0579	0.116	0.0586	0	0	0	-0.0448	0	-0.0579	0.121	0.0635	4.37	4.64	4.37	8.74	4.37	7.19	0.00997	0.00997	0.103	0.103	2.19	4.37	4.37	3.02	0.451
26	11	636	0.014	0	0	1.12e-05	0.014	0	0	0	0	0	0.0434	0	0.0289	0.0289	0.0289	0.0289	0	0.0434	0	-0.000744	0	0.0434	0.11	0	0.0434	0.0434	0.0434	-0.0289	0	-0.0434	0.0887	0.0453	2.61	1.31	2.61	5.22	2.61	4.79	0.0105	0.0105	0.0289	0.0289	1.31	2.61	2.61	1.3	0.436
26	12	637	1.88e-05	0	0	1.15e-05	1.88e-05	0	0	0	0	0	8.84e-05	0	5.72e-05	5.72e-05	5.72e-05	5.72e-05	0	8.91e-05	0	-1.6e-06	0	8.91e-05	0.000226	0	8.91e-05	8.91e-05	8.91e-05	-5.72e-05	0	-8.91e-05	0.00142	0.00133	0.000658	0.000325	0.000658	0.00132	0.000658	0.00121	2.25e-05	2.25e-05	5.72e-05	5.72e-05	0.000329	0.000658	0.000658	0.000321	0.000112
26	13	638	0.000475	0	0	1.15e-05	0.000475	0	0	0	0	0	0.00132	0	0.000818	0.000818	0.000818	0.000818	0	0.00132	0	-2.58e-05	0	0.00132	0.00489	0	0.00132	0.00132	0.00132	-0.000818	0	-0.00132	0.0243	0.023	0.00998	0.00493	0.00998	0.02	0.00998	0.0183	0.00036	0.00036	0.000818	0.000818	0.00499	0.00998	0.00998	0.00487	0.0017
26	14	639	0.000893	0	0	1.15e-05	0.000893	0	0	0	0	0	0.00244	0	0.00151	0.00151	0.00151	0.00151	0	0.00244	0	-4.79e-05	0	0.00244	0.00913	0	0.00244	0.00244	0.00244	-0.00151	0	-0.00244	0.044	0.0416	0.0185	0.00914	0.0185	0.037	0.0185	0.034	0.000671	0.000671	0.00151	0.00151	0.00925	0.0185	0.0185	0.00903	0.00316
26	15	640	0.00125	0	0	1.15e-05	0.00125	0	0	0	0	0	0.00339	0	0.0021	0.0021	0.0021	0.0021	0	0.0034	0	-6.68e-05	0	0.0034	0.0109	0	0.0034	0.0034	0.0034	-0.0021	0.00197	-0.0034	0.0644	0.061	0.0258	0.0127	0.0258	0.0515	0.0258	0.0473	0.000935	0.000935	0.0021	0.0021	0.0129	0.0258	0.0258	0.0126	0.0044
26	16	641	0.00152	0	0	1.15e-05	0.00152	0	0	0	0	0	0.00412	0	0.00254	0.00254	0.00254	0.00254	0	0.00412	0	-8.11e-05	0	0.00412	0.0124	0	0.00412	0.00412	0.00412	-0.00254	0.00308	-0.00412	0.0811	0.077	0.0313	0.0141	0.0313	0.0627	0.0313	0.0579	0.00114	0.00114	0.00254	0.00254	0.0157	0.0313	0.0313	0.0153	0.00535
26	17	642	0.00169	0	0	1.16e-05	0.00169	0	0	0	0	0	0.00457	0	0.00282	0.00282	0.00282	0.00282	0	0.00457	0	-9e-05	0	0.00457	0.0132	0	0.00457	0.00457	0.00457	-0.00282	0.00396	-0.00457	0.0917	0.0871	0.0347	0.0149	0.0347	0.0694	0.0347	0.0644	0.00126	0.00126	0.00282	0.00282	0.0173	0.0347	0.0347	0.0169	0.00592
26	18	643	0.00174	0	0	1.16e-05	0.00174	0	0	0	0	0	0.0047	0	0.00291	0.00291	0.00291	0.00291	0	0.0047	0	-9.27e-05	0	0.0047	0.0133	0	0.0047	0.0047	0.0047	-0.00291	0.0043	-0.0047	0.095	0.0903	0.0357	0.015	0.0357	0.0714	0.0357	0.0664	0.0013	0.0013	0.00291	0.00291	0.0179	0.0357	0.0357	0.0174	0.0061
26	19	644	0.00167	0	0	1.16e-05	0.00167	0	0	0	0	0	0.00452	0	0.00279	0.00279	0.00279	0.00279	0	0.00452	0	-8.91e-05	0	0.00452	0.0126	0	0.00452	0.00452	0.00452	-0.00279	0.00413	-0.00452	0.0912	0.0867	0.0343	0.0143	0.0343	0.0687	0.0343	0.0639	0.00125	0.00125	0.00279	0.00279	0.0172	0.0343	0.0343	0.0168	0.00586
26	20	645	0.00149	0	0	1.16e-05	0.00149	0	0	0	0	0	0.00463	0	0.00308	0.00308	0	0	0.00308	0.00463	0	-7.94e-05	0	0.00463	0.0123	0	0.00463	0.00463	0.00463	0	0.00492	-0.00463	0.132	0.127	0.0342	0.0513	0.0342	0.0684	0.0342	0.0513	0.00112	0.00112	0	0	0.0171	0.0342	0.0342	0.0167	0.00582
26	21	646	0.0012	0	0	1.17e-05	0.0012	0	0	0.00326	0.00326	0.00326	0	0.00326	0.00201	0.00201	0	0	0.00201	0	0	-6.43e-05	0.00326	0	0.00898	0.00326	0	0	0.00326	0	0.000555	0	0.0846	0.0846	0.0248	0.00263	0.0248	0.0496	0.0248	0.0487	0.000901	0.000901	0.00326	0.00326	0.0124	0.0248	0.0248	0.0121	0.00423
26	22	647	0.000835	0	0	1.17e-05	0.000835	0	0	0.00296	0.00296	0.00296	0	0.00296	0.00209	0.00209	0.00209	0.00209	0	0.00296	4.48e-05	0	0	0.00292	0.00695	0	0.00296	0.00296	0.00593	-0.00209	0.00176	-0.00292	0.045	0.0421	0.0212	0.00971	0.0212	0.0424	0.0212	0.0392	0.000629	0.000629	0.00209	0.00209	0.0106	0.0212	0.0212	0.0103	0.00364
26	23	648	0.00041	0	0	1.17e-05	0.00041	0	0	0.000611	0.000611	0.000611	0	0.00113	0.0007	0.0007	0	0	0.0007	0	0	-2.23e-05	0.00113	0	0.00314	0.00113	0	0	0.000611	0	0	0	0.0192	0.0192	0.00861	0.00391	0.00861	0.0172	0.00861	0.0159	0.000313	0.000313	0.00113	0.00113	0.00431	0.00861	0.00861	0.0042	0.00147
27	0	649	0.0148	0	0	1.17e-05	0.0148	0	0	0	0	0	0.0397	0	0.0245	0.0245	0.0245	0.0245	0	0	0	-0.000783	0	0.0397	0.101	0.0397	0	0	0	-0.0245	0	-0.0397	0.0709	0.0311	2.59	1.29	2.59	5.18	2.59	4.75	0.011	0.011	0.0643	0.0643	1.3	2.59	2.59	1.29	0.433
27	1	650	0.0141	0	0	1.2e-05	0.0141	0	0	0	0	0	0.308	0	0.293	0.293	0.293	0.293	0	0.308	0	-0.000746	0	0.308	0.38	0	0.308	0.308	0.308	-0.293	0	-0.308	32.8	32.5	4.19	6.29	4.19	8.38	4.19	6.29	0.0104	0.0104	0.293	0.293	2.1	4.19	4.19	2.09	0.7
27	2	651	0.0134	0	0	1.22e-05	0.0134	0	0	0	0	0	0.0414	0	0.0276	0.0276	0.0276	0.0276	0	0	0	-0.000711	0	0.0414	0.103	0.0414	0	0	0	-0.0276	0	-0.0414	0.86	0.819	4.1	6.15	4.1	8.2	4.1	6.15	0.00996	0.00996	0.069	0.069	2.05	4.1	4.1	2.8	0.434
27	3	652	0.0129	0	0	1.25e-05	0.0129	0	0	0	0	0	0	0.0346	0.0214	0.0214	0.0214	0.0214	0	0	0	-0.000682	0.0346	0	0.0903	0.0346	0	0	0	-0.0214	0.00918	0	0.71	0.71	2.55	3.83	2.55	5.11	2.55	3.83	0.00955	0.00955	0.056	0.056	1.28	2.55	2.55	1.27	0.427
27	4	653	0.0125	0	0	1.27e-05	0.0125	0	0	0	0	0	0	0.0335	0.0207	0.0207	0.0207	0.0207	0	0	0	-0.00066	0.0335	0	0.0884	0.0335	0	0	0	-0.0207	0.00683	0	0.685	0.685	2.54	3.82	2.54	5.09	2.54	3.82	0.00924	0.00924	0.0542	0.0542	1.27	2.54	2.54	1.27	0.425
27	5	654	0.0122	0	0	1.3e-05	0.0122	0	0	0	0	0	0.0669	0	0.0544	0.0544	0.0544	0.0544	0	0	0	-0.000646	0	0.0669	0.132	0.0669	0	0	0	-0.0544	0	-0.0669	0.118	0.0507	2.74	1.38	2.74	5.48	2.74	5.02	0.00905	0.00905	0.121	0.121	1.37	2.74	2.74	1.37	0.458
27	6	655	0.0121	0	0	1.32e-05	0.0121	0	0	0	0	0	0.0326	0	0.0201	0.0201	0.0201	0.0201	0	0.0326	0	-0.000642	0	0.0326	0.0866	0	0.0326	0.0326	0.0326	-0.0201	0	-0.0326	0.691	0.658	4.04	6.06	4.04	8.09	4.04	6.06	0.00899	0.00899	0.0201	0.0201	2.02	4.04	4.04	2.77	0.424
27	7	656	0.0122	0	0	1.34e-05	0.0122	0	0	0	0	0	0	0.118	0.105	0.105	0.105	0.105	0	0	0	-0.000647	0.118	0	0.182	0.118	0	0	0	-0.105	0	0	0.239	0.239	4	2.25	4	8	4	7.25	0.00906	0.00906	0.223	0.223	2	4	4	2.47	0.509
27	8	657	0.0125	0	0	1.37e-05	0.0125	0	0	0	0	0	0	0.122	0.109	0.109	0.109	0.109	0	0	0	-0.000661	0.122	0	0.187	0.122	0	0	0	-0.109	0	0	0.247	0.247	4.16	2.36	4.16	8.32	4.16	7.53	0.00925	0.00925	0.231	0.231	2.08	4.16	4.16	2.62	0.513
27	9	658	0.0129	0	0	1.4e-05	0.0129	0	0	0	0	0	0.0346	0	0.0214	0.0214	0.0214	0.0214	0	0.0346	0	-0.000683	0.0346	0	0.0911	0	0.0346	0.0346	0.0346	-0.0214	0.00861	0	0.0393	0.0393	2.55	1.82	2.55	5.11	2.55	4.5	0.00956	0.00956	0.0214	0.0214	1.28	2.55	2.55	1.27	0.427
27	10	659	0.0134	0	0	1.43e-05	0.0134	0	0	0	0	0	0.299	0	0.285	0.285	0.285	0.285	0	0.299	0	-0.000711	0	0.299	0.37	0	0.299	0.299	0.299	-0.285	0	-0.299	32.7	32.4	4.14	6.2	4.14	8.27	4.14	6.2	0.00996	0.00996	0.285	0.285	2.07	4.14	4.14	2.06	0.691
27	11	660	0.014	0	0	1.46e-05	0.014	0	0	0	0	0	0	0.0975	0.083	0.083	0.083	0.083	0	0	0	-0.000744	0.0975	0	0.172	0.0975	0	0	0	-0.083	0	0	0.199	0.199	4.06	2.31	4.06	8.13	4.06	7.35	0.0104	0.0104	0.18	0.18	2.03	4.06	4.06	2.59	0.49
27	12	661	1.67e-05	0	0	1.49e-05	1.67e-05	0	0	0	0	0	0	0.00011	7.79e-05	7.79e-05	7.79e-05	7.79e-05	0	0	0	-1.67e-06	0	0.00011	0.00419	0.00011	0	0	0	-7.79e-05	0	-0.00011	0.00168	0.00157	0.00149	0.00223	0.00149	0.00298	0.00149	0.00223	2.35e-05	2.35e-05	0.000188	0.000188	0.000745	0.00149	0.00149	0.00108	0.000136
27	13	662	0.000472	0	0	1.49e-05	0.000472	0	0	0	0	0	0	0.00257	0.00207	0.00207	0	0	0.00207	0	0	-2.58e-05	0.00257	0	0.00742	0.00257	0	0	0	0	0	0	0.0194	0.0194	0.0175	0.00868	0.0175	0.035	0.0175	0.0321	0.000361	0.000361	0.00257	0.00257	0.00875	0.0175	0.0175	0.00861	0.00296
27	14	663	0.00089	0	0	1.49e-05	0.00089	0	0	0	0	0	0.00302	0	0.00209	0.00209	0	0	0.00209	0	0	-4.79e-05	0	0.00302	0.00949	0.00302	0	0	0	0	0.00552	-0.00302	0.0915	0.0885	0.0218	0.0326	0.0218	0.0435	0.0218	0.0326	0.000671	0.000671	0.00302	0.00302	0.0109	0.0218	0.0218	0.0105	0.00374
27	15	664	0.00125	0	0	1.49e-05	0.00125	0	0	0	0	0	0.00421	0	0.00291	0.00291	0.00291	0.00291	0	0	0	-6.68e-05	0	0.00421	0.0118	0.00421	0	0	0	-0.00291	0.00649	-0.00421	0.12	0.115	0.0303	0.0455	0.0303	0.0607	0.0303	0.0455	0.000936	0.000936	0.00712	0.00712	0.0152	0.0303	0.0303	0.0147	0.00521
27	16	665	0.00152	0	0	1.5e-05	0.00152	0	0	0.00412	0.00412	0.00412	0	0.00412	0.00254	0.00254	0	0	0.00254	0	0	-8.12e-05	0.00412	0	0.012	0.00412	0	0	0.00412	0	0.000482	0	0.0718	0.0718	0.0313	0.0155	0.0313	0.0626	0.0313	0.0574	0.00114	0.00114	0.00412	0.00412	0.0156	0.0313	0.0313	0.0153	0.00534
27	17	666	0.00168	0	0	1.5e-05	0.00168	0	0	0.00457	0.00457	0.00457	0	0.00457	0.00282	0.00282	0	0	0.00282	0	0	-9e-05	0.00457	0	0.0129	0.00457	0	0	0.00457	0	0.0012	0	0.0814	0.0814	0.0347	0.0162	0.0347	0.0694	0.0347	0.0639	0.00126	0.00126	0.00457	0.00457	0.0173	0.0347	0.0347	0.0169	0.00592
27	18	667	0.00174	0	0	1.5e-05	0.00174	0	0	0.0047	0.0047	0.0047	0	0.0047	0.0029	0.0029	0	0	0.0029	0	0	-9.27e-05	0.0047	0	0.0131	0.0047	0	0	0.0047	0	0.00109	0	0.0839	0.0839	0.0357	0.0164	0.0357	0.0714	0.0357	0.066	0.0013	0.0013	0.0047	0.0047	0.0179	0.0357	0.0357	0.0174	0.0061
27	19	668	0.00167	0	0	1.51e-05	0.00167	0	0	0.00452	0.00452	0.00452	0	0.00452	0.00279	0.00279	0	0	0.00279	0	0	-8.91e-05	0.00452	0	0.0125	0.00452	0	0	0.00452	0	0.000891	0	0.091	0.091	0.0343	0.00509	0.0343	0.0687	0.0343	0.067	0.00125	0.00125	0.00452	0.00452	0.0172	0.0343	0.0343	0.0168	0.00586
27	20	669	0.00147	0	0	1.51e-05	0.00147	0	0	0.00143	0.00143	0.00143	0	0.00269	0.00117	0.00117	0	0	0.00117	0	0	-7.86e-05	0.00269	0	0.00998	0.00269	0	0	0.00143	0	0	0	0.0714	0.0714	0.0245	0.0121	0.0245	0.0489	0.0245	0.0449	0.00142	0.00142	0.00269	0.00269	0.0122	0.0245	0.0245	0.0119	0.0042
27	21	670	0.00118	0	0	1.51e-05	0.00118	0	0	0	0	0	0	0.00142	0.000191	0.000191	0	0	0.000191	0	0	-6.32e-05	0.00142	0	0.00744	0.00142	0	0	0	0	0	0	0.0588	0.0588	0.0163	0.00457	0.0163	0.0326	0.0163	0.0311	0.00133	0.00133	0.00142	0.00142	0.00816	0.0163	0.0163	0.00786	0.00282
27	22	671	0.000817	0	0	1.52e-05	0.000817	0	0	0	0	0	0	0.000885	3e-05	3e-05	0	0	3e-05	0	0	-4.4e-05	0.000885	0	0.00507	0.000885	0	0	0	0	0	0	0.041	0.041	0.0109	0.00534	0.0109	0.0217	0.0109	0.02	0.000943	0.000943	0.000885	0.000885	0.00544	0.0109	0.0109	0.00523	0.00188
27	23	672	0.000404	0	0	1.52e-05	0.000404	0	0	0	0	0	0	0.000837	0.000406	0.000406	0.000406	0.000406	0	0.000837	0	-2.22e-05	0.000837	0	0.00288	0	0.000837	0.000837	0.000837	-0.000406	0	0	0.0193	0.0193	0.00725	0.00281	0.00725	0.0145	0.00725	0.0136	0.000384	0.000384	0.000406	0.000406	0.00362	0.00725	0.00725	0.00352	0.00124
28	0	673	0.0148	0	0	1.52e-05	0.0148	0	0	0	0	0	0.0398	0	0.0246	0.0246	0.0246	0.0246	0	0.0398	0	-0.000784	0	0.0398	0.101	0	0.0398	0.0398	0.0398	-0.0246	0	-0.0398	0.0807	0.0409	3.92	3.2	3.92	7.84	3.92	6.78	0.011	0.011	0.0246	0.0246	1.96	3.92	3.92	2.62	0.433
28	1	674	0.0141	0	0	1.55e-05	0.0141	0	0	0	0	0	0	0.0378	0.0233	0.0233	0.0233	0.0233	0	0.0378	0	-0.000746	0	0.0378	0.0981	0	0.0378	0.0378	0.0378	-0.0233	0	-0.0378	0.845	0.807	3.92	5.88	3.92	7.84	3.92	5.88	0.0105	0.0105	0.0233	0.0233	1.96	3.92	3.92	2.63	0.431
28	2	675	0.0134	0	0	1.59e-05	0.0134	0	0	0	0	0	0.0417	0	0.0278	0.0278	0.0278	0.0278	0	0	0	-0.000712	0	0.0417	0.111	0.0417	0	0	0	-0.0278	0	-0.0417	0.08	0.0384	2.6	1.31	2.6	5.2	2.6	4.76	0.0102	0.0102	0.0695	0.0695	1.3	2.6	2.6	1.3	0.434
28	3	676	0.0129	0	0	1.62e-05	0.0129	0	0	0	0	0	0	0.0346	0.0214	0.0214	0.0214	0.0214	0	0.0346	0	-0.000683	0	0.0346	0.0891	0	0.0346	0.0346	0.0346	-0.0214	0	-0.0346	0.0878	0.0532	2.55	1.64	2.55	5.11	2.55	4.56	0.00955	0.00955	0.0214	0.0214	1.28	2.55	2.55	1.27	0.427
28	4	677	0.0125	0	0	1.65e-05	0.0125	0	0	0	0	0	0.0536	0	0.0408	0.0408	0.0408	0.0408	0	0.0536	0	-0.00066	0	0.0536	0.118	0	0.0536	0.0536	0.0536	-0.0408	0	-0.0536	30.1	30	2.66	1.34	2.66	5.33	2.66	4.88	0.00939	0.00939	0.0408	0.0408	1.33	2.66	2.66	1.33	0.445
28	5	678	0.0122	0	0	1.68e-05	0.0122	0	0	0	0	0	0.0328	0	0.0202	0.0202	0.0202	0.0202	0	0.0328	0	-0.000647	0	0.0328	0.0848	0	0.0328	0.0328	0.0328	-0.0202	0	-0.0328	0.0588	0.026	3.92	3.95	3.92	7.83	3.92	6.52	0.00908	0.00908	0.0202	0.0202	1.96	3.92	3.92	2.64	0.424
28	6	679	0.0121	0	0	1.71e-05	0.0121	0	0	0	0	0	0.263	0	0.25	0.25	0.25	0.25	0	0.263	0	-0.000642	0	0.263	0.314	0	0.263	0.263	0.263	-0.25	0	-0.263	1.02	0.756	3.92	5.87	3.92	7.83	3.92	5.87	0.00901	0.00901	0.25	0.25	1.96	3.92	3.92	1.95	0.654
28	7	680	0.0122	0	0	1.74e-05	0.0122	0	0	0	0	0	0.0328	0	0.0203	0.0203	0.0203	0.0203	0	0.0328	0	-0.000647	0	0.0328	0.0859	0	0.0328	0.0328	0.0328	-0.0203	0	-0.0328	0.0673	0.0345	3.92	3.92	3.92	7.83	3.92	6.53	0.00907	0.00907	0.0203	0.0203	1.96	3.92	3.92	2.64	0.424
28	8	681	0.0125	0	0	1.78e-05	0.0125	0	0	0	0	0	0.0461	0	0.0332	0.0332	0	0	0.0332	0.0461	0	-0.000661	0	0.0461	0.1	0	0.0461	0.0461	0.0461	0	0	-0.0461	0.712	0.666	3.92	5.87	3.92	7.83	3.92	5.87	0.00926	0.00926	0	0	1.96	3.92	3.92	2.6	0.438
28	9	682	0.0129	0	0	1.81e-05	0.0129	0	0	0	0	0	0.0474	0	0.0342	0.0342	0.0342	0.0342	0	0.0474	0	-0.000683	0	0.0474	0.115	0	0.0474	0.0474	0.0474	-0.0342	0	-0.0474	0.0988	0.0514	2.63	1.32	2.63	5.25	2.63	4.81	0.00958	0.00958	0.0342	0.0342	1.31	2.63	2.63	1.31	0.439
28	10	683	0.0134	0	0	1.85e-05	0.0134	0	0	0	0	0	0.0414	0	0.0276	0.0276	0.0276	0.0276	0	0.0414	0	-0.000711	0	0.0414	0.11	0	0.0414	0.0414	0.0414	-0.0276	0	-0.0414	0.0862	0.0448	2.6	1.3	2.6	5.19	2.6	4.76	0.00998	0.00998	0.0276	0.0276	1.3	2.6	2.6	1.29	0.434
28	11	684	0.014	0	0	1.89e-05	0.014	0	0	0	0	0	0.0433	0	0.0289	0.0289	0.0289	0.0289	0	0.0433	0	-0.000744	0	0.0433	0.11	0	0.0433	0.0433	0.0433	-0.0289	0	-0.0433	0.0907	0.0474	2.61	1.31	2.61	5.22	2.61	4.79	0.0104	0.0104	0.0289	0.0289	1.31	2.61	2.61	1.3	0.436
28	12	685	1.32e-05	0	0	1.93e-05	1.32e-05	0	0	8.75e-05	8.75e-05	8.75e-05	8.75e-05	0	5.4e-05	5.4e-05	5.4e-05	5.4e-05	0	8.75e-05	0	-1.72e-06	0	8.75e-05	0.000676	0	8.75e-05	8.75e-05	0.000175	-5.4e-05	0	-8.75e-05	0.00168	0.00159	0.000664	0.000328	0.000664	0.00133	0.000664	0.00122	2.41e-05	2.41e-05	5.4e-05	5.4e-05	0.000332	0.000664	0.000664	0.000324	0.000113
28	13	686	0.000468	0	0	1.93e-05	0.000468	0	0	0.00259	0.00259	0.00259	0	0.00259	0.00209	0.00209	0.00209	0.00209	0	0	0	-2.58e-05	0	0.00259	0.00891	0.00259	0	0	0.00259	-0.00209	0.000111	-0.00259	0.0454	0.0428	0.0175	0.00525	0.0175	0.035	0.0175	0.0333	0.000363	0.000363	0.00468	0.00468	0.00876	0.0175	0.0175	0.00857	0.00298
28	14	687	0.000886	0	0	1.93e-05	0.000886	0	0	0.00317	0.00317	0.00317	0	0.00317	0.00224	0.00224	0.00224	0.00224	0	0	0	-4.79e-05	0	0.00317	0.01	0.00317	0	0	0.00317	-0.00224	0.000671	-0.00317	0.0732	0.07	0.0228	0.00426	0.0228	0.0455	0.0228	0.0441	0.000672	0.000672	0.00541	0.00541	0.0114	0.0228	0.0228	0.0111	0.00389
28	15	688	0.00124	0	0	1.94e-05	0.00124	0	0	0.00553	0.00553	0.00553	0	0.00553	0.00424	0.00424	0.00424	0.00424	0	0	0	-6.68e-05	0	0.00553	0.0131	0.00553	0	0	0.00553	-0.00424	0.00284	-0.00553	0.0961	0.0905	0.0383	0.01	0.0383	0.0766	0.0383	0.0733	0.000937	0.000937	0.00977	0.00977	0.0191	0.0383	0.0383	0.0187	0.00654
28	16	689	0.00151	0	0	1.94e-05	0.00151	0	0	0.00412	0.00412	0.00412	0	0.00412	0.00254	0.00254	0.00254	0.00254	0	0	0	-8.12e-05	0	0.00412	0.0123	0.00412	0	0	0.00412	-0.00254	0.00147	-0.00412	0.125	0.12	0.0313	0.0469	0.0313	0.0626	0.0313	0.0469	0.00114	0.00114	0.00666	0.00666	0.0156	0.0313	0.0313	0.0153	0.00534
28	17	690	0.00168	0	0	1.95e-05	0.00168	0	0	0.00553	0.00553	0.00553	0	0.00553	0.00378	0.00378	0.00378	0.00378	0	0	0	-9e-05	0	0.00553	0.0141	0.00553	0	0	0.00553	-0.00378	0.00239	-0.00553	0.127	0.121	0.04	0.00659	0.04	0.0801	0.04	0.0779	0.00126	0.00126	0.00931	0.00931	0.02	0.04	0.04	0.0194	0.00688
28	18	691	0.00173	0	0	1.95e-05	0.00173	0	0	0.00566	0.00566	0.00566	0	0.00566	0.00386	0.00386	0.00386	0.00386	0	0	0	-9.27e-05	0	0.00566	0.0142	0.00566	0	0	0.00566	-0.00386	0.00262	-0.00566	0.13	0.124	0.041	0.00667	0.041	0.082	0.041	0.0798	0.0013	0.0013	0.00951	0.00951	0.0205	0.041	0.041	0.0198	0.00705
28	19	692	0.00166	0	0	1.96e-05	0.00166	0	0	0.00459	0.00459	0.00459	0	0.00459	0.00286	0.00286	0.00286	0.00286	0	0	0	-8.91e-05	0	0.00459	0.0126	0.00459	0	0	0.00459	-0.00286	0.0022	-0.00459	0.123	0.119	0.0352	0.00449	0.0352	0.0703	0.0352	0.0688	0.00125	0.00125	0.00745	0.00745	0.0176	0.0352	0.0352	0.0174	0.00593
28	20	693	0.00146	0	0	1.96e-05	0.00146	0	0	0.000616	0.000616	0.000616	0	0.00247	0.000944	0.000944	0	0	0.000944	0	0	-7.85e-05	0	0.00247	0.00987	0.00247	0	0	0.000616	0	0.000292	-0.00247	0.0917	0.0893	0.0234	0.0352	0.0234	0.0469	0.0234	0.0352	0.00148	0.00148	0.00247	0.00247	0.0117	0.0234	0.0234	0.0114	0.00403
28	21	694	0.00117	0	0	1.96e-05	0.00117	0	0	0	0	0	0	0.00127	4.78e-05	4.78e-05	0	0	4.78e-05	0	0	-6.32e-05	0	0.00127	0.00733	0.00127	0	0	0	0	0	-0.00127	0.0601	0.0588	0.0156	0.00766	0.0156	0.0312	0.0156	0.0287	0.00135	0.00135	0.00127	0.00127	0.00781	0.0156	0.0156	0.00752	0.0027
28	22	695	0.00081	0	0	1.97e-05	0.00081	0	0	0.000287	0.000287	0.000287	0	0.000853	0	0	0	0	0	0	0	-4.39e-05	0	0.000853	0.00462	0.000853	0	0	0.000287	0	0	-0.000853	0.0423	0.0415	0.0104	0.0156	0.0104	0.0208	0.0104	0.0156	0.000799	0.000799	0.000853	0.000853	0.00521	0.0104	0.0104	0.005	0.0018
28	23	696	0.000399	0	0	1.97e-05	0.000399	0	0	0.000763	0.000763	0.000763	0	0.000763	0.000333	0.000333	0	0	0.000333	0	0	-2.22e-05	0	0.000763	0.00288	0.000763	0	0	0.000763	0	0	-0.000763	0.0308	0.03	0.00694	0.0104	0.00694	0.0139	0.00694	0.0104	0.000414	0.000414	0.000763	0.000763	0.00347	0.00694	0.00694	0.00337	0.00119
29	0	697	0.0148	0	0	1.97e-05	0.0148	0	0	0	0	0	0.0398	0	0.0245	0.0245	0.0245	0.0245	0	0.0398	0.000786	0	0.039	0	0.102	0	0.0398	0.0398	0.0398	-0.0245	0	0	0.872	0.872	3.92	5.88	3.92	7.84	3.92	5.88	0.0111	0.0111	0.0245	0.0245	1.96	3.92	3.92	2.62	0.434
29	1	698	0.0141	0	0	2.01e-05	0.0141	0	0	0	0	0	0.0616	0	0.0471	0.0471	0.0471	0.0471	0	0.0616	0	-0.000747	0	0.0616	0.127	0	0.0616	0.0616	0.0616	-0.0471	0	-0.0616	1.07	1.01	2.72	4.08	2.72	5.44	2.72	4.08	0.0108	0.0108	0.0471	0.0471	1.36	2.72	2.72	1.35	0.455
29	2	699	0.0134	0	0	2.06e-05	0.0134	0	0	0	0	0	0.277	0	0.263	0.263	0.263	0.263	0	0.277	0	-0.000712	0	0.277	0.347	0	0.277	0.277	0.277	-0.263	0	-0.277	32.6	32.3	4.01	6.01	4.01	8.01	4.01	6.01	0.0102	0.0102	0.263	0.263	2	4.01	4.01	2	0.67
29	3	700	0.0129	0	0	2.1e-05	0.0129	0	0	0	0	0	0	0.0346	0.0214	0.0214	0.0214	0.0214	0	0.0346	0.000683	0	0.034	0	0.0902	0	0.0346	0.0346	0.0346	-0.0214	0	0	0.762	0.762	2.55	3.83	2.55	5.11	2.55	3.83	0.0096	0.0096	0.0214	0.0214	1.28	2.55	2.55	1.27	0.427
29	4	701	0.0125	0	0	2.14e-05	0.0125	0	0	0	0	0	0.0335	0	0.0207	0.0207	0.0207	0.0207	0	0.0335	0.000661	0	0.0328	0	0.0883	0	0.0335	0.0335	0.0335	-0.0207	0	0	0.0601	0.0601	3.96	3.89	3.96	7.91	3.96	6.62	0.00928	0.00928	0.0207	0.0207	1.98	3.96	3.96	2.68	0.425
29	5	702	0.0122	0	0	2.18e-05	0.0122	0	0	0	0	0	0.267	0	0.255	0.255	0.255	0.255	0	0.267	0	-0.000647	0	0.267	0.332	0	0.267	0.267	0.267	-0.255	0	-0.267	32.4	32.2	3.94	5.91	3.94	7.89	3.94	5.91	0.00913	0.00913	0.255	0.255	1.97	3.94	3.94	1.97	0.659
29	6	703	0.0121	0	0	2.22e-05	0.0121	0	0	0	0	0	0	0.033	0.0205	0.0205	0	0	0.0205	0.033	0.000642	0	0.0324	0	0.0861	0	0.033	0.033	0.033	0	0	0	0.716	0.716	3.93	5.9	3.93	7.87	3.93	5.9	0.009	0.009	0	0	1.97	3.93	3.93	2.66	0.424
29	7	704	0.0122	0	0	2.26e-05	0.0122	0	0	0	0	0	0	0.0328	0.0203	0.0203	0.0203	0.0203	0	0.0328	0	-0.000647	0	0.0328	0.0868	0	0.0328	0.0328	0.0328	-0.0203	0	-0.0328	0.753	0.72	2.54	3.81	2.54	5.08	2.54	3.81	0.00906	0.00906	0.0203	0.0203	1.27	2.54	2.54	1.27	0.424
29	8	705	0.0125	0	0	2.31e-05	0.0125	0	0	0	0	0	0	0.0384	0.0256	0.0256	0	0	0.0256	0	0	-0.000661	0	0.0384	0.0976	0.0384	0	0	0	0	0	-0.0384	0.781	0.742	2.57	3.86	2.57	5.15	2.57	3.86	0.00926	0.00926	0.0384	0.0384	1.29	2.57	2.57	1.28	0.43
29	9	706	0.0129	0	0	2.35e-05	0.0129	0	0	0	0	0	0.0346	0	0.0214	0.0214	0.0214	0.0214	0	0.0346	0.000683	0	0	0.034	0.0917	0	0.0346	0.0346	0.0346	-0.0214	0	-0.034	0.804	0.77	3.92	5.88	3.92	7.84	3.92	5.88	0.00956	0.00956	0.0214	0.0214	1.96	3.92	3.92	2.64	0.427
29	10	707	0.0134	0	0	2.4e-05	0.0134	0	0	0	0	0	0	0.262	0.249	0.249	0.249	0.249	0	0.262	0	-0.000711	0	0.262	0.328	0	0.262	0.262	0.262	-0.249	0.186	-0.262	1.4	1.14	3.92	5.88	3.92	7.84	3.92	5.88	0.00998	0.00998	0.249	0.249	1.96	3.92	3.92	1.95	0.655
29	11	708	0.014	0	0	2.45e-05	0.014	0	0	0	0	0	0.262	0	0.247	0.247	0.247	0.247	0	0.262	0	-0.000744	0	0.262	0.337	0	0.262	0.262	0.262	-0.247	0	-0.262	32.5	32.3	3.92	5.88	3.92	7.84	3.92	5.88	0.0104	0.0104	0.247	0.247	1.96	3.92	3.92	1.95	0.655
29	12	709	8.9e-06	0	0	2.51e-05	8.9e-06	0	0	0	0	0	0	0.000115	7.99e-05	7.99e-05	7.99e-05	7.99e-05	0	0	0	-1.8e-06	0	0.000115	0.00468	0.000115	0	0	0	-7.99e-05	0	-0.000115	0.0176	0.0175	0.000841	0.00126	0.000841	0.00168	0.000841	0.00126	2.65e-05	2.65e-05	0.000195	0.000195	0.000421	0.000841	0.000841	0.000408	0.000144
29	13	710	0.000419	0	0	2.51e-05	0.000419	0	0	0	0	0	0	0.000456	0	0	0	0	0	0	0	-2.35e-05	0.000456	0	0.00541	0.000456	0	0	0	0	0	0	0.0237	0.0237	0.00111	0.000501	0.00111	0.00222	0.00111	0.00205	0.000451	0.000451	0.000456	0.000456	0.000555	0.00111	0.00111	0.000446	0.000221
29	14	711	0.000788	0	0	2.51e-05	0.000788	0	0	0	0	0	0.000836	0	0	0	0	0	0	0	0	-4.31e-05	0	0.000836	0.00829	0.000836	0	0	0	0	0	-0.000836	0.103	0.102	0.00074	0	0.00074	0.00148	0.00074	0.00148	0.000977	0.000977	0.000836	0.000836	0.00037	0.00074	0.00074	0.000296	0.000148
29	15	712	0.0011	0	0	2.51e-05	0.0011	0	0	0	0	0	0	0.00116	0	0	0	0	0	0	0	-5.98e-05	0	0.00129	0.00992	0.00129	0	0	0	0	0.00161	-0.00129	0.141	0.14	0.000493	0.00074	0.000493	0.000987	0.000493	0.00074	0.00137	0.00137	0.00129	0.00129	0.000247	0.000493	0.000493	0.000197	9.87e-05
29	16	713	0.00134	0	0	2.52e-05	0.00134	0	0	0	0	0	0.00141	0	0	0	0	0	0	0	0	-7.25e-05	0	0.00149	0.0104	0.00149	0	0	0	0	0	-0.00149	0.116	0.115	0.000329	0.000493	0.000329	0.000658	0.000329	0.000493	0.00166	0.00166	0.00149	0.00149	0.000164	0.000329	0.000329	0.000132	6.58e-05
29	17	714	0.00149	0	0	2.52e-05	0.00149	0	0	0.00156	0.00156	0.00156	0.00156	0	0	0	0	0	0	0	8.03e-05	0	0	0.00154	0.00961	0.00162	0	0	0.00156	0	0	-0.00154	0.0839	0.0824	0.000219	0.000329	0.000219	0.000439	0.000219	0.000329	0.00148	0.00148	0.00162	0.00162	0.00011	0.000219	0.000219	8.77e-05	4.39e-05
29	18	715	0.00154	0	0	2.53e-05	0.00154	0	0	0.0016	0.0016	0.0016	0	0.0016	0	0	0	0	0	0.00164	0	-8.27e-05	0	0.00164	0.0101	0	0.00164	0.00164	0.00325	0	0	-0.00164	0.162	0.161	0.000146	0.000219	0.000146	0.000292	0.000146	0.000219	0.0015	0.0015	0	0	7.31e-05	0.000146	0.000146	5.85e-05	2.92e-05
29	19	716	0.00147	0	0	2.53e-05	0.00147	0	0	0.00132	0.00132	0.00132	0	0.00154	0	0	0	0	0	0	0	-7.94e-05	0	0.00178	0.00996	0.00178	0	0	0.00132	0	0	-0.00178	0.0911	0.0893	9.75e-05	0.000146	9.75e-05	0.000195	9.75e-05	0.000146	0.00146	0.00146	0.00178	0.00178	4.87e-05	9.75e-05	9.75e-05	3.9e-05	1.95e-05
29	20	717	0.00131	0	0	2.54e-05	0.00131	0	0	0.00111	0.00111	0.00111	0	0.00137	0	0	0	0	0	0	0	-7.08e-05	0	0.00153	0.00853	0.00153	0	0	0.00111	0	0	-0.00153	0.0837	0.0822	6.5e-05	0	6.5e-05	0.00013	6.5e-05	0.00013	0.00132	0.00132	0.00153	0.00153	3.25e-05	6.5e-05	6.5e-05	2.6e-05	1.3e-05
29	21	718	0.00106	0	0	2.54e-05	0.00106	0	0	0.00086	0.00086	0.00086	0	0.00111	0	0	0	0	0	0	0	-5.74e-05	0	0.00122	0.00676	0.00122	0	0	0.00086	0	0	-0.00122	0.0658	0.0646	4.33e-05	6.5e-05	4.33e-05	8.66e-05	4.33e-05	6.5e-05	0.00107	0.00107	0.00122	0.00122	2.17e-05	4.33e-05	4.33e-05	1.73e-05	8.66e-06
29	22	719	0.000731	0	0	2.55e-05	0.000731	0	0	0.000466	0.000466	0.000466	0	0.000777	0	0	0	0	0	0	0	-4e-05	0	0.000847	0.0053	0.000847	0	0	0.000466	0	0	-0.000847	0.0458	0.0449	2.89e-05	4.33e-05	2.89e-05	5.78e-05	2.89e-05	4.33e-05	0.000751	0.000751	0.000847	0.000847	1.44e-05	2.89e-05	2.89e-05	1.16e-05	5.78e-06
29	23	720	0.000352	0	0	2.55e-05	0.000352	0	0	0.000388	0.000388	0.000388	0	0.000388	0	0	0	0	0	0	0	-2e-05	0.000435	0	0.00277	0.000435	0	0	0.000388	0	0.000689	0	0.0219	0.0219	1.93e-05	2.89e-05	1.93e-05	3.85e-05	1.93e-05	2.89e-05	0.000353	0.000353	0.000435	0.000435	9.63e-06	1.93e-05	1.93e-05	7.7e-06	3.85e-06
30	0	721	0.0149	0	0	2.55e-05	0.0149	0	0	0	0	0	0.26	0	0.245	0.245	0.245	0.245	0	0.26	0	-0.00079	0	0.26	0.339	0	0.26	0.26	0.26	-0.245	0	-0.26	32.6	32.3	3.92	5.87	3.92	7.83	3.92	5.87	0.0133	0.0133	0.245	0.245	1.96	3.92	3.92	1.95	0.654
30	1	722	0.0141	0	0	2.61e-05	0.0141	0	0	0	0	0	0	0.047	0.0325	0.0325	0.0325	0.0325	0	0.047	0	-0.00075	0	0.047	0.108	0	0.047	0.047	0.047	-0.0325	0.0299	-0.047	0.846	0.799	3.92	5.87	3.92	7.83	3.92	5.87	0.0109	0.0109	0.0325	0.0325	1.96	3.92	3.92	2.59	0.441
30	2	723	0.0135	0	0	2.66e-05	0.0135	0	0	0	0	0	0.0369	0	0.0231	0.0231	0.0231	0.0231	0	0.037	0	-0.000714	0	0.037	0.0952	0	0.037	0.037	0.037	-0.0231	0	-0.037	0.0663	0.0293	3.92	3.67	3.92	7.83	3.92	6.61	0.0103	0.0103	0.0231	0.0231	1.96	3.92	3.92	2.63	0.43
30	3	724	0.0129	0	0	2.72e-05	0.0129	0	0	0	0	0	0.262	0	0.249	0.249	0.249	0.249	0	0.262	0	-0.000684	0	0.262	0.331	0	0.262	0.262	0.262	-0.249	0	-0.262	32.5	32.2	3.92	5.87	3.92	7.83	3.92	5.87	0.0104	0.0104	0.249	0.249	1.96	3.92	3.92	1.95	0.654
30	4	725	0.0125	0	0	2.77e-05	0.0125	0	0	0	0	0	0	0.041	0.0281	0.0281	0.0281	0.0281	0	0.041	0	-0.000662	0	0.041	0.0952	0	0.041	0.041	0.041	-0.0281	0	-0.041	0.763	0.722	2.59	3.88	2.59	5.18	2.59	3.88	0.00926	0.00926	0.0281	0.0281	1.29	2.59	2.59	1.29	0.433
30	5	726	0.0122	0	0	2.82e-05	0.0122	0	0	0	0	0	0	0.263	0.25	0.25	0.25	0.25	0	0.263	0	-0.000647	0	0.263	0.317	0	0.263	0.263	0.263	-0.25	0.187	-0.263	1.32	1.06	3.92	5.87	3.92	7.83	3.92	5.87	0.00916	0.00916	0.25	0.25	1.96	3.92	3.92	1.95	0.654
30	6	727	0.0121	0	0	2.88e-05	0.0121	0	0	0	0	0	0.263	0	0.25	0.25	0.25	0.25	0	0.263	0	-0.000643	0	0.263	0.327	0	0.263	0.263	0.263	-0.25	0	-0.263	32.4	32.1	3.92	5.87	3.92	7.83	3.92	5.87	0.00926	0.00926	0.25	0.25	1.96	3.92	3.92	1.95	0.654
30	7	728	0.0122	0	0	2.93e-05	0.0122	0	0	0	0	0	0	0.0329	0.0204	0.0204	0.0204	0.0204	0	0.0329	0.000647	0	0.0146	0.0177	0.087	0	0.0329	0.0329	0.0329	-0.0204	0	-0.0177	0.0766	0.0589	2.54	1.85	2.54	5.08	2.54	4.46	0.00911	0.00911	0.0204	0.0204	1.27	2.54	2.54	1.27	0.424
30	8	729	0.0125	0	0	2.99e-05	0.0125	0	0	0	0	0	0.0336	0	0.0208	0.0208	0.0208	0.0208	0	0	0	-0.000661	0	0.0336	0.0887	0.0336	0	0	0	-0.0208	0	-0.0336	0.717	0.684	3.92	5.87	3.92	7.83	3.92	5.87	0.00928	0.00928	0.0544	0.0544	1.96	3.92	3.92	2.64	0.425
30	9	730	0.0129	0	0	3.04e-05	0.0129	0	0	0	0	0	0.0399	0	0.0266	0.0266	0.0266	0.0266	0	0.0399	0	-0.000683	0	0.0399	0.103	0	0.0399	0.0399	0.0399	-0.0266	0	-0.0399	0.819	0.779	3.92	5.87	3.92	7.83	3.92	5.87	0.00964	0.00964	0.0266	0.0266	1.96	3.92	3.92	2.62	0.432
30	10	731	0.0134	0	0	3.11e-05	0.0134	0	0	0	0	0	0	0.0531	0.0393	0.0393	0.0393	0.0393	0	0.0531	0.000711	0	0	0.0523	0.113	0	0.0531	0.0531	0.0531	-0.0393	0	-0.0523	0.111	0.0584	2.66	1.99	2.66	5.33	2.66	4.66	0.00997	0.00997	0.0393	0.0393	1.33	2.66	2.66	1.33	0.446
30	11	732	0.014	0	0	3.17e-05	0.014	0	0	0	0	0	0.0434	0	0.0289	0.0289	0	0	0.0289	0.0434	0	-0.000745	0	0.0434	0.112	0	0.0434	0.0434	0.0434	0	0	-0.0434	0.0893	0.0459	4.17	3.68	4.17	8.34	4.17	7.11	0.0104	0.0104	0	0	2.08	4.17	4.17	2.86	0.436
30	12	733	3.51e-06	0	0	3.24e-05	3.51e-06	0	0	0	0	0	0	0.00011	7.33e-05	7.33e-05	7.33e-05	7.33e-05	0	0.00011	0	-1.9e-06	0	0.00011	0.000441	0	0.00011	0.00011	0.00011	-7.33e-05	0	-0.00011	0.00163	0.00152	0.000844	0.000415	0.000844	0.00169	0.000844	0.00155	3.04e-05	3.04e-05	7.33e-05	7.33e-05	0.000422	0.000844	0.000844	0.000409	0.000145
30	13	734	0.000457	0	0	3.24e-05	0.000457	0	0	0.00145	0.00145	0.00145	0	0.00145	0.000943	0.000943	0.000943	0.000943	0	0	0	-2.59e-05	0	0.00145	0.00772	0.00145	0	0	0.00145	-0.000943	0.000469	-0.00145	0.0461	0.0446	0.0112	0.00224	0.0112	0.0224	0.0112	0.0217	0.000366	0.000366	0.00239	0.00239	0.00561	0.0112	0.0112	0.0057	0.00184
30	14	735	0.000875	0	0	3.25e-05	0.000875	0	0	0	0	0	0	0.00245	0.00151	0.00151	0.00151	0.00151	0	0	0	-4.8e-05	0.00245	0	0.00929	0.00245	0	0	0	-0.00151	0.00209	0	0.0501	0.0501	0.0186	0.00279	0.0186	0.0371	0.0186	0.0362	0.000673	0.000673	0.00396	0.00396	0.00928	0.0186	0.0186	0.00905	0.00317
30	15	736	0.00123	0	0	3.25e-05	0.00123	0	0	0.00443	0.00443	0.00443	0	0.00443	0.00313	0.00313	0.00313	0.00313	0	0	0	-6.69e-05	0	0.00443	0.012	0.00443	0	0	0.00443	-0.00313	0.0024	-0.00443	0.0957	0.0913	0.0319	0.00691	0.0319	0.0639	0.0319	0.0616	0.000939	0.000939	0.00756	0.00756	0.016	0.0319	0.0319	0.0156	0.00544
30	16	737	0.0015	0	0	3.26e-05	0.0015	0	0	0.00413	0.00413	0.00413	0	0.00413	0.00255	0.00255	0.00255	0.00255	0	0	0	-8.13e-05	0	0.00413	0.0123	0.00413	0	0	0.00413	-0.00255	0.00239	-0.00413	0.112	0.108	0.0325	0.00553	0.0325	0.065	0.0325	0.0631	0.00114	0.00114	0.00668	0.00668	0.0162	0.0325	0.0325	0.0164	0.00535
30	17	738	0.00167	0	0	3.27e-05	0.00167	0	0	0.000578	0.000578	0.000578	0	0.00457	0.00283	0.00283	0.00283	0.00283	0	0	0	-9.01e-05	0.00457	0	0.0132	0.00457	0	0	0.000578	-0.00283	0.00366	0	0.0822	0.0822	0.0347	0.0166	0.0347	0.0695	0.0347	0.064	0.00126	0.00126	0.0074	0.0074	0.0174	0.0347	0.0347	0.017	0.00593
30	18	739	0.00172	0	0	3.28e-05	0.00172	0	0	0.00108	0.00108	0.00108	0	0.00471	0.00291	0.00291	0	0	0.00291	0	0	-9.28e-05	0.00471	0	0.0133	0.00471	0	0	0.00108	0	0.00329	0	0.0846	0.0846	0.0358	0.0166	0.0358	0.0715	0.0358	0.066	0.0013	0.0013	0.00471	0.00471	0.0179	0.0358	0.0358	0.0175	0.00611
30	19	740	0.00165	0	0	3.28e-05	0.00165	0	0	0.00453	0.00453	0.00453	0	0.00453	0.0028	0.0028	0.0028	0.0028	0	0	0	-8.92e-05	0.00453	0	0.0126	0.00453	0	0	0.00453	-0.0028	0.00165	0	0.082	0.082	0.0344	0.0157	0.0344	0.0688	0.0344	0.0635	0.00125	0.00125	0.00732	0.00732	0.0172	0.0344	0.0344	0.0168	0.00587
30	20	741	0.00147	0	0	3.29e-05	0.00147	0	0	0.00042	0.00042	0.00042	0	0.00404	0.00249	0.00249	0.00249	0.00249	0	0	0	-7.95e-05	0.00404	0	0.0111	0.00404	0	0	0.00042	-0.00249	0.00341	0	0.0735	0.0735	0.0307	0.0139	0.0307	0.0613	0.0307	0.0567	0.00111	0.00111	0.00653	0.00653	0.0153	0.0307	0.0307	0.015	0.00523
30	21	742	0.00118	0	0	3.3e-05	0.00118	0	0	0	0	0	0.00327	0	0.00202	0.00202	0.00202	0.00202	0	0	0	-6.44e-05	0.00327	0	0.00899	0.00327	0	0	0	-0.00202	0.0031	0	0.0602	0.0602	0.0248	0.0112	0.0248	0.0497	0.0248	0.0459	0.000902	0.000902	0.00529	0.00529	0.0124	0.0248	0.0248	0.0121	0.00424
30	22	743	0.000817	0	0	3.3e-05	0.000817	0	0	0	0	0	0	0.00228	0.00141	0.00141	0.00141	0.00141	0	0	0	-4.5e-05	0.00228	0	0.00627	0.00228	0	0	0	-0.00141	0.00198	0	0.0418	0.0418	0.0173	0.00752	0.0173	0.0347	0.0173	0.0322	0.00063	0.00063	0.00369	0.00369	0.00867	0.0173	0.0173	0.00846	0.00296
30	23	744	0.000392	0	0	3.31e-05	0.000392	0	0	0.00114	0.00114	0.00114	0	0.00114	0.000705	0.000705	0.000705	0.000705	0	0	0	-2.25e-05	0.00114	0	0.00315	0.00114	0	0	0.00114	-0.000705	0.000439	0	0.0208	0.0208	0.00866	0.00391	0.00866	0.0173	0.00866	0.016	0.000315	0.000315	0.00185	0.00185	0.00433	0.00866	0.00866	0.00423	0.00148
31	0	745	0.015	0	0	3.31e-05	0.015	0	0	0	0	0	0.0462	0	0.0308	0.0308	0.0308	0.0308	0	0	0	-0.000794	0	0.0462	0.114	0.0462	0	0	0	-0.0308	0	-0.0462	1.05	1.01	3.98	5.97	3.98	7.95	3.98	5.97	0.0111	0.0111	0.0769	0.0769	1.99	3.98	3.98	2.66	0.44
31	1	746	0.0142	0	0	3.38e-05	0.0142	0	0	0	0	0	0.268	0	0.254	0.254	0.254	0.254	0	0.268	0	-0.000753	0	0.268	0.34	0	0.268	0.268	0.268	-0.254	0	-0.268	32.6	32.3	3.96	5.94	3.96	7.91	3.96	5.94	0.0105	0.0105	0.254	0.254	1.98	3.96	3.96	1.97	0.661
31	2	747	0.0135	0	0	3.46e-05	0.0135	0	0	0	0	0	0	0.241	0.227	0.227	0.227	0.227	0	0.241	0.000716	0	0.24	0	0.305	0	0.241	0.241	0.241	-0.227	0	0	0.326	0.326	3.94	2.01	3.94	7.89	3.94	7.21	0.01	0.01	0.227	0.227	1.97	3.94	3.94	2.04	0.634
31	3	748	0.0129	0	0	3.53e-05	0.0129	0	0	0	0	0	0.0348	0	0.0215	0.0215	0.0215	0.0215	0	0.0348	0.000686	0	0.0341	0	0.0907	0	0.0348	0.0348	0.0348	-0.0215	0	0	0.726	0.726	3.93	5.9	3.93	7.87	3.93	5.9	0.0096	0.0096	0.0215	0.0215	1.97	3.93	3.93	2.65	0.427
31	4	749	0.0125	0	0	3.6e-05	0.0125	0	0	0	0	0	0.265	0	0.252	0.252	0.252	0.252	0	0.265	0	-0.000662	0	0.265	0.329	0	0.265	0.265	0.265	-0.252	0	-0.265	32.4	32.2	3.93	5.89	3.93	7.86	3.93	5.89	0.00928	0.00928	0.252	0.252	1.96	3.93	3.93	1.96	0.656
31	5	750	0.0122	0	0	3.66e-05	0.0122	0	0	0	0	0	0.0335	0	0.0209	0.0209	0.0209	0.0209	0	0.0335	0.000648	0	0	0.0328	0.0848	0	0.0335	0.0335	0.0335	-0.0209	0	-0.0328	0.703	0.67	2.54	3.81	2.54	5.09	2.54	3.81	0.00907	0.00907	0.0209	0.0209	1.27	2.54	2.54	1.27	0.425
31	6	751	0.0121	0	0	3.73e-05	0.0121	0	0	0	0	0	0	0.292	0.279	0.279	0.279	0.279	0	0	0	-0.000643	0.292	0	0.355	0.292	0	0	0	-0.279	0	0	30.9	30.9	4.09	2.06	4.09	8.18	4.09	7.49	0.00901	0.00901	0.571	0.571	2.04	4.09	4.09	2.04	0.683
31	7	752	0.0122	0	0	3.8e-05	0.0122	0	0	0	0	0	0.0531	0	0.0405	0.0405	0.0405	0.0405	0	0.0531	0.000648	0	0.0524	0	0.118	0	0.0531	0.0531	0.0531	-0.0405	0	0	0.924	0.924	2.66	3.99	2.66	5.32	2.66	3.99	0.00907	0.00907	0.0405	0.0405	1.33	2.66	2.66	1.32	0.445
31	8	753	0.0125	0	0	3.88e-05	0.0125	0	0	0	0	0	0.0385	0	0.0256	0.0256	0.0256	0.0256	0	0.0385	0	-0.000661	0	0.0385	0.104	0	0.0385	0.0385	0.0385	-0.0256	0	-0.0385	30.8	30.8	2.57	3.86	2.57	5.15	2.57	3.86	0.00926	0.00926	0.0256	0.0256	1.29	2.57	2.57	1.28	0.43
31	9	754	0.0129	0	0	3.95e-05	0.0129	0	0	0	0	0	0.0397	0	0.0265	0.0265	0.0265	0.0265	0	0.0397	0.000683	0	0	0.0391	0.106	0	0.0397	0.0397	0.0397	-0.0265	0	-0.0391	0.876	0.837	2.58	3.88	2.58	5.17	2.58	3.88	0.00956	0.00956	0.0265	0.0265	1.29	2.58	2.58	1.29	0.432
31	10	755	0.0134	0	0	4.03e-05	0.0134	0	0	0	0	0	0	0.0361	0.0223	0.0223	0.0223	0.0223	0	0.0361	0.000712	0	0	0.0354	0.0936	0	0.0361	0.0361	0.0361	-0.0223	0.0088	-0.0354	0.821	0.785	2.56	3.85	2.56	5.13	2.56	3.85	0.00996	0.00996	0.0223	0.0223	1.28	2.56	2.56	1.28	0.429
31	11	756	0.014	0	0	4.12e-05	0.014	0	0	0	0	0	0	0.0378	0.0233	0.0233	0.0233	0.0233	0	0.0378	0.000745	0	0.037	0	0.0995	0	0.0378	0.0378	0.0378	-0.0233	0	0	0.814	0.814	2.58	3.87	2.58	5.16	2.58	3.87	0.0104	0.0104	0.0233	0.0233	1.29	2.58	2.58	1.29	0.431
31	12	757	-3.66e-06	0	0	4.21e-05	-3.66e-06	0	0	0	0	0	0	0.000952	0.000913	0.000913	0.000913	0.000913	0	0	0	-2.03e-06	0.000952	0	0.00479	0.000952	0	0	0	-0.000913	0	0	0.00212	0.00212	0.00587	0.00816	0.00587	0.0117	0.00587	0.00902	2.86e-05	2.86e-05	0.00186	0.00186	0.00293	0.00587	0.00587	0.00292	0.000983
31	13	758	0.000448	0	0	4.21e-05	0.000448	0	0	0.000746	0.000746	0.000746	0	0.00132	0.000813	0.000813	0.000813	0.000813	0	0	0	-2.59e-05	0.00132	0	0.006	0.00132	0	0	0.000746	-0.000813	0	0	0.0272	0.0272	0.01	0.00152	0.01	0.02	0.01	0.0195	0.000363	0.000363	0.00213	0.00213	0.005	0.01	0.01	0.00488	0.00171
31	14	759	0.000866	0	0	4.22e-05	0.000866	0	0	0.00114	0.00114	0.00114	0	0.00244	0.00151	0.00151	0.00151	0.00151	0	0	0	-4.81e-05	0.00244	0	0.00822	0.00244	0	0	0.00114	-0.00151	0.000864	0	0.0521	0.0521	0.0185	0.00278	0.0185	0.0371	0.0185	0.0361	0.000673	0.000673	0.00395	0.00395	0.00927	0.0185	0.0185	0.00904	0.00316
31	15	760	0.00122	0	0	4.22e-05	0.00122	0	0	0	0	0	0.012	0	0.0107	0.0107	0.0107	0.0107	0	0	0	-6.7e-05	0	0.012	0.0194	0.012	0	0	0	-0.0107	0.0154	-0.012	0.122	0.11	0.0773	0.116	0.0773	0.155	0.0773	0.116	0.000939	0.000939	0.0228	0.0228	0.0387	0.0773	0.0773	0.0382	0.013
31	16	761	0.00149	0	0	4.23e-05	0.00149	0	0	0.000806	0.000806	0.000806	0	0.00413	0.00255	0.00255	0.00255	0.00255	0	0	0	-8.13e-05	0.00413	0	0.0119	0.00413	0	0	0.000806	-0.00255	0.00297	0	0.0901	0.0901	0.0313	0.00468	0.0313	0.0627	0.0313	0.0611	0.00114	0.00114	0.00668	0.00668	0.0157	0.0313	0.0313	0.0153	0.00535
31	17	762	0.00166	0	0	4.24e-05	0.00166	0	0	0	0	0	0	0.00458	0.00283	0.00283	0.00283	0.00283	0	0	0	-9.02e-05	0.00458	0	0.0132	0.00458	0	0	0	-0.00283	0.0042	0	0.114	0.114	0.0347	0.0521	0.0347	0.0695	0.0347	0.0521	0.00126	0.00126	0.0074	0.0074	0.0174	0.0347	0.0347	0.017	0.00593
31	18	763	0.00171	0	0	4.25e-05	0.00171	0	0	0.000241	0.000241	0.000241	0	0.00471	0.00291	0.00291	0.00291	0.00291	0	0	0	-9.29e-05	0.00471	0	0.0133	0.00471	0	0	0.000241	-0.00291	0.00417	0	0.104	0.104	0.0358	0.00534	0.0358	0.0716	0.0358	0.0698	0.0013	0.0013	0.00762	0.00762	0.0179	0.0358	0.0358	0.0175	0.00611
31	19	764	0.00164	0	0	4.26e-05	0.00164	0	0	0.00453	0.00453	0.00453	0	0.00453	0.0028	0.0028	0	0	0.0028	0	0	-8.93e-05	0.00453	0	0.0126	0.00453	0	0	0.00453	0	0.00193	0	0.0942	0.0942	0.0344	0.017	0.0344	0.0688	0.0344	0.0631	0.00125	0.00125	0.00453	0.00453	0.0172	0.0344	0.0344	0.0168	0.00587
31	20	765	0.00146	0	0	4.27e-05	0.00146	0	0	8.08e-05	8.08e-05	8.08e-05	0.00403	0	0.00249	0.00249	0.00249	0.00249	0	0.00403	0	-7.94e-05	0	0.00403	0.0111	0	0.00403	0.00403	0.00411	-0.00249	0.00375	-0.00403	0.0884	0.0844	0.0306	0.0459	0.0306	0.0612	0.0306	0.0459	0.00111	0.00111	0.00249	0.00249	0.0153	0.0306	0.0306	0.0149	0.00522
31	21	766	0.00117	0	0	4.27e-05	0.00117	0	0	0.00133	0.00133	0.00133	0.00479	0	0.00355	0.00355	0	0	0.00355	0.00479	0	-6.43e-05	0	0.00479	0.0105	0	0.00479	0.00479	0.00612	0	0.00448	-0.00479	0.077	0.0722	0.0337	0.0505	0.0337	0.0673	0.0337	0.0505	0.0009	0.0009	0	0	0.0168	0.0337	0.0337	0.0164	0.00576
31	22	767	0.000804	0	0	4.27e-05	0.000804	0	0	0.00228	0.00228	0.00228	0.00228	0	0.00141	0.00141	0.00141	0.00141	0	0.00228	4.48e-05	0	0	0.00223	0.00626	0	0.00228	0.00228	0.00455	-0.00141	0.000514	-0.00223	0.0429	0.0407	0.0173	0.0078	0.0173	0.0346	0.0173	0.032	0.000628	0.000628	0.00141	0.00141	0.00864	0.0173	0.0173	0.00844	0.00295
31	23	768	0.000401	0	0	4.26e-05	0.000401	0	0	0.000997	0.000997	0.000997	0	0.00111	0.000716	0.000716	0.000716	0.000716	0	0.00111	0	-1.92e-05	0.00111	0	0.0031	0	0.00111	0.00111	0.00211	-0.000716	1.44e-05	0	0.0197	0.0197	0.00851	0.00419	0.00851	0.017	0.00851	0.0156	0.000316	0.000316	0.000716	0.000716	0.00425	0.00851	0.00851	0.00412	0.00146
32	0	769	0.0152	0	0	4.25e-05	0.0152	0	0	0	0	0	0	0.0454	0.03	0.03	0.03	0.03	0	0	0	-0.000788	0	0.0454	0.12	0.0454	0	0	0	-0.03	0.0247	-0.0454	0.118	0.073	2.63	1.31	2.63	5.26	2.63	4.82	0.0113	0.0113	0.0754	0.0754	1.31	2.63	2.63	1.31	0.439
32	1	770	0.0143	0	0	4.34e-05	0.0143	0	0	0	0	0	0	0.0383	0.0238	0.0238	0.0238	0.0238	0	0	0	-0.000746	0	0.0383	0.0982	0.0383	0	0	0	-0.0238	0.0173	-0.0383	0.821	0.783	4.46	6.69	4.46	8.93	4.46	6.69	0.0106	0.0106	0.0621	0.0621	2.23	4.46	4.46	3.17	0.431
32	2	771	0.0135	0	0	4.43e-05	0.0135	0	0	0	0	0	0	0.0363	0.0225	0.0225	0.0225	0.0225	0	0	0	-0.000708	0	0.0363	0.101	0.0363	0	0	0	-0.0225	0	-0.0363	0.101	0.0652	2.57	1.65	2.57	5.13	2.57	4.58	0.01	0.01	0.0588	0.0588	1.28	2.57	2.57	1.28	0.429
32	3	772	0.0128	0	0	4.51e-05	0.0128	0	0	0	0	0	0	0.0346	0.0214	0.0214	0.0214	0.0214	0	0	0	-0.000677	0	0.0346	0.0952	0.0346	0	0	0	-0.0214	0	-0.0346	0.0968	0.0622	2.55	1.59	2.55	5.11	2.55	4.58	0.00955	0.00955	0.056	0.056	1.28	2.55	2.55	1.27	0.427
32	4	773	0.0123	0	0	4.59e-05	0.0123	0	0	0	0	0	0	0.0388	0.0261	0.0261	0.0261	0.0261	0	0	0	-0.000652	0	0.0388	0.092	0.0388	0	0	0	-0.0261	0.0108	-0.0388	0.0819	0.0431	2.58	1.95	2.58	5.15	2.58	4.5	0.00919	0.00919	0.0649	0.0649	1.29	2.58	2.58	1.29	0.43
32	5	774	0.012	0	0	4.67e-05	0.012	0	0	0	0	0	0.0373	0	0.0249	0.0249	0.0249	0.0249	0	0	0	-0.000637	0	0.0373	0.0942	0.0373	0	0	0	-0.0249	0	-0.0373	0.797	0.76	5.31	7.96	5.31	10.6	5.31	7.96	0.00896	0.00896	0.0621	0.0621	2.65	5.31	5.31	4.02	0.429
32	6	775	0.0119	0	0	4.75e-05	0.0119	0	0	0	0	0	0	0.0321	0.0199	0.0199	0.0199	0.0199	0	0	0	-0.000631	0	0.0321	0.0844	0.0321	0	0	0	-0.0199	0	-0.0321	0.0821	0.0499	5.59	6.48	5.59	11.2	5.59	9.01	0.00887	0.00887	0.052	0.052	2.79	5.59	5.59	4.32	0.423
32	7	776	0.012	0	0	4.83e-05	0.012	0	0	0	0	0	0	0.0582	0.0459	0.0459	0	0	0.0459	0	0	-0.000634	0	0.0582	0.118	0.0582	0	0	0	0	0.0357	-0.0582	0.139	0.0804	2.69	2	2.69	5.38	2.69	4.71	0.00891	0.00891	0.0582	0.0582	1.34	2.69	2.69	1.34	0.45
32	8	777	0.0122	0	0	4.91e-05	0.0122	0	0	0	0	0	0.0329	0	0.0204	0.0204	0.0204	0.0204	0	0.0329	0	-0.000647	0	0.0329	0.0928	0	0.0329	0.0329	0.0329	-0.0204	0.00745	-0.0329	0.0924	0.0595	2.54	1.81	2.54	5.08	2.54	4.48	0.00909	0.00909	0.0204	0.0204	1.27	2.54	2.54	1.27	0.424
32	9	778	0.0126	0	0	5e-05	0.0126	0	0	0	0	0	0.0422	0	0.0292	0.0292	0.0292	0.0292	0	0.0422	0	-0.000667	0	0.0422	0.108	0	0.0422	0.0422	0.0422	-0.0292	0	-0.0422	30.9	30.8	2.59	3.89	2.59	5.19	2.59	3.89	0.00938	0.00938	0.0292	0.0292	1.3	2.59	2.59	1.29	0.434
32	10	779	0.0131	0	0	5.09e-05	0.0131	0	0	0	0	0	0	0.0354	0.0219	0.0219	0.0219	0.0219	0	0	0	-0.000695	0	0.0354	0.0932	0.0354	0	0	0	-0.0219	0.00974	-0.0354	0.75	0.715	2.56	3.84	2.56	5.12	2.56	3.84	0.00976	0.00976	0.0573	0.0573	1.28	2.56	2.56	1.28	0.428
32	11	780	0.0137	0	0	5.19e-05	0.0137	0	0	0	0	0	0	0.0427	0.0286	0.0286	0.0286	0.0286	0	0	0	-0.000726	0	0.0427	0.103	0.0427	0	0	0	-0.0286	0.0219	-0.0427	0.0904	0.0477	2.61	1.77	2.61	5.21	2.61	4.62	0.0102	0.0102	0.0713	0.0713	1.3	2.61	2.61	1.3	0.435
32	12	781	-1.23e-05	0	0	5.29e-05	-1.23e-05	0	0	0	0	0	0.000106	0	6.68e-05	6.68e-05	6.68e-05	6.68e-05	0	0	0	-2e-06	0	0.000106	0.00491	0.000106	0	0	0	-6.68e-05	0	-0.000106	0.00122	0.00112	0.0054	0.00362	0.0054	0.0108	0.0054	0.0096	2.98e-05	2.98e-05	0.000173	0.000173	0.0027	0.0054	0.0054	0.00499	0.000139
32	13	782	0.000511	0	0	5.28e-05	0.000511	0	0	0.0013	0.0013	0.0013	0	0.0013	0.000885	0.000885	0.000885	0.000885	0	0.0013	0	-1.75e-05	0	0.0013	0.00663	0	0.0013	0.0013	0.00259	-0.000885	0	-0.0013	0.0252	0.0239	0.00998	0.00489	0.00998	0.02	0.00998	0.0183	0.000383	0.000383	0.000885	0.000885	0.00499	0.00998	0.00998	0.00479	0.00173
32	14	783	0.000902	0	0	5.28e-05	0.000902	0	0	0	0	0	0	0.0101	0.00927	0.00927	0	0	0.00927	0.0101	0	-3.96e-05	0	0.0101	0.0167	0	0.0101	0.0101	0.0101	0	0.0121	-0.0101	0.067	0.0569	0.0643	0.0256	0.0643	0.129	0.0643	0.12	0.000676	0.000676	0	0	0.0321	0.0643	0.0643	0.0318	0.0108
32	15	784	0.00123	0	0	5.28e-05	0.00123	0	0	0	0	0	0	0.00331	0.0021	0.0021	0.0021	0.0021	0	0.00331	0	-6.03e-05	0.00331	0	0.0104	0	0.00331	0.00331	0.00331	-0.0021	0	0	0.0822	0.0822	0.0278	0.00461	0.0278	0.0555	0.0278	0.054	0.000927	0.000927	0.0021	0.0021	0.0139	0.0278	0.0278	0.0148	0.00432
32	16	785	0.00147	0	0	5.28e-05	0.00147	0	0	0.00331	0.00331	0.00331	0	0.00402	0.00252	0.00252	0	0	0.00252	0.00402	0	-7.58e-05	0.00402	0	0.0118	0	0.00402	0.00402	0.00733	0	0	0	0.0688	0.0688	0.0306	0.0151	0.0306	0.0612	0.0306	0.0562	0.00112	0.00112	0	0	0.0153	0.0306	0.0306	0.0149	0.00523
32	17	786	0.00162	0	0	5.29e-05	0.00162	0	0	0.00333	0.00333	0.00333	0	0.00446	0.00278	0.00278	0.00278	0.00278	0	0.00446	0	-8.54e-05	0	0.00446	0.0127	0	0.00446	0.00446	0.00778	-0.00278	0.000806	-0.00446	0.0819	0.0774	0.0339	0.0166	0.0339	0.0678	0.0339	0.0623	0.00124	0.00124	0.00278	0.00278	0.0169	0.0339	0.0339	0.0165	0.00579
32	18	787	0.00166	0	0	5.29e-05	0.00166	0	0	0	0	0	0	0.00459	0.00286	0.00286	0.00286	0.00286	0	0	0	-8.86e-05	0.00459	0	0.0128	0.00459	0	0	0	-0.00286	0	0	0.084	0.084	0.0349	0.00742	0.0349	0.0698	0.0349	0.0673	0.00127	0.00127	0.00745	0.00745	0.0174	0.0349	0.0349	0.017	0.00596
32	19	788	0.00159	0	0	5.3e-05	0.00159	0	0	0	0	0	0	0.0138	0.0121	0.0121	0	0	0.0121	0	0	-8.55e-05	0	0.0138	0.0215	0.0138	0	0	0	0	0.0149	-0.0138	0.141	0.127	0.0891	0.134	0.0891	0.178	0.0891	0.134	0.00122	0.00122	0.0138	0.0138	0.0446	0.0891	0.0891	0.044	0.0151
32	20	789	0.00141	0	0	5.3e-05	0.00141	0	0	0	0	0	0	0.00393	0.00244	0.00244	0.00244	0.00244	0	0	0	-7.63e-05	0	0.00393	0.00774	0.00393	0	0	0	-0.00244	0.00014	-0.00393	0.0809	0.077	0.0298	0.00316	0.0298	0.0597	0.0298	0.0586	0.00108	0.00108	0.00637	0.00637	0.0149	0.0298	0.0298	0.0146	0.00509
32	21	790	0.00113	0	0	5.3e-05	0.00113	0	0	0.00366	0.00366	0.00366	0	0.00366	0.00246	0.00246	0	0	0.00246	0.00366	0	-6.19e-05	0	0.00366	0.00943	0	0.00366	0.00366	0.00733	0	0	-0.00366	0.0852	0.0815	0.0268	0.00387	0.0268	0.0535	0.0268	0.0523	0.000878	0.000878	0	0	0.0134	0.0268	0.0268	0.0129	0.00461
32	22	791	0.000772	0	0	5.3e-05	0.000772	0	0	0.00222	0.00222	0.00222	0.00222	0	0.00138	0.00138	0	0	0.00138	0.00222	0	-4.32e-05	0	0.00222	0.00623	0	0.00222	0.00222	0.00444	0	0	-0.00222	0.0406	0.0384	0.0169	0.00834	0.0169	0.0338	0.0169	0.031	0.000613	0.000613	0	0	0.00844	0.0169	0.0169	0.00823	0.00288
32	23	792	0.000378	0	0	5.3e-05	0.000378	0	0	0.00108	0.00108	0.00108	0	0.00108	0.0007	0.0007	0.0007	0.0007	0	0.00108	0	-1.86e-05	0	0.00108	0.0031	0	0.00108	0.00108	0.00217	-0.0007	0	-0.00108	0.0203	0.0192	0.00829	0.00408	0.00829	0.0166	0.00829	0.0152	0.000308	0.000308	0.0007	0.0007	0.00415	0.00829	0.00829	0.00402	0.00142
33	0	793	0.0145	0	0	5.28e-05	0.0145	0	0	0	0	0	0	0.573	0.558	0.558	0	0	0.558	0.573	0	-0.000751	0	0.573	0.645	0	0.573	0.573	0.573	0	0	-0.573	34.7	34.1	5.79	8.68	5.79	11.6	5.79	8.68	0.0108	0.0108	0	0	2.89	5.79	5.79	2.89	0.966
33	1	794	0.0136	0	0	5.39e-05	0.0136	0	0	0	0	0	0	0.0434	0.0295	0.0295	0	0	0.0295	0	0	-0.000713	0	0.0434	0.101	0.0434	0	0	0	0	0.0223	-0.0434	0.858	0.815	2.61	3.91	2.61	5.22	2.61	3.91	0.0102	0.0102	0.0434	0.0434	1.3	2.61	2.61	1.3	0.436
33	2	795	0.0129	0	0	5.49e-05	0.0129	0	0	0	0	0	0	0.0349	0.0217	0.0217	0	0	0.0217	0	0	-0.000678	0.019	0.0159	0.0912	0.0349	0	0	0	0	0.00852	-0.0159	0.0795	0.0636	2.56	1.75	2.56	5.11	2.56	4.53	0.00964	0.00964	0.0349	0.0349	1.28	2.56	2.56	1.27	0.427
33	3	796	0.0123	0	0	5.59e-05	0.0123	0	0	0	0	0	0	0.0402	0.0275	0.0275	0.0275	0.0275	0	0.0402	0	-0.000648	0	0.0402	0.0932	0	0.0402	0.0402	0.0402	-0.0275	0.0146	-0.0402	0.0846	0.0444	2.58	1.96	2.58	5.17	2.58	4.51	0.00919	0.00919	0.0275	0.0275	1.29	2.58	2.58	1.29	0.432
33	4	797	0.0118	0	0	5.69e-05	0.0118	0	0	0	0	0	0.047	0	0.0348	0.0348	0.0348	0.0348	0	0.047	0	-0.000625	0.047	0	0.0975	0	0.047	0.047	0.047	-0.0348	0.0194	0	0.72	0.72	2.62	3.93	2.62	5.24	2.62	3.93	0.00885	0.00885	0.0348	0.0348	1.31	2.62	2.62	1.31	0.438
33	5	798	0.0115	0	0	5.78e-05	0.0115	0	0	0	0	0	0.0505	0	0.0386	0.0386	0.0386	0.0386	0	0	0	-0.000611	0	0.0505	0.111	0.0505	0	0	0	-0.0386	0	-0.0505	0.905	0.854	2.64	3.96	2.64	5.28	2.64	3.96	0.00864	0.00864	0.0891	0.0891	1.32	2.64	2.64	1.32	0.442
33	6	799	0.0114	0	0	5.87e-05	0.0114	0	0	0	0	0	0.0321	0	0.0204	0.0204	0.0204	0.0204	0	0.0321	0	-0.000605	0	0.0321	0.0804	0	0.0321	0.0321	0.0321	-0.0204	0	-0.0321	30	30	5.12	5.84	5.12	10.2	5.12	8.29	0.00855	0.00855	0.0204	0.0204	2.56	5.12	5.12	3.85	0.423
33	7	800	0.0115	0	0	5.96e-05	0.0115	0	0	0	0	0	0	0.0376	0.0258	0.0258	0.0258	0.0258	0	0.0376	0	-0.000609	0	0.0376	0.0869	0	0.0376	0.0376	0.0376	-0.0258	0.00859	-0.0376	0.0951	0.0575	2.57	1.98	2.57	5.13	2.57	4.47	0.0086	0.0086	0.0258	0.0258	1.28	2.57	2.57	1.28	0.429
33	8	801	0.0117	0	0	6.06e-05	0.0117	0	0	0	0	0	0.37	0	0.357	0.357	0	0	0.357	0.37	0	-0.000621	0	0.37	0.43	0	0.37	0.37	0.37	0	0	-0.37	33.1	32.7	4.56	6.83	4.56	9.11	4.56	6.83	0.00878	0.00878	0	0	2.28	4.56	4.56	2.27	0.761
33	9	802	0.0121	0	0	6.16e-05	0.0121	0	0	0	0	0	0	0.0331	0.0207	0.0207	0.0207	0.0207	0	0.0331	0	-0.000642	0	0.0331	0.0861	0	0.0331	0.0331	0.0331	-0.0207	0	-0.0331	0.749	0.716	4.67	7	4.67	9.34	4.67	7	0.00907	0.00907	0.0207	0.0207	2.33	4.67	4.67	3.4	0.425
33	10	803	0.0126	0	0	6.27e-05	0.0126	0	0	0	0	0	0.0343	0	0.0213	0.0213	0.0213	0.0213	0	0.0343	0	-0.000669	0	0.0343	0.0887	0	0.0343	0.0343	0.0343	-0.0213	0	-0.0343	0.0614	0.0272	2.55	1.87	2.55	5.1	2.55	4.48	0.00945	0.00945	0.0213	0.0213	1.28	2.55	2.55	1.27	0.426
33	11	804	0.0132	0	0	6.38e-05	0.0132	0	0	0	0	0	0.0359	0	0.0223	0.0223	0	0	0.0223	0.0359	0	-0.0007	0	0.0359	0.0943	0	0.0359	0.0359	0.0359	0	0	-0.0359	0.0647	0.0288	2.56	1.81	2.56	5.13	2.56	4.52	0.00989	0.00989	0	0	1.28	2.56	2.56	1.28	0.428
33	12	805	-2.33e-05	0	0	6.51e-05	-2.33e-05	0	0	0.000149	0.000149	0.000149	0.000149	0	0.000108	0.000108	0.000108	0.000108	0	0.000149	0	-2.07e-06	0	0.000149	0.000264	0	0.000149	0.000149	0.000298	-0.000108	0	-0.000149	0.00198	0.00183	0.00107	0.00053	0.00107	0.00214	0.00107	0.00197	3.06e-05	3.06e-05	0.000108	0.000108	0.000536	0.00107	0.00107	0.000525	0.000182
33	13	806	0.000484	0	0	6.49e-05	0.000484	0	0	0	0	0	0	0.00269	0.0023	0.0023	0.0023	0.0023	0	0.00269	0	-1.67e-05	0	0.00269	0.00828	0	0.00269	0.00269	0.00269	-0.0023	0.0015	-0.00269	0.0387	0.036	0.0182	0.0274	0.0182	0.0365	0.0182	0.0274	0.000375	0.000375	0.0023	0.0023	0.00912	0.0182	0.0182	0.00888	0.00312
33	14	807	0.000864	0	0	6.49e-05	0.000864	0	0	0.00057	0.00057	0.00057	0	0.00289	0.0021	0.0021	0.0021	0.0021	0	0.00289	3.77e-05	0	0.00286	0	0.00912	0	0.00289	0.00289	0.00346	-0.0021	7.64e-05	0	0.0381	0.0381	0.021	0.0103	0.021	0.042	0.021	0.0385	0.000657	0.000657	0.0021	0.0021	0.0105	0.021	0.021	0.0101	0.00362
33	15	808	0.00118	0	0	6.49e-05	0.00118	0	0	0	0	0	0.00322	0	0.00205	0.00205	0.00205	0.00205	0	0	0	-5.8e-05	0	0.00322	0.00723	0.00322	0	0	0	-0.00205	0.0034	-0.00322	0.072	0.0688	0.0246	0.00321	0.0246	0.0491	0.0246	0.0481	0.000903	0.000903	0.00527	0.00527	0.0123	0.0246	0.0246	0.0119	0.00421
33	16	809	0.00141	0	0	6.49e-05	0.00141	0	0	0	0	0	0	0.00454	0.00309	0.00309	0	0	0.00309	0	0	-7.32e-05	0	0.00454	0.0131	0.00454	0	0	0	0	0	-0.00454	0.127	0.122	0.0336	0.0504	0.0336	0.0672	0.0336	0.0504	0.00109	0.00109	0.00454	0.00454	0.0168	0.0336	0.0336	0.0164	0.00573
33	17	810	0.00156	0	0	6.5e-05	0.00156	0	0	0	0	0	0	0.00542	0.00379	0.00379	0	0	0.00379	0.00542	0	-8.25e-05	0	0.00542	0.01	0	0.00542	0.00542	0.00542	0	0.00486	-0.00542	0.127	0.122	0.0391	0.0586	0.0391	0.0781	0.0391	0.0586	0.0012	0.0012	0	0	0.0195	0.0391	0.0391	0.0189	0.00672
33	18	811	0.0016	0	0	6.5e-05	0.0016	0	0	0.00265	0.00265	0.00265	0	0.00447	0.00279	0.00279	0.00279	0.00279	0	0	0	-8.57e-05	0	0.00447	0.0126	0.00447	0	0	0.00265	-0.00279	0.00184	-0.00447	0.0945	0.09	0.034	0.051	0.034	0.068	0.034	0.051	0.00124	0.00124	0.00726	0.00726	0.017	0.034	0.034	0.0166	0.0058
33	19	812	0.00153	0	0	6.51e-05	0.00153	0	0	0	0	0	0.00494	0	0.00333	0.00333	0	0	0.00333	0.00494	0	-8.28e-05	0	0.00494	0.0135	0	0.00494	0.00494	0.00494	0	0.00676	-0.00494	0.145	0.14	0.0365	0.0548	0.0365	0.0731	0.0365	0.0548	0.00119	0.00119	0	0	0.0183	0.0365	0.0365	0.0179	0.00622
33	20	813	0.00135	0	0	6.51e-05	0.00135	0	0	0	0	0	0.00559	0	0.00415	0.00415	0.00415	0.00415	0	0	0	-7.4e-05	0	0.00559	0.0125	0.00559	0	0	0	-0.00415	0.00628	-0.00559	0.103	0.0975	0.0393	0.059	0.0393	0.0787	0.0393	0.059	0.00106	0.00106	0.00975	0.00975	0.0197	0.0393	0.0393	0.0191	0.00673
33	21	814	0.00108	0	0	6.51e-05	0.00108	0	0	0	0	0	0	0.0039	0.00273	0.00273	0.00273	0.00273	0	0	0	-6e-05	0	0.0039	0.00944	0.0039	0	0	0	-0.00273	0.00381	-0.0039	0.0816	0.0777	0.0281	0.0421	0.0281	0.0561	0.0281	0.0421	0.000856	0.000856	0.00663	0.00663	0.014	0.0281	0.0281	0.0136	0.00482
33	22	815	0.000737	0	0	6.51e-05	0.000737	0	0	0.00269	0.00269	0.00269	0	0.00269	0.00187	0.00187	0	0	0.00187	0	0	-4.17e-05	0.00269	0	0.00655	0.00269	0	0	0.00269	0	0	0	0.0456	0.0456	0.0194	0.00354	0.0194	0.0388	0.0194	0.0376	0.000599	0.000599	0.00269	0.00269	0.0097	0.0194	0.0194	0.0094	0.00333
33	23	816	0.000358	0	0	6.5e-05	0.000358	0	0	0	0	0	0	0.00126	0.000893	0.000893	0.000893	0.000893	0	0	0	-1.76e-05	0.00126	0	0.0034	0.00126	0	0	0	-0.000893	0.00248	0	0.0323	0.0323	0.00932	0.014	0.00932	0.0186	0.00932	0.014	0.000301	0.000301	0.00215	0.00215	0.00466	0.00932	0.00932	0.00453	0.0016
34	0	817	0.0137	0	0	6.49e-05	0.0137	0	0	0	0	0	0.0371	0	0.0232	0.0232	0.0232	0.0232	0	0.0371	0	-0.00071	0	0.0371	0.0941	0	0.0371	0.0371	0.0371	-0.0232	0	-0.0371	0.0662	0.0291	4.38	4.46	4.38	8.75	4.38	7.27	0.0103	0.0103	0.0232	0.0232	2.19	4.38	4.38	3.09	0.43
34	1	818	0.013	0	0	6.61e-05	0.013	0	0	0	0	0	0	0.407	0.394	0.394	0.394	0.394	0	0.407	0	-0.000677	0	0.407	0.475	0	0.407	0.407	0.407	-0.394	0	-0.407	3.51	3.1	4.79	7.18	4.79	9.58	4.79	7.18	0.00974	0.00974	0.394	0.394	2.39	4.79	4.79	2.39	0.8
34	2	819	0.0123	0	0	6.73e-05	0.0123	0	0	0	0	0	0.424	0	0.411	0.411	0.411	0.411	0	0.424	0	-0.000646	0	0.424	0.488	0	0.424	0.424	0.424	-0.411	0	-0.424	33.5	33.1	4.88	7.32	4.88	9.77	4.88	7.32	0.00925	0.00925	0.411	0.411	2.44	4.88	4.88	2.44	0.815
34	3	820	0.0117	0	0	6.84e-05	0.0117	0	0	0	0	0	0	0.032	0.02	0.02	0.02	0.02	0	0.032	0	-0.000619	0	0.032	0.083	0	0.032	0.032	0.032	-0.02	0	-0.032	0.718	0.686	4.96	7.44	4.96	9.92	4.96	7.44	0.00883	0.00883	0.02	0.02	2.48	4.96	4.96	3.69	0.423
34	4	821	0.0113	0	0	6.95e-05	0.0113	0	0	0	0	0	0.0422	0	0.0306	0.0306	0.0306	0.0306	0	0.0422	0	-0.000598	0.0422	0	0.0916	0	0.0422	0.0422	0.0422	-0.0306	0	0	0.609	0.609	4.71	7.07	4.71	9.42	4.71	7.07	0.00852	0.00852	0.0306	0.0306	2.36	4.71	4.71	3.41	0.433
34	5	822	0.011	0	0	7.06e-05	0.011	0	0	0	0	0	0.368	0	0.357	0.357	0	0	0.357	0.368	0	-0.000584	0	0.368	0.427	0	0.368	0.368	0.368	0	0	-0.368	33	32.7	4.55	6.82	4.55	9.09	4.55	6.82	0.00831	0.00831	0	0	2.27	4.55	4.55	2.27	0.759
34	6	823	0.0109	0	0	7.17e-05	0.0109	0	0	0	0	0	0.35	0	0.339	0.339	0	0	0.339	0.35	0	-0.000579	0	0.35	0.408	0	0.35	0.35	0.35	0	0	-0.35	2.91	2.56	4.44	6.66	4.44	8.87	4.44	6.66	0.00824	0.00824	0	0	2.22	4.44	4.44	2.21	0.741
34	7	824	0.011	0	0	7.28e-05	0.011	0	0	0	0	0	0	0.0358	0.0244	0.0244	0.0244	0.0244	0	0.0358	0	-0.000583	0.0358	0	0.0839	0	0.0358	0.0358	0.0358	-0.0244	0	0	0.605	0.605	4.37	6.55	4.37	8.73	4.37	6.55	0.00829	0.00829	0.0244	0.0244	2.18	4.37	4.37	3.09	0.426
34	8	825	0.0112	0	0	7.39e-05	0.0112	0	0	0	0	0	0.0325	0	0.021	0.021	0	0	0.021	0.0325	0	-0.000596	0.0325	0	0.0815	0	0.0325	0.0325	0.0325	0	0	0	0.659	0.659	2.53	3.8	2.53	5.07	2.53	3.8	0.00847	0.00847	0	0	1.27	2.53	2.53	1.26	0.423
34	9	826	0.0116	0	0	7.51e-05	0.0116	0	0	0	0	0	0.154	0	0.142	0.142	0.142	0.142	0	0.154	0	-0.000617	0	0.154	0.209	0	0.154	0.154	0.154	-0.142	0	-0.154	0.309	0.155	4.53	2.59	4.53	9.05	4.53	8.19	0.00876	0.00876	0.142	0.142	2.26	4.53	4.53	2.89	0.545
34	10	827	0.0121	0	0	7.63e-05	0.0121	0	0	0.00509	0.00509	0.00509	0	0.0331	0.0207	0.0207	0.0207	0.0207	0	0.0331	0	-0.000643	0	0.0331	0.0861	0	0.0331	0.0331	0.0382	-0.0207	0	-0.0331	0.0999	0.0667	4.94	5.49	4.94	9.89	4.94	8.06	0.00914	0.00914	0.0207	0.0207	2.47	4.94	4.94	3.67	0.425
34	11	828	0.0127	0	0	7.76e-05	0.0127	0	0	0	0	0	0.0419	0	0.0288	0.0288	0.0288	0.0288	0	0.0419	0	-0.000674	0	0.0419	0.0987	0	0.0419	0.0419	0.0419	-0.0288	0	-0.0419	0.78	0.739	2.6	3.9	2.6	5.19	2.6	3.9	0.00958	0.00958	0.0288	0.0288	1.3	2.6	2.6	1.3	0.434
34	12	829	-3.59e-05	0	0	7.91e-05	-3.59e-05	0	0	0	0	0	0	0.000113	7.1e-05	7.1e-05	7.1e-05	7.1e-05	0	0	0	-2.14e-06	0.000113	0	0.000185	0.000113	0	0	0	-7.1e-05	0	0	0.00239	0.00239	0.000863	0.00129	0.000863	0.00173	0.000863	0.00129	3.16e-05	3.16e-05	0.000184	0.000184	0.000431	0.000863	0.000863	0.00042	0.000148
34	13	830	0.000458	0	0	7.89e-05	0.000458	0	0	0	0	0	0	0.00132	0.000937	0.000937	0.000937	0.000937	0	0	0	-1.58e-05	0	0.00132	0.00464	0.00132	0	0	0	-0.000937	0	-0.00132	0.0228	0.0214	0.00992	0.00484	0.00992	0.0198	0.00992	0.0182	0.000367	0.000367	0.00225	0.00225	0.00496	0.00992	0.00992	0.00472	0.00173
34	14	831	0.000828	0	0	7.88e-05	0.000828	0	0	0.00205	0.00205	0.00205	0.00224	0	0.00147	0.00147	0.00147	0.00147	0	0.00224	0	-3.56e-05	0	0.00224	0.006	0	0.00224	0.00224	0.00428	-0.00147	0	-0.00224	0.0422	0.04	0.0171	0.00842	0.0171	0.0342	0.0171	0.0314	0.000641	0.000641	0.00147	0.00147	0.00856	0.0171	0.0171	0.00828	0.00295
34	15	832	0.00113	0	0	7.88e-05	0.00113	0	0	0.00281	0.00281	0.00281	0	0.00313	0.00201	0.00201	0.00201	0.00201	0	0.00313	0	-5.52e-05	0.00313	0	0.0104	0	0.00313	0.00313	0.00594	-0.00201	0	0	0.0594	0.0594	0.0239	0.0118	0.0239	0.0478	0.0239	0.0439	0.000881	0.000881	0.00201	0.00201	0.0119	0.0239	0.0239	0.0116	0.0041
34	16	833	0.00136	0	0	7.88e-05	0.00136	0	0	0.00334	0.00334	0.00334	0	0.00381	0.00241	0.00241	0.00241	0.00241	0	0	0	-7.02e-05	0.00381	0	0.0116	0.00381	0	0	0.00334	-0.00241	4.15e-05	0	0.0656	0.0656	0.029	0.0143	0.029	0.058	0.029	0.0533	0.00106	0.00106	0.00622	0.00622	0.0145	0.029	0.029	0.0141	0.00496
34	17	834	0.0015	0	0	7.89e-05	0.0015	0	0	0	0	0	0.00423	0	0.00266	0.00266	0.00266	0.00266	0	0	0	-7.95e-05	0.00423	0	0.0123	0.00423	0	0	0	-0.00266	0.00538	0	0.111	0.111	0.0322	0.0482	0.0322	0.0643	0.0322	0.0482	0.00117	0.00117	0.00689	0.00689	0.0161	0.0322	0.0322	0.0157	0.0055
34	18	835	0.00153	0	0	7.89e-05	0.00153	0	0	0.00311	0.00311	0.00311	0.00502	0	0.0034	0.0034	0.0034	0.0034	0	0.00502	0	-8.27e-05	0	0.00502	0.0137	0	0.00502	0.00502	0.00813	-0.0034	0.00141	-0.00502	0.139	0.134	0.0371	0.0557	0.0371	0.0743	0.0371	0.0557	0.00121	0.00121	0.0034	0.0034	0.0186	0.0371	0.0371	0.0182	0.00632
34	19	836	0.00146	0	0	7.9e-05	0.00146	0	0	0.00418	0.00418	0.00418	0	0.00418	0.00262	0.00262	0.00262	0.00262	0	0.00418	0	-8e-05	0	0.00418	0.0117	0	0.00418	0.00418	0.00836	-0.00262	0.000568	-0.00418	0.0775	0.0733	0.0318	0.0153	0.0318	0.0636	0.0318	0.0585	0.00116	0.00116	0.00262	0.00262	0.0159	0.0318	0.0318	0.0155	0.00543
34	20	837	0.00129	0	0	7.9e-05	0.00129	0	0	0.00373	0.00373	0.00373	0	0.00373	0.00233	0.00233	0.00233	0.00233	0	0.00373	0	-7.15e-05	0.00373	0	0.0103	0	0.00373	0.00373	0.00746	-0.00233	0.000373	0	0.0652	0.0652	0.0284	0.0134	0.0284	0.0567	0.0284	0.0522	0.00103	0.00103	0.00233	0.00233	0.0142	0.0284	0.0284	0.0138	0.00484
34	21	838	0.00103	0	0	7.9e-05	0.00103	0	0	0.00205	0.00205	0.00205	0.00302	0	0.00189	0.00189	0	0	0.00189	0	0	-5.81e-05	0	0.00302	0.00318	0.00302	0	0	0.00205	0	0.000317	-0.00302	0.0737	0.0707	0.023	0.0345	0.023	0.046	0.023	0.0345	0.000835	0.000835	0.00302	0.00302	0.0115	0.023	0.023	0.0112	0.00392
34	22	839	0.000702	0	0	7.9e-05	0.000702	0	0	0	0	0	0	0.0034	0.00262	0.00262	0	0	0.00262	0.0034	0	-4.01e-05	0.0034	0	0.00782	0	0.0034	0.0034	0.0034	0	0.003	0	0.0674	0.0674	0.0236	0.0354	0.0236	0.0473	0.0236	0.0354	0.000585	0.000585	0	0	0.0118	0.0236	0.0236	0.0115	0.00404
34	23	840	0.000338	0	0	7.89e-05	0.000338	0	0	0.000539	0.000539	0.000539	0	0.00103	0.00068	0.00068	0	0	0.00068	0.00103	0	-1.64e-05	0.00103	0	0.00314	0	0.00103	0.00103	0.00157	0	0	0	0.018	0.018	0.00791	0.00389	0.00791	0.0158	0.00791	0.0145	0.000296	0.000296	0	0	0.00396	0.00791	0.00791	0.00383	0.00136
35	0	841	0.0135	0	0	7.87e-05	0.0135	0	0	0	0	0	0	0.0368	0.0231	0.0231	0.0231	0.0231	0	0	0	-0.000699	0	0.0368	0.0933	0.0368	0	0	0	-0.0231	0.0103	-0.0368	0.774	0.737	2.57	3.86	2.57	5.14	2.57	3.86	0.0102	0.0102	0.0599	0.0599	1.29	2.57	2.57	1.28	0.43
35	1	842	0.0127	0	0	8.02e-05	0.0127	0	0	0	0	0	0	0.0673	0.0544	0.0544	0.0544	0.0544	0	0	0.000662	0	0.0667	0	0.121	0.0673	0	0	0	-0.0544	0	0	0.672	0.672	2.75	4.12	2.75	5.49	2.75	4.12	0.00958	0.00958	0.122	0.122	1.37	2.75	2.75	1.37	0.459
35	2	843	0.0119	0	0	8.16e-05	0.0119	0	0	0	0	0	0	0.0425	0.0302	0.0302	0	0	0.0302	0	0	-0.000627	0	0.0425	0.0941	0.0425	0	0	0	0	0	-0.0425	0.106	0.0638	2.59	2.01	2.59	5.19	2.59	4.52	0.00904	0.00904	0.0425	0.0425	1.3	2.59	2.59	1.29	0.434
35	3	844	0.0113	0	0	8.29e-05	0.0113	0	0	0	0	0	0.0358	0	0.0242	0.0242	0	0	0.0242	0.0358	0	-0.000598	0	0.0358	0.09	0	0.0358	0.0358	0.0358	0	0	-0.0358	0.747	0.711	5.98	8.97	5.98	12	5.98	8.97	0.0086	0.0086	0	0	2.99	5.98	5.98	4.7	0.427
35	4	845	0.0109	0	0	8.42e-05	0.0109	0	0	0	0	0	0.0334	0	0.0222	0.0222	0	0	0.0222	0.0334	0	-0.000576	0	0.0334	0.0804	0	0.0334	0.0334	0.0334	0	0	-0.0334	0.0594	0.026	6.32	7.77	6.32	12.6	6.32	10	0.00826	0.00826	0	0	3.16	6.32	6.32	5.05	0.424
35	5	846	0.0106	0	0	8.54e-05	0.0106	0	0	0	0	0	0.0317	0	0.0207	0.0207	0	0	0.0207	0.0317	0.000562	0	0	0.0311	0.084	0	0.0317	0.0317	0.0317	0	0	-0.0311	0.614	0.582	2.53	3.79	2.53	5.05	2.53	3.79	0.00805	0.00805	0	0	1.26	2.53	2.53	1.26	0.422
35	6	847	0.0105	0	0	8.67e-05	0.0105	0	0	0	0	0	0.034	0	0.0232	0.0232	0.0232	0.0232	0	0.034	0	-0.000557	0	0.034	0.0795	0	0.034	0.034	0.034	-0.0232	0	-0.034	0.609	0.575	2.54	3.81	2.54	5.08	2.54	3.81	0.00796	0.00796	0.0232	0.0232	1.27	2.54	2.54	1.27	0.424
35	7	848	0.0105	0	0	8.79e-05	0.0105	0	0	0	0	0	0.513	0	0.502	0.502	0.502	0.502	0	0	0	-0.00056	0	0.513	0.57	0.513	0	0	0	-0.502	0	-0.513	34	33.5	5.41	8.12	5.41	10.8	5.41	8.12	0.00801	0.00801	1.02	1.02	2.71	5.41	5.41	2.7	0.904
35	8	849	0.0107	0	0	8.92e-05	0.0107	0	0	0	0	0	0.0334	0	0.0223	0.0223	0	0	0.0223	0.0334	0	-0.000572	0	0.0334	0.0849	0	0.0334	0.0334	0.0334	0	0	-0.0334	0.698	0.664	5.06	7.6	5.06	10.1	5.06	7.6	0.00818	0.00818	0	0	2.53	5.06	5.06	3.79	0.424
35	9	850	0.0111	0	0	9.06e-05	0.0111	0	0	0	0	0	0.0329	0	0.0214	0.0214	0	0	0.0214	0.0329	0	-0.000592	0	0.0329	0.0825	0	0.0329	0.0329	0.0329	0	0	-0.0329	0.641	0.608	2.54	3.81	2.54	5.07	2.54	3.81	0.00847	0.00847	0	0	1.27	2.54	2.54	1.27	0.424
35	10	851	0.0116	0	0	9.2e-05	0.0116	0	0	0	0	0	0	0.0321	0.0201	0.0201	0.0201	0.0201	0	0	0.000619	0	0	0.0315	0.0903	0.0321	0	0	0	-0.0201	0	-0.0315	0.092	0.0605	2.53	1.93	2.53	5.07	2.53	4.42	0.00884	0.00884	0.0521	0.0521	1.27	2.53	2.53	1.26	0.423
35	11	852	0.0122	0	0	9.35e-05	0.0122	0	0	0	0	0	0	0.397	0.384	0.384	0.384	0.384	0	0	0	-0.000649	0.397	0	0.452	0.397	0	0	0	-0.384	0	0	0.766	0.766	4.73	7.09	4.73	9.45	4.73	7.09	0.00928	0.00928	0.781	0.781	2.36	4.73	4.73	2.36	0.789
35	12	853	-5.04e-05	0	0	9.52e-05	-5.04e-05	0	0	0	0	0	0.00147	0	0.00143	0.00143	0	0	0.00143	0.00147	0	-2.21e-06	0	0.00147	0.00651	0	0.00147	0.00147	0.00147	0	0.00094	-0.00147	0.00354	0.00207	0.00901	0.00425	0.00901	0.018	0.00901	0.0166	3.3e-05	3.3e-05	0	0	0.00451	0.00901	0.00901	0.00449	0.00151
35	13	854	0.00043	0	0	9.5e-05	0.00043	0	0	0	0	0	0.0012	0	0.000837	0.000837	0.000837	0.000837	0	0	0	-1.5e-05	0	0.0012	0.0065	0.0012	0	0	0	-0.000837	0.00149	-0.0012	0.0416	0.0404	0.00926	0.00453	0.00926	0.0185	0.00926	0.017	0.000356	0.000356	0.00204	0.00204	0.00463	0.00926	0.00926	0.00444	0.00161
35	14	855	0.00079	0	0	9.49e-05	0.00079	0	0	0	0	0	0.00217	0	0.00145	0.00145	0.00145	0.00145	0	0.00217	0	-3.35e-05	0	0.00217	0.00807	0	0.00217	0.00217	0.00217	-0.00145	0	-0.00217	0.0396	0.0374	0.0167	0.0082	0.0167	0.0334	0.0167	0.0306	0.000625	0.000625	0.00145	0.00145	0.00834	0.0167	0.0167	0.00806	0.00287
35	15	856	0.00108	0	0	9.48e-05	0.00108	0	0	0.00286	0.00286	0.00286	0	0.00377	0.0027	0.0027	0.0027	0.0027	0	0.00377	0	-5.23e-05	0	0.00377	0.0104	0	0.00377	0.00377	0.00662	-0.0027	0	-0.00377	0.0649	0.0612	0.0274	0.041	0.0274	0.0547	0.0274	0.041	0.000859	0.000859	0.0027	0.0027	0.0137	0.0274	0.0274	0.0132	0.00472
35	16	857	0.0013	0	0	9.49e-05	0.0013	0	0	0.00249	0.00249	0.00249	0	0.00371	0.00236	0.00236	0.00236	0.00236	0	0.00371	0	-6.72e-05	0	0.00371	0.011	0	0.00371	0.00371	0.00619	-0.00236	0	-0.00371	0.0668	0.0631	0.0283	0.0139	0.0283	0.0565	0.0283	0.0519	0.00104	0.00104	0.00236	0.00236	0.0141	0.0283	0.0283	0.0138	0.00484
35	17	858	0.00143	0	0	9.49e-05	0.00143	0	0	0	0	0	0.0118	0	0.0103	0.0103	0.0103	0.0103	0	0	0	-7.64e-05	0.0118	0	0.0201	0.0118	0	0	0	-0.0103	0.0128	0	0.13	0.13	0.0771	0.116	0.0771	0.154	0.0771	0.116	0.00114	0.00114	0.0221	0.0221	0.0385	0.0771	0.0771	0.038	0.013
35	18	859	0.00147	0	0	9.5e-05	0.00147	0	0	0.00302	0.00302	0.00302	0	0.00424	0.00267	0.00267	0.00267	0.00267	0	0	0	-7.98e-05	0.00424	0	0.0119	0.00424	0	0	0.00302	-0.00267	0.000175	0	0.0726	0.0726	0.0323	0.0153	0.0323	0.0645	0.0323	0.0594	0.00117	0.00117	0.00691	0.00691	0.0161	0.0323	0.0323	0.0157	0.00551
35	19	860	0.0014	0	0	9.5e-05	0.0014	0	0	0.00206	0.00206	0.00206	0	0.00407	0.00256	0.00256	0.00256	0.00256	0	0	0	-7.72e-05	0.00407	0	0.0113	0.00407	0	0	0.00206	-0.00256	0.000992	0	0.0819	0.0819	0.031	0.00325	0.031	0.062	0.031	0.0609	0.00113	0.00113	0.00664	0.00664	0.0155	0.031	0.031	0.0151	0.00529
35	20	861	0.00124	0	0	9.5e-05	0.00124	0	0	0.00218	0.00218	0.00218	0	0.00363	0.00228	0.00228	0	0	0.00228	0	0	-6.92e-05	0.00363	0	0.0106	0.00363	0	0	0.00218	0	0.000549	0	0.0855	0.0855	0.0276	0.0415	0.0276	0.0553	0.0276	0.0415	0.001	0.001	0.00363	0.00363	0.0138	0.0276	0.0276	0.0135	0.00472
35	21	862	0.000984	0	0	9.5e-05	0.000984	0	0	0.00214	0.00214	0.00214	0	0.00295	0.00185	0.00185	0	0	0.00185	0.00295	0	-5.63e-05	0	0.00295	0.00848	0	0.00295	0.00295	0.00508	0	9.42e-05	-0.00295	0.053	0.05	0.0224	0.0109	0.0224	0.0449	0.0224	0.0412	0.000815	0.000815	0	0	0.0112	0.0224	0.0224	0.0109	0.00383
35	22	863	0.000666	0	0	9.5e-05	0.000666	0	0	0.00198	0.00198	0.00198	0.00238	0	0.00163	0.00163	0.00163	0.00163	0	0	0	-3.85e-05	0	0.00238	0.00656	0.00238	0	0	0.00198	-0.00163	0	-0.00238	0.066	0.0636	0.0176	0.0265	0.0176	0.0353	0.0176	0.0265	0.000572	0.000572	0.00401	0.00401	0.00882	0.0176	0.0176	0.00863	0.003
35	23	864	0.000318	0	0	9.49e-05	0.000318	0	0	0	0	0	0	0.00313	0.0028	0.0028	0.0028	0.0028	0	0	0	-1.53e-05	0	0.00313	0.00532	0.00313	0	0	0	-0.0028	0.00425	-0.00313	0.0385	0.0354	0.0204	0.0306	0.0204	0.0408	0.0204	0.0306	0.000291	0.000291	0.00593	0.00593	0.0102	0.0204	0.0204	0.01	0.00346
36	0	865	0.0134	0	0	9.46e-05	0.0134	0	0	0	0	0	0.42	0	0.406	0.406	0.406	0.406	0	0	0	-0.000693	0	0.42	0.488	0.42	0	0	0	-0.406	0	-0.42	3.63	3.21	4.86	7.3	4.86	9.73	4.86	7.3	0.0102	0.0102	0.826	0.826	2.43	4.86	4.86	2.43	0.812
36	1	866	0.0124	0	0	9.64e-05	0.0124	0	0	0	0	0	0.0395	0	0.0268	0.0268	0	0	0.0268	0.0395	0	-0.00065	0	0.0395	0.0976	0	0.0395	0.0395	0.0395	0	0.0108	-0.0395	0.822	0.782	5.02	7.53	5.02	10	5.02	7.53	0.00947	0.00947	0	0	2.51	5.02	5.02	3.72	0.431
36	2	867	0.0116	0	0	9.8e-05	0.0116	0	0	0	0	0	0.416	0	0.404	0.404	0	0	0.404	0.416	0	-0.000612	0	0.416	0.472	0	0.416	0.416	0.416	0	0	-0.416	0.714	0.299	4.83	2.42	4.83	9.67	4.83	8.86	0.00888	0.00888	0	0	2.42	4.83	4.83	2.41	0.807
36	3	868	0.011	0	0	9.95e-05	0.011	0	0	0	0	0	0.446	0	0.434	0.434	0	0	0.434	0.446	0	-0.00058	0	0.446	0.506	0	0.446	0.446	0.446	0	0	-0.446	33.6	33.1	5.01	7.52	5.01	10	5.01	7.52	0.00839	0.00839	0	0	2.51	5.01	5.01	2.5	0.836
36	4	869	0.0105	0	0	0.000101	0.0105	0	0	0	0	0	0.0335	0	0.0227	0.0227	0	0	0.0227	0.0335	0	-0.000556	0	0.0335	0.0906	0	0.0335	0.0335	0.0335	0	0	-0.0335	30.7	30.6	2.54	3.81	2.54	5.08	2.54	3.81	0.00803	0.00803	0	0	1.27	2.54	2.54	1.27	0.424
36	5	870	0.0102	0	0	0.000102	0.0102	0	0	0	0	0	0	0.0345	0.024	0.024	0	0	0.024	0.0345	0	-0.000541	0.0345	0	0.0799	0	0.0345	0.0345	0.0345	0	0	0	0.565	0.565	5.6	8.41	5.6	11.2	5.6	8.41	0.0078	0.0078	0	0	2.8	5.6	5.6	4.33	0.425
36	6	871	0.01	0	0	0.000104	0.01	0	0	0	0	0	0	0.0349	0.0245	0.0245	0.0245	0.0245	0	0.0349	0	-0.000535	0	0.0349	0.0802	0	0.0349	0.0349	0.0349	-0.0245	0	-0.0349	0.636	0.601	2.54	3.82	2.54	5.09	2.54	3.82	0.0077	0.0077	0.0245	0.0245	1.27	2.54	2.54	1.27	0.425
36	7	872	0.0101	0	0	0.000105	0.0101	0	0	0	0	0	0	0.0349	0.0244	0.0244	0.0244	0.0244	0	0.0349	0	-0.000538	0	0.0349	0.0803	0	0.0349	0.0349	0.0349	-0.0244	0	-0.0349	0.593	0.558	2.54	3.82	2.54	5.09	2.54	3.82	0.00774	0.00774	0.0244	0.0244	1.27	2.54	2.54	1.27	0.425
36	8	873	0.0103	0	0	0.000107	0.0103	0	0	0	0	0	0.0329	0	0.0223	0.0223	0	0	0.0223	0.0329	0	-0.000549	0	0.0329	0.0876	0	0.0329	0.0329	0.0329	0	0	-0.0329	0.68	0.647	2.53	3.8	2.53	5.07	2.53	3.8	0.0079	0.0079	0	0	1.27	2.53	2.53	1.26	0.423
36	9	874	0.0106	0	0	0.000108	0.0106	0	0	0	0	0	0	0.0339	0.0228	0.0228	0	0	0.0228	0.0339	0	-0.000569	0	0.0339	0.0818	0	0.0339	0.0339	0.0339	0	0	-0.0339	0.0907	0.0568	2.54	2.08	2.54	5.08	2.54	4.39	0.00818	0.00818	0	0	1.27	2.54	2.54	1.27	0.424
36	10	875	0.0111	0	0	0.00011	0.0111	0	0	0	0	0	0.573	0	0.561	0.561	0.561	0.561	0	0	0	-0.000594	0	0.573	0.634	0.573	0	0	0	-0.561	0	-0.573	34.5	33.9	5.77	8.66	5.77	11.5	5.77	8.66	0.00855	0.00855	1.13	1.13	2.89	5.77	5.77	2.88	0.964
36	11	876	0.0117	0	0	0.000112	0.0117	0	0	0	0	0	0.113	0	0.101	0.101	0.101	0.101	0	0.113	0.000624	0	0	0.113	0.178	0	0.113	0.113	0.113	-0.101	0	-0.113	0.231	0.118	3.02	1.51	3.02	6.04	3.02	5.54	0.00898	0.00898	0.101	0.101	1.51	3.02	3.02	1.51	0.505
36	12	877	-6.77e-05	0	0	0.000114	-6.77e-05	0	0	0	0	0	0.00012	0	7.53e-05	7.53e-05	7.53e-05	7.53e-05	0	0.00012	0	-2.26e-06	0	0.00012	0.0031	0	0.00012	0.00012	0.00012	-7.53e-05	6.95e-05	-0.00012	0.00888	0.00876	0.000915	0.00137	0.000915	0.00183	0.000915	0.00137	3.36e-05	3.36e-05	7.53e-05	7.53e-05	0.000458	0.000915	0.000915	0.000446	0.000157
36	13	878	0.000402	0	0	0.000113	0.000402	0	0	0	0	0	0.00398	0	0.00363	0.00363	0	0	0.00363	0.00398	0	-1.42e-05	0	0.00398	0.00819	0	0.00398	0.00398	0.00398	0	0	-0.00398	0.0427	0.0387	0.0258	0.0387	0.0258	0.0516	0.0258	0.0387	0.000356	0.000356	0	0	0.0129	0.0258	0.0258	0.0127	0.00438
36	14	879	0.000751	0	0	0.000113	0.000751	0	0	0.00176	0.00176	0.00176	0	0.0029	0.00221	0.00221	0.00221	0.00221	0	0.0029	0	-3.14e-05	0.0029	0	0.00778	0	0.0029	0.0029	0.00466	-0.00221	0	0	0.036	0.036	0.0208	0.0102	0.0208	0.0416	0.0208	0.0382	0.00061	0.00061	0.00221	0.00221	0.0104	0.0208	0.0208	0.01	0.00359
36	15	880	0.00103	0	0	0.000113	0.00103	0	0	0	0	0	0.00376	0	0.00273	0.00273	0	0	0.00273	0.00376	0	-4.94e-05	0.00376	0	0.0102	0	0.00376	0.00376	0.00376	0	0.00403	0	0.101	0.101	0.0272	0.0408	0.0272	0.0544	0.0272	0.0408	0.000837	0.000837	0	0	0.0136	0.0272	0.0272	0.0131	0.00468
36	16	881	0.00124	0	0	0.000113	0.00124	0	0	0.00401	0.00401	0.00401	0	0.00461	0.00332	0.00332	0.00332	0.00332	0	0.00461	0	-6.42e-05	0.00461	0	0.0113	0	0.00461	0.00461	0.00862	-0.00332	0	0	0.0609	0.0609	0.0332	0.0159	0.0332	0.0664	0.0332	0.0611	0.00101	0.00101	0.00332	0.00332	0.0166	0.0332	0.0332	0.0161	0.00571
36	17	882	0.00137	0	0	0.000113	0.00137	0	0	0.00434	0.00434	0.00434	0	0.00502	0.00356	0.00356	0.00356	0.00356	0	0.00502	7.34e-05	0	0.00494	0	0.0122	0	0.00502	0.00502	0.00935	-0.00356	0	0	0.0677	0.0677	0.0364	0.0169	0.0364	0.0727	0.0364	0.0671	0.00111	0.00111	0.00356	0.00356	0.0182	0.0364	0.0364	0.0177	0.00623
36	18	883	0.0014	0	0	0.000113	0.0014	0	0	0.00267	0.00267	0.00267	0	0.00412	0.00261	0.00261	0.00261	0.00261	0	0	0	-7.69e-05	0.00412	0	0.0114	0.00412	0	0	0.00267	-0.00261	0	0	0.0713	0.0713	0.0314	0.0155	0.0314	0.0628	0.0314	0.0576	0.00114	0.00114	0.00674	0.00674	0.0157	0.0314	0.0314	0.0153	0.00536
36	19	884	0.00134	0	0	0.000113	0.00134	0	0	0.00255	0.00255	0.00255	0.00397	0	0.00251	0.00251	0.00251	0.00251	0	0.00397	0	-7.45e-05	0	0.00397	0.0109	0	0.00397	0.00397	0.00652	-0.00251	0	-0.00397	0.0786	0.0747	0.0302	0.0149	0.0302	0.0604	0.0302	0.0554	0.0011	0.0011	0.00251	0.00251	0.0151	0.0302	0.0302	0.0147	0.00515
36	20	885	0.00118	0	0	0.000113	0.00118	0	0	0	0	0	0	0.00354	0.00223	0.00223	0.00223	0.00223	0	0.00354	0	-6.68e-05	0	0.00354	0.00966	0	0.00354	0.00354	0.00354	-0.00223	0	-0.00354	0.0655	0.0619	0.0269	0.00842	0.0269	0.0539	0.0269	0.0511	0.000979	0.000979	0.00223	0.00223	0.0135	0.0269	0.0269	0.0131	0.0046
36	21	886	0.000934	0	0	0.000113	0.000934	0	0	0.00213	0.00213	0.00213	0	0.00314	0.00208	0.00208	0.00208	0.00208	0	0.00314	0	-5.45e-05	0	0.00314	0.0081	0	0.00314	0.00314	0.00527	-0.00208	0	-0.00314	0.0522	0.0491	0.0232	0.0103	0.0232	0.0464	0.0232	0.043	0.000795	0.000795	0.00208	0.00208	0.0116	0.0232	0.0232	0.0112	0.004
36	22	887	0.000629	0	0	0.000113	0.000629	0	0	0	0	0	0.00201	0	0.00128	0.00128	0.00128	0.00128	0	0.00201	0	-3.7e-05	0	0.00201	0.00548	0	0.00201	0.00201	0.00201	-0.00128	0.00131	-0.00201	0.0381	0.0361	0.0153	0.00756	0.0153	0.0306	0.0153	0.0281	0.000558	0.000558	0.00128	0.00128	0.00765	0.0153	0.0153	0.00746	0.00262
36	23	888	0.000296	0	0	0.000113	0.000296	0	0	0.000675	0.000675	0.000675	0	0.000985	0.000667	0.000667	0.000667	0.000667	0	0.000985	0	-1.42e-05	0	0.000985	0.00273	0	0.000985	0.000985	0.00166	-0.000667	0	-0.000985	0.0187	0.0177	0.00758	0.00371	0.00758	0.0152	0.00758	0.0139	0.000287	0.000287	0.000667	0.000667	0.00379	0.00758	0.00758	0.00365	0.00131
37	0	889	0.0137	0	0	0.000113	0.0137	0	0	0	0	0	0.639	0	0.626	0.626	0.626	0.626	0	0	0	-0.000709	0	0.639	0.71	0.639	0	0	0	-0.626	0	-0.639	35.1	34.5	6.19	9.28	6.19	12.4	6.19	9.28	0.0105	0.0105	1.27	1.27	3.09	6.19	6.19	3.09	1.03
37	1	890	0.0125	0	0	0.000115	0.0125	0	0	0	0	0	0	0.553	0.54	0.54	0.54	0.54	0	0	0	-0.000652	0	0.553	0.618	0.553	0	0	0	-0.54	0	-0.553	34.4	33.9	5.66	8.49	5.66	11.3	5.66	8.49	0.00958	0.00958	1.09	1.09	2.83	5.66	5.66	2.82	0.945
37	2	891	0.0115	0	0	0.000117	0.0115	0	0	0	0	0	0	0.0324	0.0206	0.0206	0.0206	0.0206	0	0	0.000606	0	0	0.0318	0.0833	0.0324	0	0	0	-0.0206	0	-0.0318	0.661	0.629	2.54	3.8	2.54	5.07	2.54	3.8	0.00885	0.00885	0.053	0.053	1.27	2.54	2.54	1.27	0.424
37	3	892	0.0107	0	0	0.000119	0.0107	0	0	0	0	0	0.492	0	0.481	0.481	0.481	0.481	0	0.492	0	-0.000568	0	0.492	0.55	0	0.492	0.492	0.492	-0.481	0	-0.492	33.9	33.4	5.29	7.93	5.29	10.6	5.29	7.93	0.00828	0.00828	0.481	0.481	2.64	5.29	5.29	2.64	0.882
37	4	893	0.0102	0	0	0.00012	0.0102	0	0	0	0	0	0.0348	0	0.0243	0.0243	0	0	0.0243	0.0348	0	-0.000541	0.0348	0	0.0801	0	0.0348	0.0348	0.0348	0	0	0	0.0385	0.0385	5.07	6.02	5.07	10.1	5.07	8.13	0.00786	0.00786	0	0	2.53	5.07	5.07	3.79	0.425
37	5	894	0.00981	0	0	0.000122	0.00981	0	0	0	0	0	0.0367	0	0.0265	0.0265	0	0	0.0265	0	0	-0.000523	0.0367	0	0.0797	0.0367	0	0	0	0	0	0	0.0401	0.0401	2.55	2.31	2.55	5.11	2.55	4.34	0.00759	0.00759	0.0367	0.0367	1.28	2.55	2.55	1.27	0.427
37	6	895	0.00964	0	0	0.000124	0.00964	0	0	0	0	0	0.0371	0	0.0271	0.0271	0.0271	0.0271	0	0.0371	0	-0.000515	0.0371	0	0.0801	0	0.0371	0.0371	0.0371	-0.0271	0	0	0.0554	0.0554	5.13	6.11	5.13	10.3	5.13	8.23	0.00746	0.00746	0.0271	0.0271	2.57	5.13	5.13	3.85	0.427
37	7	896	0.00966	0	0	0.000125	0.00966	0	0	0	0	0	0.034	0	0.024	0.024	0	0	0.024	0	0	-0.000517	0.034	0	0.0834	0.034	0	0	0	0	0	0	0.541	0.541	5.3	7.96	5.3	10.6	5.3	7.96	0.00748	0.00748	0.034	0.034	2.65	5.3	5.3	4.03	0.424
37	8	897	0.00985	0	0	0.000127	0.00985	0	0	0	0	0	0.459	0	0.449	0.449	0.449	0.449	0	0	0	-0.000527	0	0.459	0.508	0.459	0	0	0	-0.449	0.421	-0.459	1.88	1.42	5.09	7.63	5.09	10.2	5.09	7.63	0.00764	0.00764	0.908	0.908	2.54	5.09	5.09	2.54	0.849
37	9	898	0.0102	0	0	0.000129	0.0102	0	0	0	0	0	0.0345	0	0.0239	0.0239	0.0239	0.0239	0	0	0	-0.000546	0	0.0345	0.0819	0.0345	0	0	0	-0.0239	0	-0.0345	0.6	0.566	4.94	7.42	4.94	9.89	4.94	7.42	0.00791	0.00791	0.0584	0.0584	2.47	4.94	4.94	3.67	0.425
37	10	899	0.0107	0	0	0.00013	0.0107	0	0	0	0	0	0	0.0437	0.0326	0.0326	0.0326	0.0326	0	0	0	-0.000571	0.0437	0	0.0926	0.0437	0	0	0	-0.0326	0.0109	0	0.609	0.609	2.6	3.9	2.6	5.2	2.6	3.9	0.00827	0.00827	0.0763	0.0763	1.3	2.6	2.6	1.29	0.434
37	11	900	0.0112	0	0	0.000132	0.0112	0	0	0	0	0	0.0316	0	0.0199	0.0199	0.0199	0.0199	0	0	0	-0.0006	0.0316	0	0.0882	0.0316	0	0	0	-0.0199	0	0	0.0371	0.0371	5.09	5.87	5.09	10.2	5.09	8.22	0.00869	0.00869	0.0515	0.0515	2.54	5.09	5.09	3.82	0.423
37	12	901	-8.85e-05	0	0	0.000134	-8.85e-05	0	0	0	0	0	0.00012	0	7.56e-05	7.56e-05	7.56e-05	7.56e-05	0	0.00012	0	-2.26e-06	0	0.00012	0.00457	0	0.00012	0.00012	0.00012	-7.56e-05	0.00237	-0.00012	0.00794	0.00782	0.000917	0.00138	0.000917	0.00183	0.000917	0.00138	3.36e-05	3.36e-05	7.56e-05	7.56e-05	0.000458	0.000917	0.000917	0.000446	0.000157
37	13	902	0.000372	0	0	0.000134	0.000372	0	0	0	0	0	0.00161	0	0.00127	0.00127	0.00127	0.00127	0	0.00161	0	-1.34e-05	0	0.00161	0.00312	0	0.00161	0.00161	0.00161	-0.00127	0	-0.00161	0.0366	0.0349	0.0117	0.0175	0.0117	0.0233	0.0117	0.0175	0.000347	0.000347	0.00127	0.00127	0.00583	0.0117	0.0117	0.00563	0.00201
37	14	903	0.00071	0	0	0.000134	0.00071	0	0	0.00326	0.00326	0.00326	0	0.00326	0.0026	0.0026	0.0026	0.0026	0	0.00326	0	-2.95e-05	0.00326	0	0.00941	0	0.00326	0.00326	0.00651	-0.0026	0.00292	0	0.0635	0.0635	0.0228	0.0343	0.0228	0.0457	0.0228	0.0343	0.000595	0.000595	0.0026	0.0026	0.0114	0.0228	0.0228	0.0111	0.00393
37	15	904	0.000984	0	0	0.000134	0.000984	0	0	0	0	0	0.00458	0	0.00361	0.00361	0.00361	0.00361	0	0	0	-4.66e-05	0	0.00458	0.0115	0.00458	0	0	0	-0.00361	0	-0.00458	0.0995	0.095	0.032	0.048	0.032	0.064	0.032	0.048	0.000815	0.000815	0.00819	0.00819	0.016	0.032	0.032	0.0156	0.00549
37	16	905	0.00118	0	0	0.000134	0.00118	0	0	0	0	0	0	0.0035	0.00226	0.00226	0.00226	0.00226	0	0.0035	6.13e-05	0	0	0.00344	0.0104	0	0.0035	0.0035	0.0035	-0.00226	0.00179	-0.00344	0.0756	0.0721	0.0267	0.00217	0.0267	0.0535	0.0267	0.0528	0.000982	0.000982	0.00226	0.00226	0.0134	0.0267	0.0267	0.013	0.00458
37	17	906	0.0013	0	0	0.000134	0.0013	0	0	0	0	0	0.00812	0	0.00672	0.00672	0.00672	0.00672	0	0.00812	0	-7.05e-05	0	0.00812	0.016	0	0.00812	0.00812	0.00812	-0.00672	0.00827	-0.00812	0.119	0.111	0.0547	0.082	0.0547	0.109	0.0547	0.082	0.00108	0.00108	0.00672	0.00672	0.0273	0.0547	0.0547	0.0268	0.0093
37	18	907	0.00133	0	0	0.000134	0.00133	0	0	0	0	0	0.00857	0	0.00712	0.00712	0.00712	0.00712	0	0.00857	0	-7.4e-05	0	0.00857	0.0165	0	0.00857	0.00857	0.00857	-0.00712	0.00806	-0.00857	0.119	0.111	0.0576	0.0864	0.0576	0.115	0.0576	0.0864	0.00111	0.00111	0.00712	0.00712	0.0288	0.0576	0.0576	0.0282	0.00978
37	19	908	0.00127	0	0	0.000134	0.00127	0	0	0	0	0	0	0.0062	0.00479	0.00479	0.00479	0.00479	0	0	0	-7.19e-05	0	0.0062	0.0136	0.0062	0	0	0	-0.00479	0.00641	-0.0062	0.131	0.125	0.0431	0.0646	0.0431	0.0861	0.0431	0.0646	0.00107	0.00107	0.011	0.011	0.0215	0.0431	0.0431	0.021	0.00735
37	20	909	0.00112	0	0	0.000134	0.00112	0	0	0	0	0	0	0.00702	0.00576	0.00576	0.00576	0.00576	0	0.00702	0	-6.46e-05	0.00702	0	0.0131	0	0.00702	0.00702	0.00702	-0.00576	0.006	0	0.067	0.067	0.0474	0.0235	0.0474	0.0948	0.0474	0.087	0.000954	0.000954	0.00576	0.00576	0.0237	0.0474	0.0474	0.0232	0.00806
37	21	910	0.000883	0	0	0.000134	0.000883	0	0	0	0	0	0	0.00281	0.00178	0.00178	0.00178	0.00178	0	0.00281	0	-5.27e-05	0.00281	0	0.00769	0	0.00281	0.00281	0.00281	-0.00178	0	0	0.0698	0.0698	0.0214	0.00111	0.0214	0.0427	0.0214	0.0423	0.000775	0.000775	0.00178	0.00178	0.0107	0.0214	0.0214	0.0104	0.00364
37	22	911	0.00059	0	0	0.000134	0.00059	0	0	0	0	0	0	0.00284	0.00213	0.00213	0.00213	0.00213	0	0.00284	0	-3.54e-05	0	0.00284	0.00658	0	0.00284	0.00284	0.00284	-0.00213	0.00112	-0.00284	0.0629	0.0601	0.02	0.0301	0.02	0.0401	0.02	0.0301	0.000546	0.000546	0.00213	0.00213	0.01	0.02	0.02	0.00974	0.00343
37	23	912	0.000272	0	0	0.000134	0.000272	0	0	0	0	0	0.000963	0	0.000661	0.000661	0.000661	0.000661	0	0.000963	0	-1.31e-05	0.000963	0	0.00269	0	0.000963	0.000963	0.000963	-0.000661	0.000451	0	0.0247	0.0247	0.00743	0.0111	0.00743	0.0149	0.00743	0.0111	0.000282	0.000282	0.000661	0.000661	0.00371	0.00743	0.00743	0.00357	0.00128
38	0	913	0.0123	0	0	0.000133	0.0123	0	0	0	0	0	0.0342	0	0.0218	0.0218	0.0218	0.0218	0	0	0	-0.000634	0	0.0342	0.0861	0.0342	0	0	0	-0.0218	0	-0.0342	0.0693	0.0351	4.92	5.38	4.92	9.85	4.92	8.06	0.00947	0.00947	0.056	0.056	2.46	4.92	4.92	3.65	0.426
38	1	914	0.0114	0	0	0.000135	0.0114	0	0	0	0	0	0	0.0368	0.0252	0.0252	0.0252	0.0252	0	0	0	-0.000594	0	0.0368	0.0971	0.0368	0	0	0	-0.0252	0	-0.0368	30.7	30.7	4.87	7.31	4.87	9.74	4.87	7.31	0.00881	0.00881	0.062	0.062	2.44	4.87	4.87	3.59	0.428
38	2	915	0.0106	0	0	0.000138	0.0106	0	0	0	0	0	0.0353	0	0.0243	0.0243	0.0243	0.0243	0	0	0	-0.000559	0	0.0353	0.0805	0.0353	0	0	0	-0.0243	0	-0.0353	0.0622	0.0269	4.84	5.58	4.84	9.68	4.84	7.82	0.00825	0.00825	0.0596	0.0596	2.42	4.84	4.84	3.56	0.426
38	3	916	0.01	0	0	0.000139	0.01	0	0	0	0	0	0.0383	0	0.028	0.028	0.028	0.028	0	0	0	-0.00053	0	0.0383	0.0818	0.0383	0	0	0	-0.028	0.00141	-0.0383	0.598	0.56	4.82	7.23	4.82	9.64	4.82	7.23	0.00778	0.00778	0.0663	0.0663	2.41	4.82	4.82	3.53	0.428
38	4	917	0.00953	0	0	0.000141	0.00953	0	0	0	0	0	0.0384	0	0.0285	0.0285	0.0285	0.0285	0	0	0	-0.000507	0	0.0384	0.0804	0.0384	0	0	0	-0.0285	0	-0.0384	0.575	0.536	2.56	3.84	2.56	5.12	2.56	3.84	0.00743	0.00743	0.067	0.067	1.28	2.56	2.56	1.28	0.428
38	5	918	0.00923	0	0	0.000143	0.00923	0	0	0	0	0	0	0.0359	0.0263	0.0263	0.0263	0.0263	0	0	0	-0.000493	0.0359	0	0.084	0.0359	0	0	0	-0.0263	0	0	0.0527	0.0527	2.55	2.41	2.55	5.09	2.55	4.29	0.00721	0.00721	0.0622	0.0622	1.27	2.55	2.55	1.27	0.425
38	6	919	0.0091	0	0	0.000145	0.0091	0	0	0	0	0	0.0348	0	0.0253	0.0253	0.0253	0.0253	0	0	0	-0.000487	0	0.0348	0.0857	0.0348	0	0	0	-0.0253	0	-0.0348	0.0728	0.038	2.54	2.22	2.54	5.08	2.54	4.34	0.00712	0.00712	0.0601	0.0601	1.27	2.54	2.54	1.27	0.424
38	7	920	0.00914	0	0	0.000147	0.00914	0	0	0	0	0	0	0.04	0.0304	0.0304	0.0304	0.0304	0	0	0	-0.000491	0	0.04	0.0804	0.04	0	0	0	-0.0304	0	-0.04	30.6	30.5	2.57	3.85	2.57	5.14	2.57	3.85	0.00716	0.00716	0.0704	0.0704	1.28	2.57	2.57	1.28	0.429
38	8	921	0.00935	0	0	0.000148	0.00935	0	0	0	0	0	0	0.039	0.0293	0.0293	0.0293	0.0293	0	0	0	-0.000502	0.039	0	0.0871	0.039	0	0	0	-0.0293	0	0	30.5	30.5	2.57	3.85	2.57	5.13	2.57	3.85	0.00732	0.00732	0.0683	0.0683	1.28	2.57	2.57	1.28	0.429
38	9	922	0.0097	0	0	0.00015	0.0097	0	0	0	0	0	0.536	0	0.526	0.526	0.526	0.526	0	0	0	-0.000521	0	0.536	0.59	0.536	0	0	0	-0.526	0	-0.536	34.1	33.6	5.55	8.32	5.55	11.1	5.55	8.32	0.0076	0.0076	1.06	1.06	2.77	5.55	5.55	2.77	0.926
38	10	923	0.0102	0	0	0.000152	0.0102	0	0	0	0	0	0	0.0361	0.0255	0.0255	0.0255	0.0255	0	0	0	-0.000546	0.0361	0	0.0808	0.0361	0	0	0	-0.0255	0	0	0.567	0.567	2.55	3.83	2.55	5.1	2.55	3.83	0.00797	0.00797	0.0616	0.0616	1.28	2.55	2.55	1.27	0.426
38	11	924	0.0107	0	0	0.000154	0.0107	0	0	0	0	0	0.0348	0	0.0237	0.0237	0.0237	0.0237	0	0	0	-0.000575	0	0.0348	0.0828	0.0348	0	0	0	-0.0237	0	-0.0348	0.68	0.645	2.55	3.82	2.55	5.1	2.55	3.82	0.00839	0.00839	0.0585	0.0585	1.27	2.55	2.55	1.27	0.426
38	12	925	-0.000111	0	0	0.000157	-0.000111	0	0	0	0	0	0	0.00014	9.56e-05	9.56e-05	9.56e-05	9.56e-05	0	0.00014	0	-2.26e-06	0	0.00014	0.00252	0	0.00014	0.00014	0.00014	-9.56e-05	0.00146	-0.00014	0.0133	0.0132	0.00104	0.00156	0.00104	0.00208	0.00104	0.00156	3.39e-05	3.39e-05	9.56e-05	9.56e-05	0.000519	0.00104	0.00104	0.000507	0.000177
38	13	926	0.00034	0	0	0.000156	0.00034	0	0	0.00113	0.00113	0.00113	0.00113	0	0.000804	0.000804	0	0	0.000804	0.00113	0	-1.26e-05	0	0.00113	0.00452	0	0.00113	0.00113	0.00225	0	0.00118	-0.00113	0.0404	0.0393	0.0087	0.000517	0.0087	0.0174	0.0087	0.0172	0.000337	0.000337	0	0	0.00435	0.0087	0.0087	0.00416	0.00151
38	14	927	0.000668	0	0	0.000156	0.000668	0	0	0	0	0	0	0.00285	0.00223	0.00223	0.00223	0.00223	0	0.00285	0	-2.75e-05	0.00285	0	0.00771	0	0.00285	0.00285	0.00285	-0.00223	0.00312	0	0.06	0.06	0.0203	0.0305	0.0203	0.0407	0.0203	0.0305	0.00058	0.00058	0.00223	0.00223	0.0102	0.0203	0.0203	0.00981	0.00351
38	15	928	0.000932	0	0	0.000156	0.000932	0	0	0	0	0	0.00334	0	0.00241	0.00241	0.00241	0.00241	0	0.00334	0	-4.38e-05	0	0.00334	0.00931	0	0.00334	0.00334	0.00334	-0.00241	0.000756	-0.00334	0.0818	0.0784	0.0247	0.00237	0.0247	0.0493	0.0247	0.0486	0.000794	0.000794	0.00241	0.00241	0.0123	0.0247	0.0247	0.012	0.00422
38	16	929	0.00113	0	0	0.000156	0.00113	0	0	0	0	0	0.00401	0	0.00283	0.00283	0	0	0.00283	0	0	-5.78e-05	0	0.00401	0.0109	0.00401	0	0	0	0	0.000351	-0.00401	0.0955	0.0915	0.0297	0.00273	0.0297	0.0593	0.0297	0.0584	0.000956	0.000956	0.00401	0.00401	0.0148	0.0297	0.0297	0.0145	0.00506
38	17	930	0.00124	0	0	0.000156	0.00124	0	0	0	0	0	0.0121	0	0.0108	0.0108	0.0108	0.0108	0	0.0121	0	-6.72e-05	0	0.0121	0.0195	0	0.0121	0.0121	0.0121	-0.0108	0.0122	-0.0121	0.129	0.116	0.079	0.119	0.079	0.158	0.079	0.119	0.00106	0.00106	0.0108	0.0108	0.0395	0.079	0.079	0.0391	0.0133
38	18	931	0.00127	0	0	0.000156	0.00127	0	0	0	0	0	0	0.0039	0.0025	0.0025	0.0025	0.0025	0	0.0039	0	-7.09e-05	0	0.0039	0.0107	0	0.0039	0.0039	0.0039	-0.0025	0.00294	-0.0039	0.0881	0.0842	0.0298	0.00107	0.0298	0.0595	0.0298	0.0592	0.00108	0.00108	0.0025	0.0025	0.0149	0.0298	0.0298	0.0145	0.00508
38	19	932	0.00121	0	0	0.000156	0.00121	0	0	0	0	0	0.00602	0	0.00466	0.00466	0	0	0.00466	0.00602	0	-6.91e-05	0	0.00602	0.0131	0	0.00602	0.00602	0.00602	0	0	-0.00602	0.12	0.114	0.0419	0.0628	0.0419	0.0838	0.0419	0.0628	0.00104	0.00104	0	0	0.0209	0.0419	0.0419	0.0204	0.00715
38	20	933	0.00106	0	0	0.000156	0.00106	0	0	0.0029	0.0029	0.0029	0.0063	0	0.00508	0.00508	0.00508	0.00508	0	0	0	-6.22e-05	0.0063	0	0.0121	0.0063	0	0	0.0029	-0.00508	0.00197	0	0.0834	0.0834	0.0429	0.0644	0.0429	0.0859	0.0429	0.0644	0.000929	0.000929	0.0114	0.0114	0.0215	0.0429	0.0429	0.021	0.00731
38	21	934	0.000832	0	0	0.000156	0.000832	0	0	0	0	0	0	0.00273	0.00174	0.00174	0.00174	0.00174	0	0	0	-5.06e-05	0.00273	0	0.00509	0.00273	0	0	0	-0.00174	0.00109	0	0.0655	0.0655	0.0208	0.0312	0.0208	0.0416	0.0208	0.0312	0.000756	0.000756	0.00447	0.00447	0.0104	0.0208	0.0208	0.0102	0.00355
38	22	935	0.000552	0	0	0.000156	0.000552	0	0	0	0	0	0	0.00276	0.00209	0.00209	0.00209	0.00209	0	0.00276	0	-3.35e-05	0.00276	0	0.00655	0	0.00276	0.00276	0.00276	-0.00209	0.00275	0	0.0627	0.0627	0.0195	0.0293	0.0195	0.0391	0.0195	0.0293	0.000533	0.000533	0.00209	0.00209	0.00977	0.0195	0.0195	0.0095	0.00335
38	23	936	0.000248	0	0	0.000156	0.000248	0	0	0	0	0	0	0.00149	0.00121	0.00121	0.00121	0.00121	0	0.00149	0	-1.17e-05	0.00149	0	0.00351	0	0.00149	0.00149	0.00149	-0.00121	0.00159	0	0.0337	0.0337	0.0105	0.0158	0.0105	0.021	0.0105	0.0158	0.000278	0.000278	0.00121	0.00121	0.00526	0.0105	0.0105	0.00508	0.00181
39	0	937	0.0118	0	0	0.000155	0.0118	0	0	0	0	0	0	0.587	0.575	0.575	0.575	0.575	0	0	0	-0.000609	0	0.587	0.643	0.587	0	0	0	-0.575	0.43	-0.587	2.17	1.58	5.86	8.79	5.86	11.7	5.86	8.79	0.0092	0.0092	1.16	1.16	2.93	5.86	5.86	2.93	0.979
39	1	938	0.0109	0	0	0.000158	0.0109	0	0	0	0	0	0	0.0328	0.0217	0.0217	0	0	0.0217	0.0328	0	-0.00057	0.0328	0	0.088	0	0.0328	0.0328	0.0328	0	0	0	0.622	0.622	5.55	8.33	5.55	11.1	5.55	8.33	0.00854	0.00854	0	0	2.78	5.55	5.55	4.28	0.424
39	2	939	0.0102	0	0	0.00016	0.0102	0	0	0	0	0	0.449	0	0.439	0.439	0.439	0.439	0	0	0	-0.000536	0	0.449	0.493	0.449	0	0	0	-0.439	0.407	-0.449	1.84	1.39	5.35	8.02	5.35	10.7	5.35	8.02	0.00797	0.00797	0.888	0.888	2.67	5.35	5.35	2.83	0.84
39	3	940	0.00955	0	0	0.000162	0.00955	0	0	0	0	0	0	0.541	0.531	0.531	0	0	0.531	0.541	0	-0.000507	0	0.541	0.583	0	0.541	0.541	0.541	0	0.397	-0.541	1.08	0.544	5.58	5.79	5.58	11.2	5.58	9.22	0.00751	0.00751	0	0	2.79	5.58	5.58	2.78	0.93
39	4	941	0.00908	0	0	0.000164	0.00908	0	0	0	0	0	0	0.0375	0.028	0.028	0	0	0.028	0	0	-0.000485	0	0.0375	0.0837	0.0375	0	0	0	0	0	-0.0375	0.0786	0.0411	2.55	2.34	2.55	5.11	2.55	4.33	0.00716	0.00716	0.0375	0.0375	1.28	2.55	2.55	1.27	0.427
39	5	942	0.00878	0	0	0.000166	0.00878	0	0	0	0	0	0	0.52	0.511	0.511	0	0	0.511	0.52	0.00047	0	0	0.519	0.559	0	0.52	0.52	0.52	0	0.471	-0.519	1.98	1.46	5.8	8.71	5.8	11.6	5.8	8.71	0.00693	0.00693	0	0	2.9	5.8	5.8	3.08	0.909
39	6	943	0.00865	0	0	0.000168	0.00865	0	0	0	0	0	0	0.0416	0.0326	0.0326	0	0	0.0326	0.0416	0.000465	0	0.0411	0	0.0812	0	0.0416	0.0416	0.0416	0	0	0	0.0587	0.0587	2.58	2.55	2.58	5.16	2.58	4.31	0.00684	0.00684	0	0	1.29	2.58	2.58	1.29	0.431
39	7	944	0.00869	0	0	0.00017	0.00869	0	0	0	0	0	0	0.04	0.0309	0.0309	0	0	0.0309	0.04	0	-0.000468	0	0.04	0.0898	0	0.04	0.04	0.04	0	0.00101	-0.04	30.6	30.5	2.57	3.85	2.57	5.14	2.57	3.85	0.00688	0.00688	0	0	1.28	2.57	2.57	1.28	0.429
39	8	945	0.0089	0	0	0.000172	0.0089	0	0	0	0	0	0.041	0	0.0317	0.0317	0.0317	0.0317	0	0.041	0	-0.000479	0	0.041	0.0814	0	0.041	0.041	0.041	-0.0317	0	-0.041	0.551	0.51	2.58	3.86	2.58	5.15	2.58	3.86	0.00704	0.00704	0.0317	0.0317	1.29	2.58	2.58	1.28	0.43
39	9	946	0.00924	0	0	0.000174	0.00924	0	0	0	0	0	0	0.037	0.0273	0.0273	0	0	0.0273	0	0.000498	0	0.0365	0	0.0847	0.037	0	0	0	0	0	0	0.526	0.526	7.17	10.8	7.17	14.3	7.17	10.8	0.00732	0.00732	0.037	0.037	3.59	7.17	7.17	5.89	0.427
39	10	947	0.0097	0	0	0.000176	0.0097	0	0	0	0	0	0.0356	0	0.0254	0.0254	0	0	0.0254	0.0356	0	-0.000523	0	0.0356	0.0896	0	0.0356	0.0356	0.0356	0	0	-0.0356	0.0744	0.0388	2.55	2.11	2.55	5.09	2.55	4.39	0.00768	0.00768	0	0	1.27	2.55	2.55	1.27	0.426
39	11	948	0.0102	0	0	0.000178	0.0102	0	0	0	0	0	0.939	0	0.928	0.928	0	0	0.928	0.939	0	-0.000551	0	0.939	0.995	0	0.939	0.939	0.939	0	0	-0.939	37	36	7.97	12	7.97	15.9	7.97	12	0.00811	0.00811	0	0	3.98	7.97	7.97	3.98	1.33
39	12	949	-0.000135	0	0	0.000181	-0.000135	0	0	0	0	0	0	0.000573	0.000528	0.000528	0.000528	0.000528	0	0.000573	0	-2.26e-06	0.000573	0	0.00181	0	0.000573	0.000573	0.000573	-0.000528	0	0	0.00101	0.00101	0.00362	0.0018	0.00362	0.00724	0.00362	0.00664	3.38e-05	3.38e-05	0.000528	0.000528	0.00181	0.00362	0.00362	0.00179	0.00061
39	13	950	0.000308	0	0	0.000181	0.000308	0	0	0	0	0	0.0011	0	0.000793	0.000793	0	0	0.000793	0	0	-1.19e-05	0	0.0011	0.00293	0.0011	0	0	0	0	0.000693	-0.0011	0.025	0.0239	0.00853	0.0128	0.00853	0.0171	0.00853	0.0128	0.000331	0.000331	0.0011	0.0011	0.00426	0.00853	0.00853	0.00407	0.00148
39	14	951	0.000625	0	0	0.00018	0.000625	0	0	0	0	0	0	0.00193	0.00134	0.00134	0.00134	0.00134	0	0.00193	0	-2.55e-05	0	0.00193	0.00586	0	0.00193	0.00193	0.00193	-0.00134	0.00161	-0.00193	0.059	0.057	0.0149	0.00085	0.0149	0.0298	0.0149	0.0295	0.000566	0.000566	0.00134	0.00134	0.00744	0.0149	0.0149	0.00716	0.00258
39	15	952	0.00088	0	0	0.00018	0.00088	0	0	0	0	0	0	0.00325	0.00237	0.00237	0.00237	0.00237	0	0.00325	0	-4.1e-05	0	0.00325	0.00884	0	0.00325	0.00325	0.00325	-0.00237	0	-0.00325	0.0764	0.0731	0.0241	0.00206	0.0241	0.0481	0.0241	0.0474	0.000772	0.000772	0.00237	0.00237	0.012	0.0241	0.0241	0.0117	0.00412
39	16	953	0.00107	0	0	0.00018	0.00107	0	0	0.00077	0.00077	0.00077	0	0.00329	0.00217	0.00217	0.00217	0.00217	0	0	0	-5.43e-05	0	0.00329	0.00919	0.00329	0	0	0.00077	-0.00217	0	-0.00329	0.0604	0.0571	0.0252	0.0107	0.0252	0.0504	0.0252	0.0469	0.000931	0.000931	0.00546	0.00546	0.0126	0.0252	0.0252	0.0123	0.00432
39	17	954	0.00117	0	0	0.00018	0.00117	0	0	0.000788	0.000788	0.000788	0.00367	0	0.00238	0.00238	0.00238	0.00238	0	0.00367	0	-6.39e-05	0	0.00367	0.00596	0	0.00367	0.00367	0.00446	-0.00238	0	-0.00367	0.0831	0.0794	0.0281	0.00151	0.0281	0.0561	0.0281	0.0556	0.00103	0.00103	0.00238	0.00238	0.014	0.0281	0.0281	0.0137	0.0048
39	18	955	0.0012	0	0	0.00018	0.0012	0	0	0	0	0	0.00548	0	0.00414	0.00414	0.00414	0.00414	0	0	0	-6.78e-05	0	0.00548	0.013	0.00548	0	0	0	-0.00414	0.00472	-0.00548	0.129	0.123	0.0388	0.0581	0.0388	0.0775	0.0388	0.0581	0.00106	0.00106	0.00962	0.00962	0.0194	0.0388	0.0388	0.0189	0.00664
39	19	956	0.00114	0	0	0.00018	0.00114	0	0	0.000865	0.000865	0.000865	0	0.00365	0.00235	0.00235	0.00235	0.00235	0	0.00365	0	-6.64e-05	0	0.00365	0.0101	0	0.00365	0.00365	0.00452	-0.00235	0	-0.00365	0.0658	0.0622	0.0279	0.0115	0.0279	0.0557	0.0279	0.0519	0.00101	0.00101	0.00235	0.00235	0.0139	0.0279	0.0279	0.0136	0.00476
39	20	957	0.000996	0	0	0.00018	0.000996	0	0	0	0	0	0.00408	0	0.00291	0.00291	0.00291	0.00291	0	0.00408	0	-5.99e-05	0	0.00408	0.0103	0	0.00408	0.00408	0.00408	-0.00291	0.00356	-0.00408	0.109	0.105	0.0295	0.0443	0.0295	0.059	0.0295	0.0443	0.000905	0.000905	0.00291	0.00291	0.0148	0.0295	0.0295	0.0143	0.00507
39	21	958	0.000781	0	0	0.00018	0.000781	0	0	0.00204	0.00204	0.00204	0	0.00342	0.00247	0.00247	0	0	0.00247	0	0	-4.83e-05	0	0.00342	0.00806	0.00342	0	0	0.00204	0	0	-0.00342	0.0487	0.0453	0.0246	0.0121	0.0246	0.0492	0.0246	0.0452	0.000738	0.000738	0.00342	0.00342	0.0123	0.0246	0.0246	0.0119	0.00422
39	22	959	0.000513	0	0	0.00018	0.000513	0	0	0	0	0	0	0.00235	0.00171	0.00171	0.00171	0.00171	0	0.00235	0	-3.15e-05	0.00235	0	0.00442	0	0.00235	0.00235	0.00235	-0.00171	0.000798	0	0.0375	0.0375	0.0189	0.00321	0.0189	0.0378	0.0189	0.0368	0.000521	0.000521	0.00171	0.00171	0.00946	0.0189	0.0189	0.0101	0.00293
39	23	960	0.000224	0	0	0.000179	0.000224	0	0	0.00274	0.00274	0.00274	0	0.00315	0.0029	0.0029	0	0	0.0029	0.00315	0	-9.86e-06	0.00315	0	0.0049	0	0.00315	0.00315	0.00589	0	0	0	0.0254	0.0254	0.0205	0.0307	0.0205	0.041	0.0205	0.0307	0.000274	0.000274	0	0	0.0102	0.0205	0.0205	0.0101	0.00347
40	0	961	0.0111	0	0	0.000179	0.0111	0	0	0	0	0	0	1.01	0.994	0.994	0	0	0.994	1.01	0	-0.000573	1.01	0	1.05	0	1.01	1.01	1.01	0	0.744	0	2.15	2.15	8.37	12.6	8.37	16.7	8.37	12.6	0.00876	0.00876	0	0	4.19	8.37	8.37	4.18	1.4
40	1	962	0.0103	0	0	0.000181	0.0103	0	0	0	0	0	0.0399	0	0.0293	0.0293	0.0293	0.0293	0	0.0399	0.000539	0	0.0393	0	0.0888	0	0.0399	0.0399	0.0399	-0.0293	0.00516	0	0.0605	0.0605	2.58	2.07	2.58	5.16	2.58	4.47	0.00815	0.00815	0.0293	0.0293	1.29	2.58	2.58	1.29	0.43
40	2	963	0.00962	0	0	0.000184	0.00962	0	0	0	0	0	0	0.0362	0.0262	0.0262	0	0	0.0262	0	0	-0.000507	0	0.0362	0.0845	0.0362	0	0	0	0	0	-0.0362	0.077	0.0408	2.55	2.32	2.55	5.1	2.55	4.33	0.00762	0.00762	0.0362	0.0362	1.27	2.55	2.55	1.27	0.426
40	3	964	0.00903	0	0	0.000186	0.00903	0	0	0	0	0	0	0.0387	0.0293	0.0293	0	0	0.0293	0.0387	0	-0.00048	0.0387	0	0.0839	0	0.0387	0.0387	0.0387	0	0	0	0.071	0.071	2.56	2.37	2.56	5.13	2.56	4.34	0.00718	0.00718	0	0	1.28	2.56	2.56	1.28	0.428
40	4	965	0.00859	0	0	0.000188	0.00859	0	0	0	0	0	0	0.0429	0.034	0.034	0	0	0.034	0.0429	0.00046	0	0.0425	0	0.0811	0	0.0429	0.0429	0.0429	0	0	0	0.0602	0.0602	6.7	8.75	6.7	13.4	6.7	10.5	0.00685	0.00685	0	0	3.35	6.7	6.7	5.41	0.432
40	5	966	0.00831	0	0	0.00019	0.00831	0	0	0	0	0	0.128	0	0.119	0.119	0.119	0.119	0	0	0	-0.000446	0	0.128	0.174	0.128	0	0	0	-0.119	0	-0.128	0.258	0.131	3.09	1.56	3.09	6.19	3.09	5.67	0.00664	0.00664	0.247	0.247	1.55	3.09	3.09	1.54	0.517
40	6	967	0.00819	0	0	0.000192	0.00819	0	0	0	0	0	0	0.0432	0.0346	0.0346	0.0346	0.0346	0	0.0432	0	-0.000441	0	0.0432	0.0822	0	0.0432	0.0432	0.0432	-0.0346	0	-0.0432	0.541	0.498	9.19	13.8	9.19	18.4	9.19	13.8	0.00655	0.00655	0.0346	0.0346	4.59	9.19	9.19	7.89	0.432
40	7	968	0.00823	0	0	0.000194	0.00823	0	0	0	0	0	0.0445	0	0.0358	0.0358	0.0358	0.0358	0	0.0445	0	-0.000445	0	0.0445	0.0809	0	0.0445	0.0445	0.0445	-0.0358	0	-0.0445	0.526	0.482	7.85	11.8	7.85	15.7	7.85	11.8	0.00659	0.00659	0.0358	0.0358	3.92	7.85	7.85	6.54	0.433
40	8	969	0.00844	0	0	0.000197	0.00844	0	0	0	0	0	0	0.0457	0.0368	0.0368	0	0	0.0368	0	0	-0.000456	0	0.0457	0.0874	0.0457	0	0	0	0	0	-0.0457	30.6	30.5	6.97	10.5	6.97	13.9	6.97	10.5	0.00676	0.00676	0.0457	0.0457	3.48	6.97	6.97	5.66	0.435
40	9	970	0.00878	0	0	0.000199	0.00878	0	0	0	0	0	0.0401	0	0.0309	0.0309	0.0309	0.0309	0	0	0	-0.000475	0	0.0401	0.0841	0.0401	0	0	0	-0.0309	0	-0.0401	30	30	6.94	8.85	6.94	13.9	6.94	10.9	0.00703	0.00703	0.071	0.071	3.47	6.94	6.94	5.65	0.429
40	10	971	0.00924	0	0	0.000201	0.00924	0	0	0	0	0	0.0378	0	0.0281	0.0281	0.0281	0.0281	0	0	0	-0.000499	0.0378	0	0.0852	0.0378	0	0	0	-0.0281	0	0	0.549	0.549	6.91	10.4	6.91	13.8	6.91	10.4	0.0074	0.0074	0.066	0.066	3.46	6.91	6.91	5.63	0.428
40	11	972	0.00977	0	0	0.000204	0.00977	0	0	0	0	0	0	0.0346	0.0243	0.0243	0.0243	0.0243	0	0	0	-0.000528	0	0.0346	0.0909	0.0346	0	0	0	-0.0243	0	-0.0346	30.6	30.6	2.54	3.82	2.54	5.09	2.54	3.82	0.00782	0.00782	0.0589	0.0589	1.27	2.54	2.54	1.27	0.425
40	12	973	-0.00016	0	0	0.000206	-0.00016	0	0	0	0	0	0.000176	0	0.000131	0.000131	0.000131	0.000131	0	0.000176	0	-2.26e-06	0	0.000176	0.00309	0	0.000176	0.000176	0.000176	-0.000131	0.00154	-0.000176	0.0148	0.0147	0.00124	0.00186	0.00124	0.00248	0.00124	0.00186	3.4e-05	3.4e-05	0.000131	0.000131	0.00062	0.00124	0.00124	0.000603	0.000213
40	13	974	0.000274	0	0	0.000206	0.000274	0	0	0	0	0	0.00138	0	0.00108	0.00108	0	0	0.00108	0.00138	0	-1.12e-05	0	0.00138	0.00535	0	0.00138	0.00138	0.00138	0	0.00206	-0.00138	0.0469	0.0455	0.0101	0.0152	0.0101	0.0203	0.0101	0.0152	0.000324	0.000324	0	0	0.00507	0.0101	0.0101	0.00488	0.00175
40	14	975	0.000581	0	0	0.000206	0.000581	0	0	0	0	0	0.00234	0	0.00178	0.00178	0.00178	0.00178	0	0.00234	0	-2.35e-05	0	0.00234	0.00724	0	0.00234	0.00234	0.00234	-0.00178	0.00219	-0.00234	0.0637	0.0614	0.0172	0.00146	0.0172	0.0345	0.0172	0.034	0.000552	0.000552	0.00178	0.00178	0.00862	0.0172	0.0172	0.00834	0.00297
40	15	976	0.000828	0	0	0.000205	0.000828	0	0	0.00345	0.00345	0.00345	0	0.00663	0.0058	0.0058	0.0058	0.0058	0	0.00663	3.79e-05	0	0	0.00659	0.0119	0	0.00663	0.00663	0.0101	-0.0058	0.0012	-0.00659	0.0576	0.051	0.044	0.0127	0.044	0.088	0.044	0.0838	0.000751	0.000751	0.0058	0.0058	0.022	0.044	0.044	0.0216	0.00748
40	16	977	0.00101	0	0	0.000205	0.00101	0	0	0.00022	0.00022	0.00022	0	0.00318	0.00212	0.00212	0.00212	0.00212	0	0.00318	0	-5.06e-05	0.00318	0	0.00917	0	0.00318	0.00318	0.0034	-0.00212	0	0	0.0554	0.0554	0.0244	0.012	0.0244	0.0489	0.0244	0.0449	0.000905	0.000905	0.00212	0.00212	0.0122	0.0244	0.0244	0.0119	0.00419
40	17	978	0.00111	0	0	0.000205	0.00111	0	0	0.00253	0.00253	0.00253	0	0.00503	0.00382	0.00382	0	0	0.00382	0.00503	0	-5.98e-05	0	0.00503	0.0115	0	0.00503	0.00503	0.00756	0	0	-0.00503	0.0655	0.0605	0.0358	0.0146	0.0358	0.0716	0.0358	0.0667	0.000999	0.000999	0	0	0.0179	0.0358	0.0358	0.0174	0.00614
40	18	979	0.00113	0	0	0.000205	0.00113	0	0	0.000282	0.000282	0.000282	0	0.00368	0.00239	0.00239	0.00239	0.00239	0	0.00368	0	-6.42e-05	0.00368	0	0.0102	0	0.00368	0.00368	0.00396	-0.00239	0	0	0.0638	0.0638	0.0281	0.0139	0.0281	0.0562	0.0281	0.0516	0.00103	0.00103	0.00239	0.00239	0.0141	0.0281	0.0281	0.0137	0.0048
40	19	980	0.00107	0	0	0.000205	0.00107	0	0	0	0	0	0.00413	0	0.00288	0.00288	0	0	0.00288	0	0	-6.33e-05	0	0.00413	0.0109	0.00413	0	0	0	0	0.00345	-0.00413	0.102	0.0982	0.0306	0.00285	0.0306	0.0612	0.0306	0.0602	0.000986	0.000986	0.00413	0.00413	0.0153	0.0306	0.0306	0.015	0.00521
40	20	981	0.000935	0	0	0.000205	0.000935	0	0	0	0	0	0.00369	0	0.00256	0.00256	0.00256	0.00256	0	0.00369	0	-5.71e-05	0	0.00369	0.0097	0	0.00369	0.00369	0.00369	-0.00256	0.00271	-0.00369	0.105	0.101	0.0273	0.041	0.0273	0.0547	0.0273	0.041	0.000881	0.000881	0.00256	0.00256	0.0137	0.0273	0.0273	0.0134	0.00465
40	21	982	0.00073	0	0	0.000205	0.00073	0	0	0.00133	0.00133	0.00133	0.00307	0	0.00216	0.00216	0.00216	0.00216	0	0.00307	0	-4.56e-05	0	0.00307	0.00754	0	0.00307	0.00307	0.00441	-0.00216	0	-0.00307	0.0468	0.0437	0.0227	0.00926	0.0227	0.0454	0.0227	0.0423	0.000719	0.000719	0.00216	0.00216	0.0113	0.0227	0.0227	0.0111	0.00386
40	22	983	0.000474	0	0	0.000205	0.000474	0	0	0.000752	0.000752	0.000752	0	0.00221	0.00161	0.00161	0.00161	0.00161	0	0.00221	0	-2.92e-05	0	0.00221	0.00534	0	0.00221	0.00221	0.00296	-0.00161	0	-0.00221	0.0418	0.0396	0.0161	0.0242	0.0161	0.0323	0.0161	0.0242	0.000509	0.000509	0.00161	0.00161	0.00807	0.0161	0.0161	0.0078	0.00278
40	23	984	0.000199	0	0	0.000204	0.000199	0	0	0.000969	0.000969	0.000969	0	0.000969	0.000742	0.000742	0.000742	0.000742	0	0	0	-7.71e-06	0.000969	0	0.00255	0.000969	0	0	0.000969	-0.000742	0	0	0.0169	0.0169	0.00742	0.0036	0.00742	0.0148	0.00742	0.0136	0.000269	0.000269	0.00171	0.00171	0.00371	0.00742	0.00742	0.00355	0.00129
41	0	985	0.0103	0	0	0.000204	0.0103	0	0	0	0	0	0.65	0	0.639	0.639	0.639	0.639	0	0	0	-0.000527	0	0.65	0.704	0.65	0	0	0	-0.639	0	-0.65	34.9	34.3	6.23	9.35	6.23	12.5	6.23	9.35	0.00818	0.00818	1.29	1.29	3.12	6.23	6.23	3.11	1.04
41	1	986	0.00961	0	0	0.000206	0.00961	0	0	0	0	0	0	0.599	0.589	0.589	0.589	0.589	0	0.599	0	-0.000501	0	0.599	0.65	0	0.599	0.599	0.599	-0.589	0	-0.599	32.6	32	5.93	2.96	5.93	11.9	5.93	10.9	0.00767	0.00767	0.589	0.589	2.96	5.93	5.93	2.96	0.989
41	2	987	0.00899	0	0	0.000209	0.00899	0	0	0	0	0	0.0377	0	0.0284	0.0284	0	0	0.0284	0.0377	0.000474	0	0	0.0372	0.0868	0	0.0377	0.0377	0.0377	0	0	-0.0372	0.0777	0.0405	2.56	2.25	2.56	5.11	2.56	4.36	0.00721	0.00721	0	0	1.28	2.56	2.56	1.27	0.427
41	3	988	0.00847	0	0	0.000211	0.00847	0	0	0	0	0	0	0.0445	0.0357	0.0357	0.0357	0.0357	0	0.0445	0	-0.000451	0	0.0445	0.0814	0	0.0445	0.0445	0.0445	-0.0357	0	-0.0445	0.0917	0.0473	5.59	7.05	5.59	11.2	5.59	8.83	0.00682	0.00682	0.0357	0.0357	2.79	5.59	5.59	4.29	0.434
41	4	989	0.00807	0	0	0.000213	0.00807	0	0	0	0	0	0.595	0	0.586	0.586	0	0	0.586	0	0	-0.000433	0	0.595	0.639	0.595	0	0	0	0	0	-0.595	34.4	33.8	5.89	8.84	5.89	11.8	5.89	8.84	0.00651	0.00651	0.595	0.595	2.95	5.89	5.89	2.94	0.983
41	5	990	0.00781	0	0	0.000216	0.00781	0	0	0	0	0	0	0.0465	0.0383	0.0383	0	0	0.0383	0	0	-0.000421	0	0.0465	0.0807	0.0465	0	0	0	0	0	-0.0465	0.0955	0.049	6.13	7.96	6.13	12.3	6.13	9.62	0.00632	0.00632	0.0465	0.0465	3.07	6.13	6.13	4.83	0.435
41	6	991	0.00771	0	0	0.000218	0.00771	0	0	0	0	0	0.0468	0	0.0387	0.0387	0.0387	0.0387	0	0.0468	0	-0.000417	0	0.0468	0.081	0	0.0468	0.0468	0.0468	-0.0387	0	-0.0468	0.0939	0.0472	2.61	2.54	2.61	5.21	2.61	4.36	0.00625	0.00625	0.0387	0.0387	1.3	2.61	2.61	1.3	0.435
41	7	992	0.00777	0	0	0.00022	0.00777	0	0	0	0	0	0.0448	0	0.0366	0.0366	0.0366	0.0366	0	0	0	-0.000421	0	0.0448	0.083	0.0448	0	0	0	-0.0366	0	-0.0448	0.566	0.521	7.71	11.6	7.71	15.4	7.71	11.6	0.0063	0.0063	0.0813	0.0813	3.85	7.71	7.71	6.41	0.433
41	8	993	0.00798	0	0	0.000222	0.00798	0	0	0	0	0	0	0.877	0.868	0.868	0.868	0.868	0	0	0	-0.000433	0	0.877	0.914	0.877	0	0	0	-0.868	0	-0.877	1.95	1.07	7.59	11.4	7.59	15.2	7.59	11.4	0.00647	0.00647	1.74	1.74	3.79	7.59	7.59	3.79	1.27
41	9	994	0.00832	0	0	0.000224	0.00832	0	0	0	0	0	0.042	0	0.0332	0.0332	0.0332	0.0332	0	0.042	0	-0.000452	0	0.042	0.0846	0	0.042	0.042	0.042	-0.0332	0	-0.042	0.549	0.507	8.14	12.2	8.14	16.3	8.14	12.2	0.00675	0.00675	0.0332	0.0332	4.07	8.14	8.14	6.85	0.431
41	10	995	0.00877	0	0	0.000227	0.00877	0	0	0	0	0	0.0382	0	0.029	0.029	0.029	0.029	0	0.0382	0	-0.000476	0	0.0382	0.0904	0	0.0382	0.0382	0.0382	-0.029	0	-0.0382	30	30	2.56	2.26	2.56	5.12	2.56	4.37	0.00711	0.00711	0.029	0.029	1.28	2.56	2.56	1.28	0.428
41	11	996	0.0093	0	0	0.00023	0.0093	0	0	0	0	0	0.0357	0	0.0259	0.0259	0.0259	0.0259	0	0.0357	0	-0.000504	0	0.0357	0.0899	0	0.0357	0.0357	0.0357	-0.0259	0	-0.0357	0.0928	0.0572	2.55	2.18	2.55	5.1	2.55	4.37	0.00753	0.00753	0.0259	0.0259	1.27	2.55	2.55	1.27	0.426
41	12	997	-0.000186	0	0	0.000232	-0.000186	0	0	0	0	0	0.000141	0	9.66e-05	9.66e-05	9.66e-05	9.66e-05	0	0	0	-2.25e-06	0	0.000141	0.00454	0.000141	0	0	0	-9.66e-05	0.00225	-0.000141	0.0209	0.0207	0.00105	0.00157	0.00105	0.00209	0.00105	0.00157	3.41e-05	3.41e-05	0.000238	0.000238	0.000523	0.00105	0.00105	0.00051	0.000178
41	13	998	0.00024	0	0	0.000232	0.00024	0	0	0.00105	0.00105	0.00105	0.00105	0	0.000766	0.000766	0.000766	0.000766	0	0.00105	0	-1.04e-05	0	0.00105	0.00566	0	0.00105	0.00105	0.0021	-0.000766	0.00151	-0.00105	0.0436	0.0425	0.00813	0.000222	0.00813	0.0163	0.00813	0.0162	0.000317	0.000317	0.000766	0.000766	0.00406	0.00813	0.00813	0.00388	0.00142
41	14	999	0.000538	0	0	0.000231	0.000538	0	0	0	0	0	0.00182	0	0.00129	0.00129	0	0	0.00129	0.00182	2.15e-05	0	0	0.0018	0.00683	0	0.00182	0.00182	0.00182	0	0	-0.0018	0.0473	0.0455	0.014	0.0211	0.014	0.0281	0.014	0.0211	0.000538	0.000538	0	0	0.00702	0.014	0.014	0.00674	0.00244
41	15	1000	0.000776	0	0	0.000231	0.000776	0	0	0.00107	0.00107	0.00107	0	0.00342	0.00264	0.00264	0.00264	0.00264	0	0.00342	0	-3.46e-05	0	0.00342	0.009	0	0.00342	0.00342	0.00449	-0.00264	0	-0.00342	0.0661	0.0627	0.0246	0.037	0.0246	0.0493	0.0246	0.037	0.000731	0.000731	0.00264	0.00264	0.0123	0.0246	0.0246	0.0119	0.00425
41	16	1000	0.000948	0	0	0.000231	0.000948	0	0	0	0	0	0	0.00307	0.00208	0.00208	0.00208	0.00208	0	0.00307	0	-4.67e-05	0	0.00307	0.00918	0	0.00307	0.00307	0.00307	-0.00208	0	-0.00307	0.0565	0.0534	0.0236	0.0116	0.0236	0.0473	0.0236	0.0434	0.000879	0.000879	0.00208	0.00208	0.0118	0.0236	0.0236	0.0115	0.00406
41	17	1000	0.00105	0	0	0.000231	0.00105	0	0	0	0	0	0.00343	0	0.00228	0.00228	0.00228	0.00228	0	0.00343	0	-5.54e-05	0.00343	0	0.00552	0	0.00343	0.00343	0.00343	-0.00228	0	0	0.0772	0.0772	0.0263	0.000573	0.0263	0.0526	0.0263	0.0524	0.00097	0.00097	0.00228	0.00228	0.0132	0.0263	0.0263	0.0128	0.00451
41	18	1000	0.00107	0	0	0.000231	0.00107	0	0	0	0	0	0.0045	0	0.00329	0.00329	0.00329	0.00329	0	0.0045	0	-5.97e-05	0	0.0045	0.0119	0	0.0045	0.0045	0.0045	-0.00329	0.00357	-0.0045	0.123	0.118	0.0326	0.0489	0.0326	0.0652	0.0326	0.0489	0.000997	0.000997	0.00329	0.00329	0.0163	0.0326	0.0326	0.0158	0.0056
41	19	1000	0.00101	0	0	0.000231	0.00101	0	0	0	0	0	0	0.0109	0.00969	0.00969	0.00969	0.00969	0	0	0	-5.89e-05	0.0109	0	0.0172	0.0109	0	0	0	-0.00969	0.00783	0	0.0684	0.0684	0.0706	0.0228	0.0706	0.141	0.0706	0.134	0.000959	0.000959	0.0206	0.0206	0.0353	0.0706	0.0706	0.0348	0.0119
41	20	1010	0.000879	0	0	0.000231	0.000879	0	0	0	0	0	0	0.00307	0.00201	0.00201	0.00201	0.00201	0	0.00307	0	-5.29e-05	0.00307	0	0.0086	0	0.00307	0.00307	0.00307	-0.00201	0	0	0.0524	0.0524	0.0235	0.00918	0.0235	0.047	0.0235	0.0439	0.000858	0.000858	0.00201	0.00201	0.0117	0.0235	0.0235	0.0114	0.00401
41	21	1010	0.000683	0	0	0.00023	0.000683	0	0	0	0	0	0	0.00252	0.00167	0.00167	0.00167	0.00167	0	0.00252	0	-4.18e-05	0.00252	0	0.00697	0	0.00252	0.00252	0.00252	-0.00167	0	0	0.0427	0.0427	0.0193	0.00759	0.0193	0.0385	0.0193	0.036	0.0007	0.0007	0.00167	0.00167	0.00963	0.0193	0.0193	0.00938	0.00329
41	22	1010	0.000437	0	0	0.00023	0.000437	0	0	1.82e-05	1.82e-05	1.82e-05	0	0.00172	0.00117	0.00117	0.00117	0.00117	0	0.00172	0	-2.6e-05	0.00172	0	0.00484	0	0.00172	0.00172	0.00174	-0.00117	0	0	0.0303	0.0303	0.0133	0.00545	0.0133	0.0266	0.0133	0.0248	0.000496	0.000496	0.00117	0.00117	0.00666	0.0133	0.0133	0.00645	0.00229
41	23	1010	0.000176	0	0	0.000229	0.000176	0	0	4.87e-05	4.87e-05	4.87e-05	0	0.000827	0.00064	0.00064	0.00064	0.00064	0	0	0	-4.7e-06	0.000827	0	0.00241	0.000827	0	0	4.87e-05	-0.00064	0	0	0.016	0.016	0.00656	0.00319	0.00656	0.0131	0.00656	0.0121	0.000264	0.000264	0.00147	0.00147	0.00328	0.00656	0.00656	0.0031	0.00115
42	0	1010	0.0107	0	0	0.000229	0.0107	0	0	0	0	0	0.0362	0	0.0253	0.0253	0	0	0.0253	0.0362	0	-0.000549	0	0.0362	0.0939	0	0.0362	0.0362	0.0362	0	0	-0.0362	0.0752	0.039	2.56	1.9	2.56	5.12	2.56	4.48	0.00862	0.00862	0	0	1.28	2.56	2.56	1.28	0.427
42	1	1010	0.00976	0	0	0.000232	0.00976	0	0	0	0	0	0	0.713	0.703	0.703	0.703	0.703	0	0.713	0	-0.000508	0	0.713	0.766	0	0.713	0.713	0.713	-0.703	0	-0.713	35.4	34.6	6.61	9.92	6.61	13.2	6.61	9.92	0.00787	0.00787	0.703	0.703	3.31	6.61	6.61	3.3	1.1
42	2	1010	0.00894	0	0	0.000235	0.00894	0	0	0	0	0	0	0.0395	0.0303	0.0303	0	0	0.0303	0.0395	0	-0.000472	0.0395	0	0.0845	0	0.0395	0.0395	0.0395	0	0	0	0.517	0.517	2.57	3.85	2.57	5.14	2.57	3.85	0.00725	0.00725	0	0	1.28	2.57	2.57	1.28	0.429
42	3	1010	0.00829	0	0	0.000238	0.00829	0	0	0	0	0	0.724	0	0.715	0.715	0	0	0.715	0.724	0	-0.000442	0	0.724	0.77	0	0.724	0.724	0.724	0	0	-0.724	35.3	34.6	6.67	10	6.67	13.3	6.67	10	0.00676	0.00676	0	0	3.34	6.67	6.67	3.33	1.11
42	4	1010	0.00781	0	0	0.00024	0.00781	0	0	0	0	0	0.0436	0	0.0354	0.0354	0.0354	0.0354	0	0.0436	0	-0.00042	0	0.0436	0.0846	0	0.0436	0.0436	0.0436	-0.0354	0	-0.0436	0.0926	0.049	2.59	2.51	2.59	5.18	2.59	4.34	0.00638	0.00638	0.0354	0.0354	1.29	2.59	2.59	1.29	0.432
42	5	1010	0.00749	0	0	0.000242	0.00749	0	0	0	0	0	0	0.0483	0.0404	0.0404	0.0404	0.0404	0	0.0483	0	-0.000405	0	0.0483	0.081	0	0.0483	0.0483	0.0483	-0.0404	0	-0.0483	0.541	0.492	6.05	9.07	6.05	12.1	6.05	9.07	0.00614	0.00614	0.0404	0.0404	3.02	6.05	6.05	4.74	0.437
42	6	1020	0.00735	0	0	0.000245	0.00735	0	0	0	0	0	0	0.0458	0.0381	0.0381	0.0381	0.0381	0	0	0	-0.000399	0.0458	0	0.0842	0.0458	0	0	0	-0.0381	0	0	0.445	0.445	6.33	9.5	6.33	12.7	6.33	9.5	0.00604	0.00604	0.0839	0.0839	3.17	6.33	6.33	5.03	0.434
42	7	1020	0.00738	0	0	0.000247	0.00738	0	0	0	0	0	0	0.0456	0.0378	0.0378	0	0	0.0378	0.0456	0	-0.000402	0	0.0456	0.0845	0	0.0456	0.0456	0.0456	0	0	-0.0456	0.095	0.0494	6.08	7.92	6.08	12.2	6.08	9.52	0.00607	0.00607	0	0	3.04	6.08	6.08	4.78	0.434
42	8	1020	0.00757	0	0	0.000249	0.00757	0	0	0	0	0	0.0435	0	0.0355	0.0355	0.0355	0.0355	0	0.0435	0	-0.000413	0.0435	0	0.0863	0	0.0435	0.0435	0.0435	-0.0355	0	0	0.515	0.515	5.91	8.87	5.91	11.8	5.91	8.87	0.00623	0.00623	0.0355	0.0355	2.96	5.91	5.91	4.62	0.432
42	9	1020	0.00789	0	0	0.000252	0.00789	0	0	0	0	0	0.0424	0	0.0341	0.0341	0.0341	0.0341	0	0.0424	0	-0.00043	0	0.0424	0.0866	0	0.0424	0.0424	0.0424	-0.0341	0	-0.0424	30.5	30.5	5.81	8.71	5.81	11.6	5.81	8.71	0.00649	0.00649	0.0341	0.0341	2.9	5.81	5.81	4.51	0.431
42	10	1020	0.00833	0	0	0.000254	0.00833	0	0	0	0	0	0.0459	0	0.0371	0.0371	0.0371	0.0371	0	0	0	-0.000454	0	0.0459	0.0821	0.0459	0	0	0	-0.0371	0	-0.0459	0.079	0.0332	5.74	7.23	5.74	11.5	5.74	9.06	0.00685	0.00685	0.0829	0.0829	2.87	5.74	5.74	4.43	0.435
42	11	1020	0.00885	0	0	0.000257	0.00885	0	0	0	0	0	0.0407	0	0.0314	0.0314	0.0314	0.0314	0	0.0407	0	-0.000482	0	0.0407	0.0861	0	0.0407	0.0407	0.0407	-0.0314	0	-0.0407	0.0839	0.0432	2.58	2.34	2.58	5.15	2.58	4.37	0.00726	0.00726	0.0314	0.0314	1.29	2.58	2.58	1.28	0.43
42	12	1020	-0.000213	0	0	0.00026	-0.000213	0	0	0	0	0	0.000313	0	0.000269	0.000269	0.000269	0.000269	0	0.000313	0	-2.23e-06	0	0.000313	0.00107	0	0.000313	0.000313	0.000313	-0.000269	0.000672	-0.000313	0.00637	0.00606	0.00207	0.0031	0.00207	0.00413	0.00207	0.0031	3.41e-05	3.41e-05	0.000269	0.000269	0.00103	0.00207	0.00207	0.00101	0.00035
42	13	1020	0.000204	0	0	0.000259	0.000204	0	0	0	0	0	0	0.00113	0.00086	0.00086	0.00086	0.00086	0	0.00113	0	-9.54e-06	0	0.00113	0.00327	0	0.00113	0.00113	0.00113	-0.00086	0.000622	-0.00113	0.0261	0.025	0.00857	0.0128	0.00857	0.0171	0.00857	0.0128	0.00031	0.00031	0.00086	0.00086	0.00428	0.00857	0.00857	0.00409	0.00149
42	14	1020	0.000494	0	0	0.000259	0.000494	0	0	0	0	0	0.00176	0	0.00127	0.00127	0.00127	0.00127	0	0.00176	0	-1.93e-05	0	0.00176	0.00505	0	0.00176	0.00176	0.00176	-0.00127	0	-0.00176	0.0385	0.0367	0.0136	0.0204	0.0136	0.0272	0.0136	0.0204	0.000524	0.000524	0.00127	0.00127	0.0068	0.0136	0.0136	0.00651	0.00236
42	15	1020	0.000723	0	0	0.000258	0.000723	0	0	0	0	0	0.00301	0	0.00228	0.00228	0.00228	0.00228	0	0	0	-3.11e-05	0	0.00301	0.00794	0.00301	0	0	0	-0.00228	0.00168	-0.00301	0.0866	0.0835	0.0222	0.0333	0.0222	0.0445	0.0222	0.0333	0.000709	0.000709	0.00529	0.00529	0.0111	0.0222	0.0222	0.0108	0.00382
42	16	1020	0.000888	0	0	0.000258	0.000888	0	0	0.01	0.01	0.01	0	0.01	0.0091	0.0091	0	0	0.0091	0	0	-4.25e-05	0.01	0	0.0159	0.01	0	0	0.01	0	0.000641	0	0.0869	0.0869	0.065	0.0975	0.065	0.13	0.065	0.0975	0.000852	0.000852	0.01	0.01	0.0325	0.065	0.065	0.032	0.011
42	17	1030	0.000984	0	0	0.000258	0.000984	0	0	0	0	0	0.00401	0	0.00294	0.00294	0	0	0.00294	0.00401	0	-5.08e-05	0	0.00401	0.00974	0	0.00401	0.00401	0.00401	0	0	-0.00401	0.0727	0.0687	0.0297	0.0445	0.0297	0.0593	0.0297	0.0445	0.00094	0.00094	0	0	0.0148	0.0297	0.0297	0.0145	0.00507
42	18	1030	0.001	0	0	0.000258	0.001	0	0	0	0	0	0	0.00389	0.00276	0.00276	0.00276	0.00276	0	0.00389	0	-5.49e-05	0.00389	0	0.00979	0	0.00389	0.00389	0.00389	-0.00276	0	0	0.0587	0.0587	0.0291	0.0109	0.0291	0.0583	0.0291	0.0546	0.000967	0.000967	0.00276	0.00276	0.0146	0.0291	0.0291	0.0142	0.00497
42	19	1030	0.000949	0	0	0.000258	0.000949	0	0	0	0	0	0	0.00373	0.00262	0.00262	0	0	0.00262	0	0	-5.41e-05	0.00373	0	0.0094	0.00373	0	0	0	0	0	0	0.0565	0.0565	0.0279	0.0103	0.0279	0.0558	0.0279	0.0524	0.000931	0.000931	0.00373	0.00373	0.014	0.0279	0.0279	0.0136	0.00477
42	20	1030	0.000822	0	0	0.000257	0.000822	0	0	0.00106	0.00106	0.00106	0	0.00418	0.00319	0.00319	0.00319	0.00319	0	0	0	-4.83e-05	0	0.00418	0.00925	0.00418	0	0	0.00106	-0.00319	0	-0.00418	0.0546	0.0504	0.0298	0.011	0.0298	0.0596	0.0298	0.0559	0.000833	0.000833	0.00737	0.00737	0.0149	0.0298	0.0298	0.0145	0.00511
42	21	1030	0.000634	0	0	0.000257	0.000634	0	0	0	0	0	0.00239	0	0.0016	0.0016	0.0016	0.0016	0	0.00239	0	-3.76e-05	0	0.00239	0.00651	0	0.00239	0.00239	0.00239	-0.0016	0	-0.00239	0.0515	0.0491	0.0184	0.0276	0.0184	0.0368	0.0184	0.0276	0.00068	0.00068	0.0016	0.0016	0.00921	0.0184	0.0184	0.00895	0.00316
42	22	1030	0.000399	0	0	0.000257	0.000399	0	0	0	0	0	0.00203	0	0.00153	0.00153	0.00153	0.00153	0	0	0	-2.24e-05	0	0.00203	0.0053	0.00203	0	0	0	-0.00153	0	-0.00203	0.0556	0.0536	0.0151	0.0227	0.0151	0.0302	0.0151	0.0227	0.000482	0.000482	0.00356	0.00356	0.00756	0.0151	0.0151	0.00734	0.00259
42	23	1030	0.000152	0	0	0.000256	0.000152	0	0	0	0	0	0.0011	0	0.000963	0.000963	0	0	0.000963	0.0011	1.31e-06	0	0	0.0011	0.00287	0	0.0011	0.0011	0.0011	0	4.82e-05	-0.0011	0.0273	0.0262	0.0082	0.000752	0.0082	0.0164	0.0082	0.0162	0.000257	0.000257	0	0	0.0041	0.0082	0.0082	0.00391	0.00143
43	0	1030	0.00988	0	0	0.000255	0.00988	0	0	0	0	0	0.0369	0	0.027	0.027	0.027	0.027	0	0.0369	0	-0.000502	0	0.0369	0.0858	0	0.0369	0.0369	0.0369	-0.027	0	-0.0369	0.0661	0.0292	2.56	2.25	2.56	5.12	2.56	4.37	0.00802	0.00802	0.027	0.027	1.28	2.56	2.56	1.28	0.427
43	1	1030	0.00904	0	0	0.000259	0.00904	0	0	0	0	0	0	0.0393	0.03	0.03	0.03	0.03	0	0	0	-0.000469	0.0393	0	0.0864	0.0393	0	0	0	-0.03	0	0	0.578	0.578	5.85	8.77	5.85	11.7	5.85	8.77	0.00739	0.00739	0.0693	0.0693	2.92	5.85	5.85	4.56	0.429
43	2	1030	0.00832	0	0	0.000262	0.00832	0	0	0	0	0	0.0451	0	0.0365	0.0365	0.0365	0.0365	0	0	0	-0.000439	0	0.0451	0.0829	0.0451	0	0	0	-0.0365	0	-0.0451	0.581	0.536	2.6	3.9	2.6	5.2	2.6	3.9	0.00684	0.00684	0.0816	0.0816	1.3	2.6	2.6	1.3	0.434
43	3	1040	0.00773	0	0	0.000264	0.00773	0	0	0	0	0	0.0426	0	0.0345	0.0345	0.0345	0.0345	0	0.0426	0	-0.000413	0	0.0426	0.0873	0	0.0426	0.0426	0.0426	-0.0345	0	-0.0426	0.568	0.525	2.58	3.87	2.58	5.16	2.58	3.87	0.00639	0.00639	0.0345	0.0345	1.29	2.58	2.58	1.29	0.431
43	4	1040	0.00729	0	0	0.000267	0.00729	0	0	0	0	0	0.617	0	0.61	0.61	0.61	0.61	0	0	0	-0.000393	0	0.617	0.659	0.617	0	0	0	-0.61	0	-0.617	34.5	33.9	6.03	9.04	6.03	12.1	6.03	9.04	0.00605	0.00605	1.23	1.23	3.01	6.03	6.03	3.01	1.01
43	5	1040	0.007	0	0	0.000269	0.007	0	0	0	0	0	0	0.0462	0.0388	0.0388	0.0388	0.0388	0	0	0	-0.00038	0	0.0462	0.086	0.0462	0	0	0	-0.0388	0	-0.0462	30.1	30	2.6	2.58	2.6	5.2	2.6	4.34	0.00583	0.00583	0.0849	0.0849	1.3	2.6	2.6	1.3	0.434
43	6	1040	0.00688	0	0	0.000271	0.00688	0	0	0	0	0	0.595	0	0.588	0.588	0.588	0.588	0	0	0	-0.000376	0	0.595	0.628	0.595	0	0	0	-0.588	0	-0.595	4.31	3.71	5.9	8.84	5.9	11.8	5.9	8.84	0.00574	0.00574	1.18	1.18	2.95	5.9	5.9	2.94	0.983
43	7	1040	0.00692	0	0	0.000274	0.00692	0	0	0	0	0	0.661	0	0.654	0.654	0.654	0.654	0	0	0	-0.000379	0	0.661	0.694	0.661	0	0	0	-0.654	0.489	-0.661	2.09	1.43	6.29	9.43	6.29	12.6	6.29	9.43	0.00578	0.00578	1.31	1.31	3.14	6.29	6.29	3.14	1.05
43	8	1040	0.00711	0	0	0.000276	0.00711	0	0	0	0	0	0.307	0	0.299	0.299	0.299	0.299	0	0	0	-0.00039	0	0.307	0.341	0.307	0	0	0	-0.299	0	-0.307	0.614	0.307	6.6	3.92	6.6	13.2	6.6	11.9	0.00594	0.00594	0.606	0.606	3.3	6.6	6.6	4.52	0.695
43	9	1040	0.00744	0	0	0.000278	0.00744	0	0	0	0	0	0.67	0	0.662	0.662	0.662	0.662	0	0	0	-0.000408	0	0.67	0.713	0.67	0	0	0	-0.662	0	-0.67	34.9	34.2	6.34	9.52	6.34	12.7	6.34	9.52	0.00621	0.00621	1.33	1.33	3.17	6.34	6.34	3.17	1.06
43	10	1040	0.00787	0	0	0.000281	0.00787	0	0	0	0	0	0.0298	0.0131	0.0345	0.0345	0.0345	0.0345	0	0	0	-0.000431	0	0.0429	0.0876	0.0429	0	0	0	-0.0345	0	-0.0429	0.0947	0.0518	2.58	2.42	2.58	5.17	2.58	4.36	0.00657	0.00657	0.0775	0.0775	1.29	2.58	2.58	1.29	0.432
43	11	1040	0.00838	0	0	0.000284	0.00838	0	0	0	0	0	0.0461	0	0.0372	0.0372	0	0	0.0372	0	0	-0.000459	0	0.0461	0.0832	0.0461	0	0	0	0	0	-0.0461	0.591	0.544	2.61	3.91	2.61	5.21	2.61	3.91	0.00698	0.00698	0.0461	0.0461	1.3	2.61	2.61	1.3	0.435
43	12	1050	-0.00024	0	0	0.000287	-0.00024	0	0	0	0	0	0	0.00014	9.58e-05	9.58e-05	0	0	9.58e-05	0	0	-2.22e-06	0	0.00014	0.00196	0.00014	0	0	0	0	0	-0.00014	0.00198	0.00184	0.00139	0.000776	0.00139	0.00278	0.00139	0.00252	3.4e-05	3.4e-05	0.00014	0.00014	0.000695	0.00139	0.00139	0.000857	0.000177
43	13	1050	0.000166	0	0	0.000286	0.000166	0	0	0.00369	0.00369	0.00369	0	0.00445	0.0042	0.0042	0.0042	0.0042	0	0.00445	0	-8.56e-06	0.00445	0	0.00726	0	0.00445	0.00445	0.00815	-0.0042	0	0	0.0289	0.0289	0.0284	0.0426	0.0284	0.0568	0.0284	0.0426	0.000302	0.000302	0.0042	0.0042	0.0142	0.0284	0.0284	0.014	0.00481
43	14	1050	0.000442	0	0	0.000286	0.000442	0	0	0	0	0	0.00242	0	0.00197	0.00197	0.00197	0.00197	0	0.00242	0	-1.67e-05	0	0.00242	0.00338	0	0.00242	0.00242	0.00242	-0.00197	0.000496	-0.00242	0.0494	0.0469	0.0174	0.026	0.0174	0.0347	0.0174	0.026	0.000504	0.000504	0.00197	0.00197	0.00868	0.0174	0.0174	0.00834	0.003
43	15	1050	0.000666	0	0	0.000285	0.000666	0	0	0	0	0	0	0.00278	0.00212	0.00212	0.00212	0.00212	0	0.00278	0	-2.71e-05	0.00278	0	0.0075	0	0.00278	0.00278	0.00278	-0.00212	0	0	0.0406	0.0406	0.0205	0.00897	0.0205	0.0411	0.0205	0.0381	0.000683	0.000683	0.00212	0.00212	0.0103	0.0205	0.0205	0.00985	0.00356
43	16	1050	0.000826	0	0	0.000285	0.000826	0	0	0	0	0	0	0.00529	0.00443	0.00443	0.00443	0.00443	0	0.00529	0	-3.77e-05	0.00529	0	0.0106	0	0.00529	0.00529	0.00529	-0.00443	0	0	0.0509	0.0509	0.0364	0.0109	0.0364	0.0728	0.0364	0.0692	0.000821	0.000821	0.00443	0.00443	0.0182	0.0364	0.0364	0.0177	0.00623
43	17	1050	0.000918	0	0	0.000285	0.000918	0	0	0	0	0	0	0.00316	0.00217	0.00217	0.00217	0.00217	0	0	0	-4.56e-05	0	0.00316	0.00891	0.00316	0	0	0	-0.00217	0	-0.00316	0.0597	0.0566	0.0244	0.00887	0.0244	0.0488	0.0244	0.0458	0.000907	0.000907	0.00533	0.00533	0.0122	0.0244	0.0244	0.0118	0.00419
43	18	1050	0.000938	0	0	0.000284	0.000938	0	0	0	0	0	0.00437	0	0.00332	0.00332	0.00332	0.00332	0	0.00437	0	-4.95e-05	0	0.00437	0.0102	0	0.00437	0.00437	0.00437	-0.00332	0	-0.00437	0.0604	0.0561	0.0316	0.0116	0.0316	0.0631	0.0316	0.0593	0.000934	0.000934	0.00332	0.00332	0.0158	0.0316	0.0316	0.0153	0.00543
43	19	1050	0.000885	0	0	0.000284	0.000885	0	0	0	0	0	0	0.00509	0.00406	0.00406	0.00406	0.00406	0	0.00509	0	-4.88e-05	0.00509	0	0.0107	0	0.00509	0.00509	0.00509	-0.00406	0	0	0.0553	0.0553	0.0357	0.011	0.0357	0.0713	0.0357	0.0677	0.000899	0.000899	0.00406	0.00406	0.0178	0.0357	0.0357	0.0174	0.0061
43	20	1050	0.000765	0	0	0.000284	0.000765	0	0	0	0	0	0	0.00364	0.00273	0.00273	0.00273	0.00273	0	0	0	-4.33e-05	0.00364	0	0.00858	0.00364	0	0	0	-0.00273	0	0	0.0484	0.0484	0.0264	0.00969	0.0264	0.0529	0.0264	0.0496	0.000805	0.000805	0.00636	0.00636	0.0132	0.0264	0.0264	0.0128	0.00455
43	21	1050	0.000585	0	0	0.000284	0.000585	0	0	5.14e-05	5.14e-05	5.14e-05	0	0.00506	0.00434	0.00434	0.00434	0.00434	0	0	0	-3.3e-05	0.00506	0	0.00906	0.00506	0	0	5.14e-05	-0.00434	0	0	0.0417	0.0417	0.0341	0.00798	0.0341	0.0683	0.0341	0.0656	0.000657	0.000657	0.0094	0.0094	0.0171	0.0341	0.0341	0.0167	0.00581
43	22	1060	0.000362	0	0	0.000283	0.000362	0	0	0	0	0	0.00208	0	0.00164	0.00164	0.00164	0.00164	0	0.00208	0	-1.78e-05	0	0.00208	0.00528	0	0.00208	0.00208	0.00208	-0.00164	5.06e-05	-0.00208	0.0517	0.0496	0.0152	0.0229	0.0152	0.0305	0.0152	0.0229	0.000465	0.000465	0.00164	0.00164	0.00762	0.0152	0.0152	0.00733	0.00264
43	23	1060	0.000119	0	0	0.000282	0.000119	0	0	0	0	0	0.00101	0	0.000891	0.000891	0	0	0.000891	0	0	0	0	0.00101	0.0024	0.00101	0	0	0	0	0	-0.00101	0.0161	0.0151	0.00754	0.0033	0.00754	0.0151	0.00754	0.014	0.000247	0.000247	0.00101	0.00101	0.00377	0.00754	0.00754	0.00356	0.00133
44	0	1060	0.00945	0	0	0.000281	0.00945	0	0	0	0	0	0	0.0388	0.0294	0.0294	0	0	0.0294	0.0388	0	-0.000475	0.0388	0	0.0861	0	0.0388	0.0388	0.0388	0	0	0	0.541	0.541	6.46	9.68	6.46	12.9	6.46	9.68	0.00776	0.00776	0	0	3.23	6.46	6.46	5.17	0.429
44	1	1060	0.0086	0	0	0.000285	0.0086	0	0	0	0	0	0	0.0453	0.0365	0.0365	0	0	0.0365	0	0	-0.000444	0.0453	0	0.0825	0.0453	0	0	0	0	0	0	0.0631	0.0631	6.3	8.13	6.3	12.6	6.3	9.89	0.00712	0.00712	0.0453	0.0453	3.15	6.3	6.3	5	0.435
44	2	1060	0.00788	0	0	0.000288	0.00788	0	0	0	0	0	0.0444	0	0.0363	0.0363	0.0363	0.0363	0	0.0444	0	-0.000415	0.0444	0	0.0858	0	0.0444	0.0444	0.0444	-0.0363	0	0	0.0637	0.0637	2.59	2.53	2.59	5.19	2.59	4.34	0.00657	0.00657	0.0363	0.0363	1.3	2.59	2.59	1.29	0.433
44	3	1060	0.0073	0	0	0.000291	0.0073	0	0	0	0	0	0.68	0	0.672	0.672	0.672	0.672	0	0	0	-0.00039	0	0.68	0.722	0.68	0	0	0	-0.672	0	-0.68	35	34.3	6.4	9.61	6.4	12.8	6.4	9.61	0.00612	0.00612	1.35	1.35	3.2	6.4	6.4	3.2	1.07
44	4	1060	0.00686	0	0	0.000293	0.00686	0	0	0	0	0	0.0488	0	0.0416	0.0416	0.0416	0.0416	0	0	0	-0.000371	0	0.0488	0.0848	0.0488	0	0	0	-0.0416	0	-0.0488	0.515	0.466	2.62	3.92	2.62	5.23	2.62	3.92	0.00578	0.00578	0.0904	0.0904	1.31	2.62	2.62	1.31	0.437
44	5	1060	0.00657	0	0	0.000295	0.00657	0	0	0	0	0	0	0.0497	0.0427	0.0427	0	0	0.0427	0	0	-0.000358	0	0.0497	0.0849	0.0497	0	0	0	0	0	-0.0497	0.463	0.413	6.47	9.7	6.47	12.9	6.47	9.7	0.00556	0.00556	0.0497	0.0497	3.23	6.47	6.47	5.15	0.437
44	6	1060	0.00645	0	0	0.000298	0.00645	0	0	0	0	0	0.0488	0	0.0419	0.0419	0.0419	0.0419	0	0.0488	0	-0.000354	0	0.0488	0.0862	0	0.0488	0.0488	0.0488	-0.0419	0	-0.0488	0.0997	0.0509	6.33	8.23	6.33	12.7	6.33	9.91	0.00547	0.00547	0.0419	0.0419	3.16	6.33	6.33	5.02	0.437
44	7	1060	0.00649	0	0	0.0003	0.00649	0	0	0	0	0	0	0.0504	0.0435	0.0435	0	0	0.0435	0	0	-0.000357	0.0504	0	0.0847	0.0504	0	0	0	0	0	0	0.0833	0.0833	2.63	2.84	2.63	5.25	2.63	4.3	0.00551	0.00551	0.0504	0.0504	1.31	2.63	2.63	1.31	0.438
44	8	1070	0.00668	0	0	0.000302	0.00668	0	0	0	0	0	0.0482	0	0.0411	0.0411	0	0	0.0411	0	0	-0.000368	0.0482	0	0.0865	0.0482	0	0	0	0	0	0	0.475	0.475	6.18	9.27	6.18	12.4	6.18	9.27	0.00567	0.00567	0.0482	0.0482	3.09	6.18	6.18	4.87	0.436
44	9	1070	0.007	0	0	0.000305	0.007	0	0	0	0	0	0.0535	0	0.046	0.046	0.046	0.046	0	0.0535	0	-0.000386	0.0535	0	0.0847	0	0.0535	0.0535	0.0535	-0.046	0	0	0.0557	0.0557	6.14	8.07	6.14	12.3	6.14	9.6	0.00594	0.00594	0.046	0.046	3.07	6.14	6.14	4.82	0.442
44	10	1070	0.00743	0	0	0.000308	0.00743	0	0	0	0	0	0.633	0	0.625	0.625	0.625	0.625	0	0.633	0	-0.000409	0	0.633	0.676	0	0.633	0.633	0.633	-0.625	0	-0.633	32.6	32	6.12	3.07	6.12	12.2	6.12	11.2	0.00629	0.00629	0.625	0.625	3.06	6.12	6.12	3.06	1.02
44	11	1070	0.00793	0	0	0.00031	0.00793	0	0	0	0	0	0.0477	0	0.0392	0.0392	0.0392	0.0392	0	0	0	-0.000436	0	0.0477	0.0841	0.0477	0	0	0	-0.0392	0	-0.0477	0.0959	0.0483	2.61	2.51	2.61	5.23	2.61	4.39	0.00671	0.00671	0.0868	0.0868	1.31	2.61	2.61	1.3	0.437
44	12	1070	-0.000266	0	0	0.000314	-0.000266	0	0	0	0	0	0.000163	0	0.000119	0.000119	0.000119	0.000119	0	0	0	-2.19e-06	0.000163	0	0.0035	0.000163	0	0	0	-0.000119	0	0	0.00114	0.00114	0.00409	0.00277	0.00409	0.00818	0.00409	0.00725	3.41e-05	3.41e-05	0.000283	0.000283	0.00204	0.00409	0.00409	0.00349	0.000201
44	13	1070	0.000111	0	0	0.000313	0.000111	0	0	0	0	0	0.00122	0	0.001	0.001	0.001	0.001	0	0	0	-6.55e-06	0	0.00122	0.00521	0.00122	0	0	0	-0.001	3.63e-05	-0.00122	0.0401	0.0389	0.00893	0.0134	0.00893	0.0179	0.00893	0.0134	0.000283	0.000283	0.00222	0.00222	0.00447	0.00893	0.00893	0.00428	0.00155
44	14	1070	0.000386	0	0	0.000312	0.000386	0	0	0	0	0	0.00603	0	0.00564	0.00564	0	0	0.00564	0.00603	0	-1.36e-05	0	0.00603	0.0107	0	0.00603	0.00603	0.00603	0	0.00556	-0.00603	0.0503	0.0442	0.0389	0.0122	0.0389	0.0778	0.0389	0.0737	0.00048	0.00048	0	0	0.0195	0.0389	0.0389	0.0191	0.00659
44	15	1070	0.000605	0	0	0.000311	0.000605	0	0	0	0	0	0	0.00219	0.0016	0.0016	0.0016	0.0016	0	0.00219	0	-2.27e-05	0	0.00219	0.00692	0	0.00219	0.00219	0.00219	-0.0016	0	-0.00219	0.0424	0.0402	0.017	0.0073	0.017	0.034	0.017	0.0315	0.000653	0.000653	0.0016	0.0016	0.00849	0.017	0.017	0.00814	0.00295
44	16	1070	0.000762	0	0	0.000311	0.000762	0	0	0.000881	0.000881	0.000881	0	0.00544	0.00468	0.00468	0.00468	0.00468	0	0.00544	0	-3.19e-05	0.00544	0	0.0107	0	0.00544	0.00544	0.00632	-0.00468	0	0	0.0476	0.0476	0.0372	0.0127	0.0372	0.0744	0.0372	0.0701	0.000787	0.000787	0.00468	0.00468	0.0186	0.0372	0.0372	0.0181	0.00635
44	17	1070	0.000852	0	0	0.000311	0.000852	0	0	0.00285	0.00285	0.00285	0.00369	0	0.0028	0.0028	0.0028	0.0028	0	0	0	-3.95e-05	0	0.00369	0.00998	0.00369	0	0	0.00285	-0.0028	0	-0.00369	0.0918	0.0881	0.0274	0	0.0274	0.0548	0.0274	0.0548	0.000871	0.000871	0.00649	0.00649	0.0137	0.0274	0.0274	0.0133	0.0047
44	18	1080	0.000871	0	0	0.00031	0.000871	0	0	0	0	0	0.00497	0	0.00402	0.00402	0.00402	0.00402	0	0.00497	0	-4.34e-05	0	0.00497	0.0113	0	0.00497	0.00497	0.00497	-0.00402	0	-0.00497	0.0885	0.0836	0.035	0.00354	0.035	0.07	0.035	0.0688	0.000898	0.000898	0.00402	0.00402	0.0175	0.035	0.035	0.017	0.006
44	19	1080	0.000822	0	0	0.00031	0.000822	0	0	0	0	0	0	0.00365	0.00273	0.00273	0.00273	0.00273	0	0.00365	0	-4.28e-05	0	0.00365	0.00654	0	0.00365	0.00365	0.00365	-0.00273	0	-0.00365	0.0688	0.0651	0.0294	0.00269	0.0294	0.0588	0.0294	0.0579	0.000865	0.000865	0.00273	0.00273	0.0147	0.0294	0.0294	0.0155	0.00464
44	20	1080	0.000707	0	0	0.00031	0.000707	0	0	0	0	0	0	0.00571	0.00488	0.00488	0.00488	0.00488	0	0.00571	0	-3.77e-05	0.00571	0	0.0107	0	0.00571	0.00571	0.00571	-0.00488	0	0	0.0478	0.0478	0.0387	0.0104	0.0387	0.0775	0.0387	0.074	0.000774	0.000774	0.00488	0.00488	0.0194	0.0387	0.0387	0.0189	0.0066
44	21	1080	0.000535	0	0	0.000309	0.000535	0	0	0.00758	0.00758	0.00758	0.00758	0	0.00694	0.00694	0.00694	0.00694	0	0.00758	0	-2.78e-05	0	0.00758	0.0121	0	0.00758	0.00758	0.0152	-0.00694	0	-0.00758	0.0538	0.0462	0.0492	0.0149	0.0492	0.0983	0.0492	0.0933	0.000631	0.000631	0.00694	0.00694	0.0246	0.0492	0.0492	0.0242	0.00831
44	22	1080	0.000325	0	0	0.000309	0.000325	0	0	0	0	0	0.00199	0	0.00163	0.00163	0.00163	0.00163	0	0	0	-1.24e-05	0	0.00199	0.00519	0.00199	0	0	0	-0.00163	0.00123	-0.00199	0.0564	0.0544	0.0146	0.0219	0.0146	0.0292	0.0146	0.0219	0.000446	0.000446	0.00362	0.00362	0.00731	0.0146	0.0146	0.00701	0.00254
44	23	1080	8e-05	0	0	0.000308	8e-05	0	0	0	0	0	0.00102	0	0.000907	0.000907	0.000907	0.000907	0	0.00102	0	0	0	0.00102	0.00273	0	0.00102	0.00102	0.00102	-0.000907	0	-0.00102	0.0307	0.0297	0.00751	0.0113	0.00751	0.015	0.00751	0.0113	0.000234	0.000234	0.000907	0.000907	0.00375	0.00751	0.00751	0.00355	0.00132
45	0	1080	0.00908	0	0	0.000307	0.00908	0	0	0	0	0	0.0386	0	0.0295	0.0295	0.0295	0.0295	0	0.0386	0	-0.000451	0	0.0386	0.0892	0	0.0386	0.0386	0.0386	-0.0295	0	-0.0386	30.6	30.6	2.56	3.85	2.56	5.13	2.56	3.85	0.00755	0.00755	0.0295	0.0295	1.28	2.56	2.56	1.28	0.429
45	1	1080	0.00821	0	0	0.00031	0.00821	0	0	0	0	0	0.669	0	0.661	0.661	0.661	0.661	0	0	0	-0.000421	0	0.669	0.715	0.669	0	0	0	-0.661	0	-0.669	34.9	34.3	6.34	9.52	6.34	12.7	6.34	9.52	0.00689	0.00689	1.33	1.33	3.17	6.34	6.34	3.17	1.06
45	2	1080	0.00748	0	0	0.000313	0.00748	0	0	0	0	0	0.0497	0	0.042	0.042	0	0	0.042	0.0497	0	-0.000392	0	0.0497	0.0829	0	0.0497	0.0497	0.0497	0	0	-0.0497	0.0853	0.0356	2.62	2.68	2.62	5.25	2.62	4.36	0.00633	0.00633	0	0	1.31	2.62	2.62	1.31	0.438
45	3	1080	0.00689	0	0	0.000316	0.00689	0	0	0	0	0	0.0516	0	0.0444	0.0444	0	0	0.0444	0.0516	0	-0.000368	0	0.0516	0.083	0	0.0516	0.0516	0.0516	0	0	-0.0516	0.522	0.471	6.58	9.87	6.58	13.2	6.58	9.87	0.00587	0.00587	0	0	3.29	6.58	6.58	5.26	0.44
45	4	1090	0.00644	0	0	0.000319	0.00644	0	0	0	0	0	0.694	0	0.687	0.687	0.687	0.687	0	0	0	-0.000349	0	0.694	0.732	0.694	0	0	0	-0.687	0	-0.694	35	34.3	6.48	9.73	6.48	13	6.48	9.73	0.00552	0.00552	1.38	1.38	3.24	6.48	6.48	3.24	1.08
45	5	1090	0.00616	0	0	0.000321	0.00616	0	0	0	0	0	0	0.0498	0.0432	0.0432	0.0432	0.0432	0	0.0498	0	-0.000337	0.0498	0	0.0872	0	0.0498	0.0498	0.0498	-0.0432	0	0	0.0824	0.0824	6.42	8.54	6.42	12.8	6.42	10	0.0053	0.0053	0.0432	0.0432	3.21	6.42	6.42	5.11	0.437
45	6	1090	0.00603	0	0	0.000323	0.00603	0	0	0	0	0	0	0.0522	0.0457	0.0457	0	0	0.0457	0	0	-0.000332	0	0.0522	0.0853	0.0522	0	0	0	0	0	-0.0522	0.108	0.0554	2.63	2.94	2.63	5.27	2.63	4.28	0.00521	0.00521	0.0522	0.0522	1.32	2.63	2.63	1.31	0.44
45	7	1090	0.00606	0	0	0.000325	0.00606	0	0	0	0	0	0.687	0	0.681	0.681	0.681	0.681	0	0	0	-0.000336	0	0.687	0.714	0.687	0	0	0	-0.681	0.632	-0.687	2.38	1.69	6.94	10.4	6.94	13.9	6.94	10.4	0.00524	0.00524	1.37	1.37	3.47	6.94	6.94	3.71	1.07
45	8	1090	0.00625	0	0	0.000328	0.00625	0	0	0	0	0	0.0511	0	0.0444	0.0444	0.0444	0.0444	0	0.0511	0	-0.000346	0	0.0511	0.086	0	0.0511	0.0511	0.0511	-0.0444	0	-0.0511	0.102	0.0505	6.74	8.94	6.74	13.5	6.74	10.5	0.0054	0.0054	0.0444	0.0444	3.37	6.74	6.74	5.42	0.439
45	9	1090	0.00656	0	0	0.00033	0.00656	0	0	0	0	0	0	0.0486	0.0416	0.0416	0.0416	0.0416	0	0.0486	0	-0.000364	0	0.0486	0.0878	0	0.0486	0.0486	0.0486	-0.0416	0	-0.0486	0.124	0.0752	6.61	8.63	6.61	13.2	6.61	10.3	0.00567	0.00567	0.0416	0.0416	3.3	6.61	6.61	5.3	0.437
45	10	1090	0.00698	0	0	0.000333	0.00698	0	0	0	0	0	0.701	0	0.693	0.693	0	0	0.693	0	0	-0.000387	0	0.701	0.742	0.701	0	0	0	0	0	-0.701	35.1	34.4	6.53	9.79	6.53	13.1	6.53	9.79	0.00602	0.00602	0.701	0.701	3.26	6.53	6.53	3.26	1.09
45	11	1090	0.00748	0	0	0.000336	0.00748	0	0	0	0	0	0	0.0502	0.0422	0.0422	0.0422	0.0422	0	0	0	-0.000413	0.0502	0	0.0884	0.0502	0	0	0	-0.0422	0	0	0.533	0.533	6.48	9.72	6.48	13	6.48	9.72	0.00644	0.00644	0.0925	0.0925	3.24	6.48	6.48	5.16	0.439
45	12	1090	-0.000292	0	0	0.000339	-0.000292	0	0	0.0019	0.0019	0.0019	0	0.0019	0.00185	0.00185	0.00185	0.00185	0	0.0019	0	-2.16e-06	0	0.0019	0.00349	0	0.0019	0.0019	0.00379	-0.00185	0.000204	-0.0019	0.00682	0.00493	0.0116	0.0173	0.0116	0.0231	0.0116	0.0173	3.42e-05	3.42e-05	0.00185	0.00185	0.00578	0.0116	0.0116	0.00576	0.00193
45	13	1090	9.16e-05	0	0	0.000338	9.16e-05	0	0	0	0	0	0	0.00103	0.000815	0.000815	0	0	0.000815	0.00103	0	-6.18e-06	0	0.00103	0.00276	0	0.00103	0.00103	0.00103	0	0	-0.00103	0.0179	0.0169	0.00776	0.00378	0.00776	0.0155	0.00776	0.0143	0.000284	0.000284	0	0	0.00388	0.00776	0.00776	0.00367	0.00136
45	14	1100	0.000353	0	0	0.000337	0.000353	0	0	0.00107	0.00107	0.00107	0	0.00155	0.00118	0.00118	0.00118	0.00118	0	0	0	-1.17e-05	0	0.00155	0.00491	0.00155	0	0	0.00107	-0.00118	0	-0.00155	0.0315	0.03	0.012	0.00552	0.012	0.0241	0.012	0.0222	0.000473	0.000473	0.00273	0.00273	0.00602	0.012	0.012	0.00572	0.0021
45	15	1100	0.000558	0	0	0.000336	0.000558	0	0	0	0	0	0.00328	0	0.00275	0.00275	0.00275	0.00275	0	0.00328	0	-1.92e-05	0	0.00328	0.00801	0	0.00328	0.00328	0.00328	-0.00275	0	-0.00328	0.0774	0.0741	0.0233	0.035	0.0233	0.0467	0.0233	0.035	0.000634	0.000634	0.00275	0.00275	0.0117	0.0233	0.0233	0.0113	0.00403
45	16	1100	0.000707	0	0	0.000336	0.000707	0	0	0.00252	0.00252	0.00252	0.00341	0	0.00272	0.00272	0.00272	0.00272	0	0.00341	0	-2.7e-05	0	0.00341	0.00884	0	0.00341	0.00341	0.00592	-0.00272	0	-0.00341	0.0823	0.0789	0.0249	0.0373	0.0249	0.0497	0.0249	0.0373	0.00076	0.00076	0.00272	0.00272	0.0124	0.0249	0.0249	0.012	0.0043
45	17	1100	0.000792	0	0	0.000335	0.000792	0	0	0	0	0	0.00285	0	0.00205	0.00205	0.00205	0.00205	0	0.00285	0	-3.33e-05	0	0.00285	0.008	0	0.00285	0.00285	0.00285	-0.00205	0	-0.00285	0.0564	0.0535	0.0222	0.00708	0.0222	0.0444	0.0222	0.042	0.000839	0.000839	0.00205	0.00205	0.0111	0.0222	0.0222	0.0107	0.00383
45	18	1100	0.00081	0	0	0.000335	0.00081	0	0	0	0	0	0.00296	0	0.00211	0.00211	0.00211	0.00211	0	0.00296	0	-3.68e-05	0.00296	0	0.00822	0	0.00296	0.00296	0.00296	-0.00211	0	0	0.0551	0.0551	0.023	0.00713	0.023	0.0461	0.023	0.0437	0.000864	0.000864	0.00211	0.00211	0.0115	0.023	0.023	0.0111	0.00397
45	19	1100	0.000751	0	0	0.000335	0.000751	0	0	0	0	0	0.00157	0	0.000755	0.000755	0.000755	0.000755	0	0.00157	0	-3.57e-05	0	0.00157	0.00751	0	0.00157	0.00157	0.00157	-0.000755	0	-0.00157	0.0531	0.0515	0.0175	0.00858	0.0175	0.035	0.0175	0.0322	0.00135	0.00135	0.000755	0.000755	0.00876	0.0175	0.0175	0.0084	0.00304
45	20	1100	0.00063	0	0	0.000334	0.00063	0	0	0	0	0	0.000956	0	0.00026	0.00026	0.00026	0.00026	0	0.000956	0	-2.96e-05	0	0.000956	0.00647	0	0.000956	0.000956	0.000956	-0.00026	0	-0.000956	0.0609	0.0599	0.0117	0	0.0117	0.0234	0.0117	0.0234	0.00136	0.00136	0.00026	0.00026	0.00584	0.0117	0.0117	0.00551	0.00206
45	21	1100	0.000469	0	0	0.000333	0.000469	0	0	0	0	0	0	0.000692	0.000194	0.000194	0.000194	0.000194	0	0.000692	0	-1.87e-05	0.000692	0	0.00516	0	0.000692	0.000692	0.000692	-0.000194	0	0	0.0387	0.0387	0.00779	0.00374	0.00779	0.0156	0.00779	0.0143	0.00113	0.00113	0.000194	0.000194	0.00389	0.00779	0.00779	0.00359	0.0014
45	22	1100	0.00028	0	0	0.000333	0.00028	0	0	0	0	0	0	0.000227	0	0	0	0	0	0.000227	0	-3.06e-06	0	0.000227	0.00349	0	0.000227	0.000227	0.000227	0	0	-0.000227	0.0352	0.035	0.00519	0	0.00519	0.0104	0.00519	0.0104	0.000903	0.000903	0	0	0.0026	0.00519	0.00519	0.00231	0.00096
45	23	1100	4.19e-05	0	0	0.000332	4.19e-05	0	0	0	0	0	0	0.000113	0	0	0	0	0	0.000113	0	0	0.000113	0	0.00176	0	0.000113	0.000113	0.000113	0	0	0	0.015	0.015	0.00346	0.00163	0.00346	0.00692	0.00346	0.00638	0.000461	0.000461	0	0	0.00173	0.00346	0.00346	0.00153	0.000642
46	0	1110	0.0083	0	0	0.000331	0.0083	0	0	0	0	0	0	0.0444	0.0363	0.0363	0	0	0.0363	0.0444	0	-0.000399	0	0.0444	0.0891	0	0.0444	0.0444	0.0444	0	0	-0.0444	0.595	0.551	2.6	3.9	2.6	5.2	2.6	3.9	0.00698	0.00698	0	0	1.3	2.6	2.6	1.3	0.435
46	1	1110	0.00755	0	0	0.000334	0.00755	0	0	0	0	0	0	0.0504	0.0428	0.0428	0	0	0.0428	0	0	-0.000379	0	0.0504	0.0874	0.0504	0	0	0	0	0	-0.0504	0.501	0.45	6.53	9.79	6.53	13.1	6.53	9.79	0.00593	0.00593	0.0504	0.0504	3.26	6.53	6.53	5.21	0.439
46	2	1110	0.0069	0	0	0.000337	0.0069	0	0	0	0	0	0.703	0	0.696	0.696	0	0	0.696	0	0	-0.000357	0	0.703	0.739	0.703	0	0	0	0	0	-0.703	35	34.3	6.54	9.81	6.54	13.1	6.54	9.81	0.00547	0.00547	0.703	0.703	3.27	6.54	6.54	3.27	1.09
46	3	1110	0.00636	0	0	0.00034	0.00636	0	0	0	0	0	0	0.0582	0.0516	0.0516	0.0516	0.0516	0	0.0582	0	-0.000338	0	0.0582	0.0857	0	0.0582	0.0582	0.0582	-0.0516	0	-0.0582	30.5	30.4	6.55	9.83	6.55	13.1	6.55	9.83	0.00509	0.00509	0.0516	0.0516	3.28	6.55	6.55	5.21	0.446
46	4	1110	0.00595	0	0	0.000342	0.00595	0	0	0	0	0	0.0544	0	0.0481	0.0481	0.0481	0.0481	0	0	0	-0.000322	0	0.0544	0.0868	0.0544	0	0	0	-0.0481	0	-0.0544	0.11	0.056	2.64	2.81	2.64	5.29	2.64	4.35	0.0048	0.0048	0.102	0.102	1.32	2.64	2.64	1.32	0.441
46	5	1110	0.00569	0	0	0.000344	0.00569	0	0	0	0	0	0	0.71	0.704	0.704	0.704	0.704	0	0	0	-0.000312	0	0.71	0.735	0.71	0	0	0	-0.704	0	-0.71	35	34.3	6.58	9.86	6.58	13.2	6.58	9.86	0.00461	0.00461	1.41	1.41	3.29	6.58	6.58	3.29	1.1
46	6	1110	0.00558	0	0	0.000346	0.00558	0	0	0	0	0	0	0.0565	0.0505	0.0505	0.0505	0.0505	0	0	0	-0.000309	0.0565	0	0.0857	0.0565	0	0	0	-0.0505	0	0	0.0901	0.0901	6.59	8.95	6.59	13.2	6.59	10.2	0.00454	0.00454	0.107	0.107	3.29	6.59	6.59	5.26	0.443
46	7	1110	0.00562	0	0	0.000348	0.00562	0	0	0	0	0	0.799	0	0.793	0.793	0.793	0.793	0	0	0	-0.000313	0	0.799	0.83	0.799	0	0	0	-0.793	0	-0.799	35.6	34.8	7.11	10.7	7.11	14.2	7.11	10.7	0.00458	0.00458	1.59	1.59	3.56	7.11	7.11	3.55	1.19
46	8	1110	0.00581	0	0	0.000351	0.00581	0	0	0	0	0	0.0559	0	0.0496	0.0496	0.0496	0.0496	0	0	0	-0.000324	0	0.0559	0.0859	0.0559	0	0	0	-0.0496	0	-0.0559	0.434	0.378	2.65	3.98	2.65	5.3	2.65	3.98	0.00473	0.00473	0.105	0.105	1.33	2.65	2.65	1.32	0.443
46	9	1110	0.00612	0	0	0.000353	0.00612	0	0	0	0	0	0	0.0533	0.0467	0.0467	0.0467	0.0467	0	0	0	-0.000341	0	0.0533	0.0878	0.0533	0	0	0	-0.0467	0	-0.0533	0.457	0.404	6.85	10.3	6.85	13.7	6.85	10.3	0.00498	0.00498	0.1	0.1	3.43	6.85	6.85	5.53	0.44
46	10	1120	0.00654	0	0	0.000356	0.00654	0	0	0	0	0	0	0.0519	0.0449	0.0449	0.0449	0.0449	0	0	0	-0.000364	0	0.0519	0.0883	0.0519	0	0	0	-0.0449	0	-0.0519	0.518	0.466	6.79	10.2	6.79	13.6	6.79	10.2	0.0053	0.0053	0.0968	0.0968	3.4	6.79	6.79	5.47	0.439
46	11	1120	0.00703	0	0	0.000359	0.00703	0	0	0	0	0	0	0.0502	0.0426	0.0426	0	0	0.0426	0	0	-0.000391	0	0.0502	0.089	0.0502	0	0	0	0	0	-0.0502	0.544	0.493	2.62	3.93	2.62	5.25	2.62	3.93	0.00568	0.00568	0.0502	0.0502	1.31	2.62	2.62	1.31	0.438
46	12	1120	-0.000315	0	0	0.000362	-0.000315	0	0	0	0	0	0.000123	0	8.18e-05	8.18e-05	8.18e-05	8.18e-05	0	0.000123	0	-2.01e-06	0	0.000123	0.000627	0	0.000123	0.000123	0.000123	-8.18e-05	0	-0.000123	0.00436	0.00424	0.000966	0.00145	0.000966	0.00193	0.000966	0.00145	3.3e-05	3.3e-05	8.18e-05	8.18e-05	0.000483	0.000966	0.000966	0.000469	0.000165
46	13	1120	5.21e-05	0	0	0.000361	5.21e-05	0	0	0	0	0	0	0.00134	0.00116	0.00116	0.00116	0.00116	0	0	0	-4.47e-06	0	0.00134	0.00305	0.00134	0	0	0	-0.00116	0	-0.00134	0.0177	0.0164	0.00957	0.00468	0.00957	0.0191	0.00957	0.0176	0.000271	0.000271	0.0025	0.0025	0.00479	0.00957	0.00957	0.00458	0.00166
46	14	1120	0.000305	0	0	0.00036	0.000305	0	0	0	0	0	0.0019	0	0.00158	0.00158	0.00158	0.00158	0	0.0019	0	-8.39e-06	0	0.0019	0.00499	0	0.0019	0.0019	0.0019	-0.00158	0	-0.0019	0.0478	0.0459	0.0139	0	0.0139	0.0278	0.0139	0.0278	0.000439	0.000439	0.00158	0.00158	0.00696	0.0139	0.0139	0.00666	0.00242
46	15	1120	0.000502	0	0	0.000359	0.000502	0	0	0	0	0	0	0.00244	0.00198	0.00198	0.00198	0.00198	0	0.00244	0	-1.44e-05	0	0.00244	0.00585	0	0.00244	0.00244	0.00244	-0.00198	0	-0.00244	0.0408	0.0383	0.0179	0.00548	0.0179	0.0357	0.0179	0.0339	0.00057	0.00057	0.00198	0.00198	0.00894	0.0179	0.0179	0.00853	0.00312
46	16	1120	0.000647	0	0	0.000358	0.000647	0	0	0	0	0	0.00311	0	0.00253	0.00253	0.00253	0.00253	0	0.00311	0	-2.07e-05	0	0.00311	0.00773	0	0.00311	0.00311	0.00311	-0.00253	0	-0.00311	0.0863	0.0832	0.0225	0.0337	0.0225	0.0449	0.0225	0.0337	0.000667	0.000667	0.00253	0.00253	0.0112	0.0225	0.0225	0.0108	0.0039
46	17	1120	0.00073	0	0	0.000358	0.00073	0	0	0	0	0	0.00324	0	0.00256	0.00256	0.00256	0.00256	0	0.00324	0	-2.57e-05	0	0.00324	0.00831	0	0.00324	0.00324	0.00324	-0.00256	0	-0.00324	0.093	0.0898	0.0238	0.0357	0.0238	0.0476	0.0238	0.0357	0.000736	0.000736	0.00256	0.00256	0.0119	0.0238	0.0238	0.0115	0.00411
46	18	1120	0.000749	0	0	0.000357	0.000749	0	0	0	0	0	0.00357	0	0.00285	0.00285	0.00285	0.00285	0	0.00357	0	-2.82e-05	0	0.00357	0.00879	0	0.00357	0.00357	0.00357	-0.00285	0	-0.00357	0.097	0.0934	0.0258	0.0387	0.0258	0.0516	0.0258	0.0387	0.000758	0.000758	0.00285	0.00285	0.0129	0.0258	0.0258	0.0124	0.00447
46	19	1120	0.000705	0	0	0.000357	0.000705	0	0	0	0	0	0	0.00649	0.00581	0.00581	0.00581	0.00581	0	0.00649	0	-2.69e-05	0	0.00649	0.0109	0	0.00649	0.00649	0.00649	-0.00581	0	-0.00649	0.0549	0.0484	0.0432	0.0114	0.0432	0.0864	0.0432	0.0826	0.000729	0.000729	0.00581	0.00581	0.0216	0.0432	0.0432	0.0211	0.00736
46	20	1130	0.000602	0	0	0.000356	0.000602	0	0	0	0	0	0	0.0028	0.00222	0.00222	0.00222	0.00222	0	0.0028	0	-2.12e-05	0	0.0028	0.00671	0	0.0028	0.0028	0.0028	-0.00222	0	-0.0028	0.0476	0.0448	0.0206	0.00566	0.0206	0.0413	0.0206	0.0394	0.00065	0.00065	0.00222	0.00222	0.0103	0.0206	0.0206	0.00987	0.00359
46	21	1130	0.000451	0	0	0.000355	0.000451	0	0	0	0	0	0	0.00237	0.00198	0.00198	0.00198	0.00198	0	0.00237	0	-1.07e-05	0	0.00237	0.00548	0	0.00237	0.00237	0.00237	-0.00198	0	-0.00237	0.0431	0.0408	0.0209	0.00216	0.0209	0.0417	0.0209	0.041	0.000527	0.000527	0.00198	0.00198	0.0104	0.0209	0.0209	0.0118	0.00303
46	22	1130	0.00025	0	0	0.000354	0.00025	0	0	0	0	0	0	0.00189	0.0017	0.0017	0.0017	0.0017	0	0.00189	0	0	0.00189	0	0.00444	0	0.00189	0.00189	0.00189	-0.0017	0	0	0.0396	0.0396	0.0136	0	0.0136	0.0271	0.0136	0.0271	0.000366	0.000366	0.0017	0.0017	0.00678	0.0136	0.0136	0.00646	0.00237
46	23	1130	-6.14e-10	0	0	0.000353	-6.14e-10	0	0	0	0	0	0	0.000965	0.000859	0.000859	0.000859	0.000859	0	0.000965	0	0	0	0.000965	0.00246	0	0.000965	0.000965	0.000965	-0.000859	0.000356	-0.000965	0.0284	0.0275	0.00704	0.0106	0.00704	0.0141	0.00704	0.0106	0.00022	0.00022	0.000859	0.000859	0.00352	0.00704	0.00704	0.00334	0.00124
47	0	1130	0.00803	0	0	0.000352	0.00803	0	0	0	0	0	0	0.882	0.874	0.874	0.874	0.874	0	0	0	-0.000379	0	0.882	0.924	0.882	0	0	0	-0.874	0	-0.882	36.4	35.5	7.62	11.4	7.62	15.2	7.62	11.4	0.00627	0.00627	1.76	1.76	3.81	7.62	7.62	3.8	1.27
47	1	1130	0.00723	0	0	0.000356	0.00723	0	0	0	0	0	0.0503	0	0.0431	0.0431	0.0431	0.0431	0	0	0	-0.000359	0	0.0503	0.0889	0.0503	0	0	0	-0.0431	0	-0.0503	0.551	0.5	2.62	3.94	2.62	5.25	2.62	3.94	0.00572	0.00572	0.0933	0.0933	1.31	2.62	2.62	1.31	0.438
47	2	1130	0.00655	0	0	0.000359	0.00655	0	0	0	0	0	0.815	0	0.808	0.808	0.808	0.808	0	0.815	0	-0.000337	0	0.815	0.85	0	0.815	0.815	0.815	-0.808	0	-0.815	35.8	35	7.21	10.8	7.21	14.4	7.21	10.8	0.00524	0.00524	0.808	0.808	3.6	7.21	7.21	3.6	1.2
47	3	1130	0.00599	0	0	0.000361	0.00599	0	0	0	0	0	0	0.798	0.792	0.792	0.792	0.792	0	0.798	0	-0.000317	0	0.798	0.824	0	0.798	0.798	0.798	-0.792	0	-0.798	1.68	0.878	7.1	10.7	7.1	14.2	7.1	10.7	0.00484	0.00484	0.792	0.792	3.55	7.1	7.1	3.55	1.18
47	4	1130	0.00557	0	0	0.000364	0.00557	0	0	0	0	0	0	0.0594	0.0535	0.0535	0	0	0.0535	0	0	-0.000301	0.0594	0	0.084	0.0594	0	0	0	0	0	0	0.0809	0.0809	7.04	9.7	7.04	14.1	7.04	10.8	0.00454	0.00454	0.0594	0.0594	3.52	7.04	7.04	5.7	0.446
47	5	1130	0.0053	0	0	0.000366	0.0053	0	0	0	0	0	0.057	0	0.0513	0.0513	0	0	0.0513	0.057	0	-0.000291	0	0.057	0.0863	0	0.057	0.057	0.057	0	0	-0.057	0.11	0.0528	7	9.49	7	14	7	10.8	0.00434	0.00434	0	0	3.5	7	7	5.67	0.443
47	6	1140	0.00518	0	0	0.000368	0.00518	0	0	0	0	0	0.778	0	0.773	0.773	0.773	0.773	0	0	0	-0.000288	0	0.778	0.808	0.778	0	0	0	-0.773	0	-0.778	35.5	34.7	6.98	10.5	6.98	14	6.98	10.5	0.00426	0.00426	1.55	1.55	3.49	6.98	6.98	3.49	1.16
47	7	1140	0.00521	0	0	0.00037	0.00521	0	0	0	0	0	0	0.0608	0.0551	0.0551	0	0	0.0551	0	0	-0.000292	0	0.0608	0.0834	0.0608	0	0	0	0	0	-0.0608	0.413	0.352	7.53	11.3	7.53	15.1	7.53	11.3	0.0043	0.0043	0.0608	0.0608	3.77	7.53	7.53	6.19	0.447
47	8	1140	0.0054	0	0	0.000372	0.0054	0	0	0	0	0	0	0.0568	0.0509	0.0509	0	0	0.0509	0	0	-0.000303	0	0.0568	0.0872	0.0568	0	0	0	0	0	-0.0568	0.417	0.361	2.66	3.98	2.66	5.31	2.66	3.98	0.00444	0.00444	0.0568	0.0568	1.33	2.66	2.66	1.33	0.443
47	9	1140	0.0057	0	0	0.000374	0.0057	0	0	0	0	0	0	0.0557	0.0495	0.0495	0.0495	0.0495	0	0.0557	0	-0.00032	0	0.0557	0.0877	0	0.0557	0.0557	0.0557	-0.0495	0	-0.0557	0.115	0.0589	8.5	11.8	8.5	17	8.5	13.1	0.00469	0.00469	0.0495	0.0495	4.25	8.5	8.5	7.18	0.443
47	10	1140	0.00612	0	0	0.000377	0.00612	0	0	0	0	0	0.385	0	0.379	0.379	0.379	0.379	0	0.385	0	-0.000343	0	0.385	0.421	0	0.385	0.385	0.385	-0.379	0	-0.385	0.773	0.387	8	4.85	8	16	8	14.4	0.00501	0.00501	0.379	0.379	4	8	8	5.69	0.772
47	11	1140	0.0066	0	0	0.00038	0.0066	0	0	0	0	0	0	0.0567	0.0495	0.0495	0.0495	0.0495	0	0.0567	0	-0.000369	0	0.0567	0.0855	0	0.0567	0.0567	0.0567	-0.0495	0	-0.0567	0.518	0.461	8.36	12.5	8.36	16.7	8.36	12.5	0.00539	0.00539	0.0495	0.0495	4.18	8.36	8.36	7.03	0.444
47	12	1140	-0.000342	0	0	0.000383	-0.000342	0	0	0	0	0	0.000119	0	8.45e-05	8.45e-05	8.45e-05	8.45e-05	0	0.000119	0	-1.65e-06	0	0.000119	0.0023	0	0.000119	0.000119	0.000119	-8.45e-05	7.61e-05	-0.000119	0.00925	0.00913	0.000882	0.00132	0.000882	0.00176	0.000882	0.00132	2.85e-05	2.85e-05	8.45e-05	8.45e-05	0.000441	0.000882	0.000882	0.000429	0.000151
47	13	1140	3.42e-06	0	0	0.000382	3.42e-06	0	0	0	0	0	0	0.00106	0.000916	0.000916	0	0	0.000916	0.00106	0	-2.16e-06	0	0.00106	0.00404	0	0.00106	0.00106	0.00106	0	0.000984	-0.00106	0.0323	0.0312	0.00779	0.000301	0.00779	0.0156	0.00779	0.0155	0.000255	0.000255	0	0	0.00389	0.00779	0.00779	0.00371	0.00136
47	14	1140	0.000249	0	0	0.00038	0.000249	0	0	0	0	0	0.00172	0	0.00147	0.00147	0	0	0.00147	0.00172	0	-4.47e-06	0.00172	0	0.0053	0	0.00172	0.00172	0.00172	0	0	0	0.0528	0.0528	0.0126	0.0189	0.0126	0.0252	0.0126	0.0189	0.000399	0.000399	0	0	0.00631	0.0126	0.0126	0.00601	0.0022
47	15	1140	0.000441	0	0	0.00038	0.000441	0	0	0	0	0	0	0.00264	0.00227	0.00227	0.00227	0.00227	0	0.00264	0	-8.87e-06	0.00264	0	0.00625	0	0.00264	0.00264	0.00264	-0.00227	0	0	0.0361	0.0361	0.0188	0.00556	0.0188	0.0376	0.0188	0.0357	0.000517	0.000517	0.00227	0.00227	0.0094	0.0188	0.0188	0.00899	0.00327
47	16	1150	0.000582	0	0	0.000379	0.000582	0	0	0	0	0	0	0.0034	0.00292	0.00292	0.00292	0.00292	0	0.0034	0	-1.36e-05	0.0034	0	0.00743	0	0.0034	0.0034	0.0034	-0.00292	0	0	0.0435	0.0435	0.0239	0.00633	0.0239	0.0478	0.0239	0.0457	0.00062	0.00062	0.00292	0.00292	0.012	0.0239	0.0239	0.0115	0.00414
47	17	1150	0.000665	0	0	0.000378	0.000665	0	0	0	0	0	0.00466	0	0.00411	0.00411	0	0	0.00411	0.00466	0	-1.73e-05	0	0.00466	0.00963	0	0.00466	0.00466	0.00466	0	0	-0.00466	0.0885	0.0839	0.0319	0.0479	0.0319	0.0638	0.0319	0.0479	0.000685	0.000685	0	0	0.016	0.0319	0.0319	0.0155	0.00548
47	18	1150	0.000686	0	0	0.000378	0.000686	0	0	0	0	0	0	0.00803	0.00745	0.00745	0.00745	0.00745	0	0	0	-1.85e-05	0	0.00803	0.0124	0.00803	0	0	0	-0.00745	0.000937	-0.00803	0.0575	0.0495	0.0523	0.0129	0.0523	0.105	0.0523	0.1	0.000705	0.000705	0.0155	0.0155	0.0261	0.0523	0.0523	0.0256	0.00888
47	19	1150	0.000647	0	0	0.000377	0.000647	0	0	0	0	0	0	0.00521	0.00467	0.00467	0.00467	0.00467	0	0	0	-1.64e-05	0	0.00521	0.01	0.00521	0	0	0	-0.00467	0	-0.00521	0.0862	0.081	0.0352	0.0528	0.0352	0.0704	0.0352	0.0528	0.000678	0.000678	0.00988	0.00988	0.0176	0.0352	0.0352	0.0171	0.00603
47	20	1150	0.000552	0	0	0.000376	0.000552	0	0	0	0	0	0.00325	0	0.00283	0.00283	0	0	0.00283	0.00325	0	-1.01e-05	0	0.00325	0.0075	0	0.00325	0.00325	0.00325	0	0	-0.00325	0.0796	0.0764	0.0231	0.0347	0.0231	0.0463	0.0231	0.0347	0.000602	0.000602	0	0	0.0116	0.0231	0.0231	0.0111	0.00401
47	21	1150	0.000408	0	0	0.000375	0.000408	0	0	0	0	0	0	0.00255	0.00232	0.00232	0	0	0.00232	0.00255	0	0	0	0.00255	0.00598	0	0.00255	0.00255	0.00255	0	0	-0.00255	0.0641	0.0615	0.0183	0.0275	0.0183	0.0366	0.0183	0.0275	0.000483	0.000483	0	0	0.00915	0.0183	0.0183	0.00874	0.00319
47	22	1150	0.000194	0	0	0.000374	0.000194	0	0	0	0	0	0	0.00197	0.00179	0.00179	0.00179	0.00179	0	0	0	0	0	0.00197	0.00433	0.00197	0	0	0	-0.00179	0	-0.00197	0.0389	0.037	0.0138	0.0206	0.0138	0.0275	0.0138	0.0206	0.000333	0.000333	0.00376	0.00376	0.00688	0.0138	0.0138	0.00658	0.00239
47	23	1150	-4.22e-05	0	0	0.000373	-4.22e-05	0	0	0	0	0	0	0.0026	0.0025	0.0025	0	0	0.0025	0.0026	0	0	0	0.0026	0.00406	0	0.0026	0.0026	0.0026	0	0.00189	-0.0026	0.027	0.0244	0.0169	0.0253	0.0169	0.0337	0.0169	0.0253	0.000239	0.000239	0	0	0.00843	0.0169	0.0169	0.00825	0.00287
48	0	1150	0.00834	0	0	0.000373	0.00834	0	0	0	0	0	0.0211	0.0279	0.0411	0.0411	0	0	0.0411	0	0	-0.000384	0	0.049	0.0869	0.049	0	0	0	0	0	-0.049	0.112	0.0631	8.68	11.5	8.68	17.4	8.68	13.5	0.00651	0.00651	0.049	0.049	4.34	8.68	8.68	7.37	0.438
48	1	1150	-0.024	0	0	0.0364	-0.024	0	0	0	0	0	0	0.0386	0.0267	0.0267	0	0	0.0267	0	0	-0.000602	0.0386	0	0.088	0.0386	0	0	0	0	0	0	0.65	0.65	8.17	12.3	8.17	16.3	8.17	12.3	0.00899	0.00899	0.0386	0.0386	4.08	8.17	8.17	6.88	0.43
48	2	1160	-0.024	0	0	0.0352	-0.024	0	0	0	0	0	0	0.0348	0.0238	0.0238	0	0	0.0238	0	0	-0.00056	0	0.0348	0.0811	0.0348	0	0	0	0	0	-0.0348	0.633	0.598	7.82	11.7	7.82	15.6	7.82	11.7	0.00822	0.00822	0.0348	0.0348	3.91	7.82	7.82	6.55	0.426
48	3	1160	-0.0238	0	0	0.0341	-0.0238	0	0	0	0	0	0.876	0	0.866	0.866	0.866	0.866	0	0	0	-0.000521	0	0.876	0.93	0.876	0	0	0	-0.866	0	-0.876	36.5	35.6	7.59	11.4	7.59	15.2	7.59	11.4	0.00755	0.00755	1.74	1.74	3.79	7.59	7.59	3.79	1.27
48	4	1160	-0.0235	0	0	0.033	-0.0235	0	0	0	0	0	0.85	0	0.841	0.841	0	0	0.841	0	0	-0.000492	0	0.85	0.89	0.85	0	0	0	0	0	-0.85	1.95	1.1	7.43	11.1	7.43	14.9	7.43	11.1	0.00705	0.00705	0.85	0.85	3.72	7.43	7.43	3.71	1.24
48	5	1160	-0.0229	0	0	0.032	-0.0229	0	0	0	0	0	0.833	0	0.824	0.824	0	0	0.824	0	0	-0.000473	0	0.833	0.881	0.833	0	0	0	0	0	-0.833	36.1	35.3	7.32	11	7.32	14.6	7.32	11	0.00674	0.00674	0.833	0.833	3.66	7.32	7.32	3.66	1.22
48	6	1160	-0.0221	0	0	0.0311	-0.0221	0	0	0	0	0	0.0399	0	0.0308	0.0308	0	0	0.0308	0	0	-0.000466	0.0399	0	0.084	0.0399	0	0	0	0	0	0	0.497	0.497	7.25	10.9	7.25	14.5	7.25	10.9	0.0066	0.0066	0.0399	0.0399	3.63	7.25	7.25	5.96	0.429
48	7	1160	-0.0212	0	0	0.0302	-0.0212	0	0	0	0	0	0	0.812	0.803	0.803	0.803	0.803	0	0.812	0	-0.00047	0.812	0	0.853	0	0.812	0.812	0.812	-0.803	0.0258	0	1.1	1.1	7.2	10.8	7.2	14.4	7.2	10.8	0.00663	0.00663	0.803	0.803	3.6	7.2	7.2	3.6	1.2
48	8	1160	-0.0201	0	0	0.0293	-0.0201	0	0	0	0	0	0.806	0	0.796	0.796	0	0	0.796	0.806	0	-0.000486	0	0.806	0.854	0	0.806	0.806	0.806	0	0	-0.806	35.9	35.1	7.16	10.7	7.16	14.3	7.16	10.7	0.00683	0.00683	0	0	3.58	7.16	7.16	3.58	1.19
48	9	1160	-0.0189	0	0	0.0286	-0.0189	0	0	0	0	0	0	0.801	0.791	0.791	0.791	0.791	0	0.801	0	-0.000511	0	0.801	0.851	0	0.801	0.801	0.801	-0.791	0	-0.801	35.9	35.1	7.14	10.7	7.14	14.3	7.14	10.7	0.00718	0.00718	0.791	0.791	3.57	7.14	7.14	3.57	1.19
48	10	1160	-0.0177	0	0	0.0279	-0.0177	0	0	0	0	0	0.019	0.0175	0.0261	0.0261	0	0	0.0261	0	0	-0.000538	0	0.0365	0.0898	0.0365	0	0	0	0	0	-0.0365	0.0848	0.0483	7.12	8.94	7.12	14.2	7.12	11.3	0.00759	0.00759	0.0365	0.0365	3.56	7.12	7.12	5.84	0.426
48	11	1160	-0.0165	0	0	0.0272	-0.0165	0	0	0	0	0	0.0344	0	0.0234	0.0234	0	0	0.0234	0.0344	0	-0.000566	0	0.0344	0.0854	0	0.0344	0.0344	0.0344	0	0	-0.0344	0.0622	0.0277	7.1	8.99	7.1	14.2	7.1	11.2	0.00802	0.00802	0	0	3.55	7.1	7.1	5.83	0.425
48	12	1170	-0.0265	0	0	0.0267	-0.0265	0	0	0	0	0	0	0.000424	0.000237	0.000237	0	0	0.000237	0.000424	0	-5.09e-06	0	0.000424	0.00207	0	0.000424	0.000424	0.000424	0	0	-0.000424	0.00577	0.00534	0.00303	0.00455	0.00303	0.00607	0.00303	0.00455	0.000117	0.000117	0	0	0.00152	0.00303	0.00303	0.00147	0.000519
48	13	1170	-0.025	0	0	0.0257	-0.025	0	0	0	0	0	0.000787	0	7.69e-05	7.69e-05	7.69e-05	7.69e-05	0	0.000787	0	-3.65e-05	0	0.000787	0.00496	0	0.000787	0.000787	0.000787	-7.69e-05	0.000692	-0.000787	0.0578	0.057	0.00931	0.014	0.00931	0.0186	0.00931	0.014	0.000784	0.000784	7.69e-05	7.69e-05	0.00466	0.00931	0.00931	0.00448	0.00161
48	14	1170	-0.0237	0	0	0.0249	-0.0237	0	0	0	0	0	0	0.00118	0	0	0	0	0	0.00118	0	-6.05e-05	0	0.00118	0.00471	0	0.00118	0.00118	0.00118	0	0	-0.00118	0.0533	0.0521	0.00621	0.00296	0.00621	0.0124	0.00621	0.0114	0.00114	0.00114	0	0	0.0031	0.00621	0.00621	0.00282	0.00113
48	15	1170	-0.0225	0	0	0.0241	-0.0225	0	0	0	0	0	0	0.00157	0	0	0	0	0	0.00157	0	-8.11e-05	0.00157	0	0.00632	0	0.00157	0.00157	0.00157	0	0	0	0.0711	0.0711	0.00414	0.00188	0.00414	0.00828	0.00414	0.00765	0.00151	0.00151	0	0	0.00207	0.00414	0.00414	0.00169	0.000816
48	16	1170	-0.0215	0	0	0.0234	-0.0215	0	0	0	0	0	0.00188	0	0	0	0	0	0	0.00188	0	-9.66e-05	0	0.00188	0.00736	0	0.00188	0.00188	0.00188	0	0	-0.00188	0.0891	0.0872	0.00276	0.00124	0.00276	0.00552	0.00276	0.00511	0.00179	0.00179	0	0	0.00138	0.00276	0.00276	0.0011	0.000552
48	17	1170	-0.0207	0	0	0.0227	-0.0207	0	0	0	0	0	0.00206	0	0	0	0	0	0	0	0	-0.000106	0	0.00206	0.0141	0.00206	0	0	0	0	0	-0.00206	0.166	0.164	0.00184	0.00276	0.00184	0.00368	0.00184	0.00276	0.00243	0.00243	0.00206	0.00206	0.00092	0.00184	0.00184	0.000736	0.000368
48	18	1170	-0.02	0	0	0.022	-0.02	0	0	0	0	0	0.00211	0	0	0	0	0	0	0	0	-0.000109	0	0	0.00868	0	0	0	0	0	0	0	0.0973	0.0973	0.00123	0.000552	0.00123	0.00245	0.00123	0.00227	0.00197	0.00197	0	0	0.000613	0.00123	0.00123	0.000491	0.000245
48	19	1170	-0.0195	0	0	0.0214	-0.0195	0	0	0	0	0	0	0.00203	0	0	0	0	0	0.00218	0	-0.000104	0.00218	0	0.0133	0	0.00218	0.00218	0.00218	0	0	0	0.0928	0.0928	0.000818	0.000368	0.000818	0.00164	0.000818	0.00151	0.00193	0.00193	0	0	0.000409	0.000818	0.000818	0.000327	0.000164
48	20	1170	-0.0191	0	0	0.0209	-0.0191	0	0	0	0	0	0.00181	0	0	0	0	0	0	0.00191	0	-9.32e-05	0	0.00191	0.0132	0	0.00191	0.00191	0.00191	0	0	-0.00191	0.196	0.194	0.000545	0.000818	0.000545	0.00109	0.000545	0.000818	0.00214	0.00214	0	0	0.000273	0.000545	0.000545	0.000218	0.000109
48	21	1170	-0.0189	0	0	0.0203	-0.0189	0	0	0	0	0	0	0.00147	0	0	0	0	0	7.59e-05	7.59e-05	0	0	0	0.00851	0	7.59e-05	7.59e-05	7.59e-05	0	0.00127	0	0.0974	0.0974	0.000363	0	0.000363	0.000727	0.000363	0.000727	0.00139	0.00139	0	0	0.000182	0.000363	0.000363	0.000145	7.27e-05
48	22	1180	-0.0188	0	0	0.0198	-0.0188	0	0	0	0	0	0.00104	0	0	0	0	0	0	0.0012	0	-5.36e-05	0	0.0012	0.00327	0	0.0012	0.0012	0.0012	0	0	-0.0012	0.0494	0.0482	0.000242	0.000109	0.000242	0.000485	0.000242	0.000448	0.000945	0.000945	0	0	0.000121	0.000242	0.000242	9.69e-05	4.85e-05
48	23	1180	-0.0188	0	0	0.0193	-0.0188	0	0	0	0	0	0	0.000541	0	0	0	0	0	0	0	-2.79e-05	0	0.000645	0.00529	0.000645	0	0	0	0	0.000135	-0.000645	0.0354	0.0347	0.000162	0	0.000162	0.000323	0.000162	0.000323	0.00055	0.00055	0.000645	0.000645	8.08e-05	0.000162	0.000162	6.46e-05	3.23e-05
49	0	1180	-0.00501	0	0	0.0188	-0.00501	0	0	0	0	0	0	0.0412	0.0271	0.0271	0.0271	0.0271	0	0	0	-0.000729	0.0413	0	0.104	0.0413	0	0	0	-0.0271	0	0	0.0602	0.0602	6.99	8.41	6.99	14	6.99	11.2	0.011	0.011	0.0684	0.0684	3.5	6.99	6.99	5.69	0.434
49	1	1180	-0.00652	0	0	0.0187	-0.00652	0	0	0	0	0	0	0.0354	0.023	0.023	0.023	0.023	0	0	0	-0.000643	0.0355	0	0.0908	0.0355	0	0	0	-0.023	0	0	0.0519	0.0519	7.56	9.5	7.56	15.1	7.56	11.9	0.00951	0.00951	0.0585	0.0585	3.78	7.56	7.56	6.27	0.427
49	2	1180	-0.00762	0	0	0.0185	-0.00762	0	0	0	0	0	0	0.0338	0.0226	0.0226	0.0226	0.0226	0	0	0	-0.000576	0	0.0338	0.0834	0.0338	0	0	0	-0.0226	0	-0.0338	0.0814	0.0476	7.36	9.31	7.36	14.7	7.36	11.6	0.00841	0.00841	0.0564	0.0564	3.68	7.36	7.36	6.09	0.424
49	3	1180	-0.00839	0	0	0.0183	-0.00839	0	0	0	0	0	0.816	0	0.806	0.806	0.806	0.806	0	0	0	-0.000526	0	0.816	0.872	0.816	0	0	0	-0.806	0	-0.816	36.1	35.3	7.23	10.8	7.23	14.5	7.23	10.8	0.00758	0.00758	1.62	1.62	3.61	7.23	7.23	3.61	1.21
49	4	1180	-0.00888	0	0	0.0181	-0.00888	0	0	0	0	0	0	0.038	0.0285	0.0285	0.0285	0.0285	0	0	0	-0.000489	0.038	0	0.0843	0.038	0	0	0	-0.0285	0	0	0.0552	0.0552	8.35	11.1	8.35	16.7	8.35	13	0.00699	0.00699	0.0665	0.0665	4.18	8.35	8.35	7.07	0.427
49	5	1180	-0.00911	0	0	0.0179	-0.00911	0	0	0	0	0	0.0439	0	0.0349	0.0349	0.0349	0.0349	0	0	0	-0.000465	0	0.044	0.0806	0.044	0	0	0	-0.0349	0	-0.044	0.0865	0.0426	2.59	2.44	2.59	5.18	2.59	4.37	0.00661	0.00661	0.0789	0.0789	1.29	2.59	2.59	1.29	0.433
49	6	1180	-0.00911	0	0	0.0177	-0.00911	0	0	0	0	0	0.939	0	0.93	0.93	0.93	0.93	0	0.939	0	-0.000454	0.939	0	0.98	0	0.939	0.939	0.939	-0.93	0	0	1.11	1.11	7.96	11.9	7.96	15.9	7.96	11.9	0.00642	0.00642	0.93	0.93	3.98	7.96	7.96	3.98	1.33
49	7	1180	-0.0089	0	0	0.0175	-0.0089	0	0	0	0	0	0	0.882	0.873	0.873	0	0	0.873	0	0	-0.000454	0.882	0	0.917	0.882	0	0	0	0	0.654	0	1.83	1.83	7.62	11.4	7.62	15.2	7.62	11.4	0.00641	0.00641	0.882	0.882	3.81	7.62	7.62	3.81	1.27
49	8	1190	-0.00851	0	0	0.0173	-0.00851	0	0	0	0	0	0	0.744	0.735	0.735	0.735	0.735	0	0.744	0	-0.000464	0.744	0	0.781	0	0.744	0.744	0.744	-0.735	0.7	0	1.01	1.01	7.39	8.32	7.39	14.8	7.39	12	0.0066	0.0066	0.735	0.735	3.69	7.39	7.39	3.99	1.13
49	9	1190	-0.00796	0	0	0.0171	-0.00796	0	0	0	0	0	0	0.04	0.0306	0.0306	0.0306	0.0306	0	0.04	0	-0.000484	0	0.04	0.0849	0	0.04	0.04	0.04	-0.0306	0	-0.04	0.589	0.549	7.23	10.8	7.23	14.5	7.23	10.8	0.00692	0.00692	0.0306	0.0306	3.62	7.23	7.23	5.94	0.429
49	10	1190	-0.0064	0	0	0.0167	-0.0064	0	0	0	0	0	0.294	0	0.283	0.283	0	0	0.283	0	0	-0.000547	0	0.294	0.341	0.294	0	0	0	0	0	-0.294	0.589	0.295	7.1	4.3	7.1	14.2	7.1	12.8	0.00767	0.00767	0.294	0.294	3.55	7.1	7.1	5.05	0.684
49	11	1190	-0.00564	0	0	0.0167	-0.00564	0	0	0	0	0	0.0332	0	0.0218	0.0218	0	0	0.0218	0	0	-0.000587	0	0.0332	0.0869	0.0332	0	0	0	0	0	-0.0332	0.684	0.651	2.54	3.81	2.54	5.08	2.54	3.81	0.00823	0.00823	0.0332	0.0332	1.27	2.54	2.54	1.27	0.424
49	12	1190	-0.0166	0	0	0.0167	-0.0166	0	0	0	0	0	0.00126	0	0.00116	0.00116	0.00116	0.00116	0	0	0	-4.93e-06	0.00126	0	0.00437	0.00126	0	0	0	-0.00116	0	0	0.00186	0.00186	0.00803	0.004	0.00803	0.0161	0.00803	0.0147	8.1e-05	8.1e-05	0.00242	0.00242	0.00402	0.00803	0.00803	0.00398	0.00135
49	13	1190	-0.0156	0	0	0.0163	-0.0156	0	0	0	0	0	0	0.00187	0.00116	0.00116	0.00116	0.00116	0	0	0	-3.66e-05	0	0.00187	0.00688	0.00187	0	0	0	-0.00116	0.00157	-0.00187	0.0352	0.0333	0.0142	0.00701	0.0142	0.0284	0.0142	0.026	0.000513	0.000513	0.00303	0.00303	0.00709	0.0142	0.0142	0.00692	0.00242
49	14	1190	-0.0148	0	0	0.016	-0.0148	0	0	0	0	0	0	0.00423	0.00295	0.00295	0.00295	0.00295	0	0	0	-6.59e-05	0.00423	0	0.0112	0.00423	0	0	0	-0.00295	0.00466	0	0.075	0.075	0.0304	0.0456	0.0304	0.0608	0.0304	0.0456	0.000923	0.000923	0.00718	0.00718	0.0152	0.0304	0.0304	0.0147	0.00522
49	15	1190	-0.014	0	0	0.0157	-0.014	0	0	0.00224	0.00224	0.00224	0	0.00462	0.00286	0.00286	0.00286	0.00286	0	0	9.1e-05	0	0	0.00453	0.0133	0.00462	0	0	0.00224	-0.00286	0.00222	-0.00453	0.0904	0.0859	0.0351	0.013	0.0351	0.0702	0.0351	0.0658	0.00127	0.00127	0.00748	0.00748	0.0175	0.0351	0.0351	0.0171	0.00599
49	16	1190	-0.0134	0	0	0.0154	-0.0134	0	0	0.0014	0.0014	0.0014	0	0.00558	0.00345	0.00345	0.00345	0.00345	0	0	0	-0.00011	0.00558	0	0.0156	0.00558	0	0	0.0014	-0.00345	0.00398	0	0.105	0.105	0.0424	0.0152	0.0424	0.0848	0.0424	0.0797	0.00154	0.00154	0.00903	0.00903	0.0212	0.0424	0.0424	0.0207	0.00724
49	17	1190	-0.0129	0	0	0.0152	-0.0129	0	0	0	0	0	0	0.00482	0.00248	0.00248	0.00248	0.00248	0	0	0.000121	0	0	0.0047	0.0159	0.00482	0	0	0	-0.00248	0.00321	-0.0047	0.117	0.113	0.0406	0.0117	0.0406	0.0813	0.0406	0.0774	0.00201	0.00201	0.0073	0.0073	0.0203	0.0406	0.0406	0.0198	0.00696
49	18	1190	-0.0127	0	0	0.0149	-0.0127	0	0	0	0	0	0	0.00234	0	0	0	0	0	0	0.000121	0	0	0.00222	0.0129	0.00234	0	0	0	0	0	-0.00222	0.111	0.109	0.0271	0.00374	0.0271	0.0542	0.0271	0.0529	0.00228	0.00228	0.00234	0.00234	0.0135	0.0271	0.0271	0.013	0.0047
49	19	1200	-0.0126	0	0	0.0147	-0.0126	0	0	0	0	0	0	0.00218	0	0	0	0	0	0	0	-0.000112	0.00218	0	0.012	0.00218	0	0	0	0	0.000824	0	0.0971	0.0971	0.0181	0.00877	0.0181	0.0361	0.0181	0.0332	0.00213	0.00213	0.00218	0.00218	0.00903	0.0181	0.0181	0.00851	0.00318
49	20	1200	-0.0126	0	0	0.0145	-0.0126	0	0	0	0	0	0.00191	0	0	0	0	0	0	0	0	-9.85e-05	0	0.00191	0.0116	0.00191	0	0	0	0	0	-0.00191	0.173	0.171	0.012	0	0.012	0.0241	0.012	0.0241	0.00226	0.00226	0.00191	0.00191	0.00602	0.012	0.012	0.00556	0.00216
49	21	1200	-0.0127	0	0	0.0142	-0.0127	0	0	0	0	0	0	0.00154	0	0	0	0	0	0	0	-7.94e-05	0.00154	0	0.00834	0.00154	0	0	0	0	0	0	0.0684	0.0684	0.00803	0.00383	0.00803	0.0161	0.00803	0.0148	0.00148	0.00148	0.00154	0.00154	0.00401	0.00803	0.00803	0.00364	0.00146
49	22	1200	-0.0129	0	0	0.014	-0.0129	0	0	0	0	0	0	0.00108	0	0	0	0	0	0	0	-5.58e-05	0.00108	0	0.00604	0.00108	0	0	0	0	0	0	0.0483	0.0483	0.00535	0.00255	0.00535	0.0107	0.00535	0.00985	0.00105	0.00105	0.00108	0.00108	0.00268	0.00535	0.00535	0.00242	0.000978
49	23	1200	-0.0132	0	0	0.0138	-0.0132	0	0	0	0	0	0	0.000567	0	0	0	0	0	0	0	-2.92e-05	0.000567	0	0.00275	0.000567	0	0	0	0	0	0	0.0245	0.0245	0.00357	0.00172	0.00357	0.00713	0.00357	0.00656	0.00052	0.00052	0.000567	0.000567	0.00178	0.00357	0.00357	0.00165	0.00064
50	0	1200	0.00301	0	0	0.0135	0.00301	0	0	0	0	0	0.0456	0	0.0286	0.0286	0.0286	0.0286	0	0.0456	0	-0.000875	0	0.0456	0.116	0	0.0456	0.0456	0.0456	-0.0286	0	-0.0456	0.093	0.0474	2.64	1.32	2.64	5.28	2.64	4.84	0.0127	0.0127	0.0286	0.0286	1.32	2.64	2.64	1.32	0.441
50	1	1200	0.000717	0	0	0.0136	0.000717	0	0	0	0	0	0.0396	0	0.0249	0.0249	0.0249	0.0249	0	0.0396	0	-0.000759	0	0.0396	0.101	0	0.0396	0.0396	0.0396	-0.0249	0.0197	-0.0396	0.0806	0.041	2.59	1.52	2.59	5.18	2.59	4.67	0.0106	0.0106	0.0249	0.0249	1.29	2.59	2.59	1.29	0.433
50	2	1200	-0.000987	0	0	0.0137	-0.000987	0	0	0	0	0	0	0.0415	0.0285	0.0285	0.0285	0.0285	0	0.0415	0	-0.000671	0.0415	0	0.0961	0	0.0415	0.0415	0.0415	-0.0285	0	0	0.0599	0.0599	6.92	8.56	6.92	13.8	6.92	11	0.00971	0.00971	0.0285	0.0285	3.46	6.92	6.92	5.62	0.434
50	3	1200	-0.00223	0	0	0.0137	-0.00223	0	0	0	0	0	0.032	0	0.0202	0.0202	0.0202	0.0202	0	0.032	0	-0.000606	0	0.032	0.0823	0	0.032	0.032	0.032	-0.0202	0	-0.032	0.0654	0.0334	6.79	8.32	6.79	13.6	6.79	10.8	0.00873	0.00873	0.0202	0.0202	3.39	6.79	6.79	5.52	0.423
50	4	1210	-0.00309	0	0	0.0137	-0.00309	0	0	0	0	0	0.0321	0	0.0213	0.0213	0.0213	0.0213	0	0.0321	0	-0.00056	0	0.0321	0.0831	0	0.0321	0.0321	0.0321	-0.0213	0	-0.0321	0.0674	0.0353	6.69	8.34	6.69	13.4	6.69	10.6	0.00801	0.00801	0.0213	0.0213	3.35	6.69	6.69	5.43	0.423
50	5	1210	-0.0036	0	0	0.0136	-0.0036	0	0	0	0	0	0.0157	0.0181	0.0235	0.0235	0.0235	0.0235	0	0.0338	0	-0.000531	0	0.0338	0.0859	0	0.0338	0.0338	0.0338	-0.0235	0	-0.0338	0.0794	0.0456	2.54	2.1	2.54	5.08	2.54	4.38	0.00789	0.00789	0.0235	0.0235	1.27	2.54	2.54	1.27	0.424
50	6	1210	-0.00382	0	0	0.0136	-0.00382	0	0	0	0	0	0.108	0	0.0982	0.0982	0.0982	0.0982	0	0.108	0	-0.000517	0	0.108	0.158	0	0.108	0.108	0.108	-0.0982	0	-0.108	0.219	0.111	2.98	1.5	2.98	5.96	2.98	5.46	0.00755	0.00755	0.0982	0.0982	1.49	2.98	2.98	1.49	0.498
50	7	1210	-0.00377	0	0	0.0136	-0.00377	0	0	0	0	0	0.81	0	0.8	0.8	0.8	0.8	0	0.81	0	-0.000518	0	0.81	0.86	0	0.81	0.81	0.81	-0.8	0	-0.81	33.6	32.8	7.19	3.61	7.19	14.4	7.19	13.2	0.00746	0.00746	0.8	0.8	3.6	7.19	7.19	3.59	1.2
50	8	1210	-0.00349	0	0	0.0135	-0.00349	0	0	0	0	0	0	0.0356	0.0252	0.0252	0.0252	0.0252	0	0.0356	0	-0.000532	0	0.0356	0.0824	0	0.0356	0.0356	0.0356	-0.0252	0	-0.0356	0.0892	0.0536	2.54	2.2	2.54	5.09	2.54	4.36	0.00748	0.00748	0.0252	0.0252	1.27	2.54	2.54	1.27	0.425
50	9	1210	-0.003	0	0	0.0135	-0.003	0	0	0	0	0	0.00308	0.0319	0.0242	0.0242	0	0	0.0242	0.035	0	-0.000556	0	0.035	0.0876	0	0.035	0.035	0.035	0	0	-0.035	0.0883	0.0533	7.34	9.22	7.34	14.7	7.34	11.6	0.00787	0.00787	0	0	3.67	7.34	7.34	6.06	0.425
50	10	1210	-0.00237	0	0	0.0135	-0.00237	0	0	0	0	0	0	0.0346	0.0232	0.0232	0	0	0.0232	0	0	-0.000589	0	0.0346	0.0864	0.0346	0	0	0	0	0	-0.0346	0.0892	0.0546	7.64	9.68	7.64	15.3	7.64	12.1	0.00824	0.00824	0.0346	0.0346	3.82	7.64	7.64	6.37	0.425
50	11	1210	-0.00163	0	0	0.0135	-0.00163	0	0	0	0	0	0.0338	0	0.0217	0.0217	0.0217	0.0217	0	0.0338	0	-0.000627	0	0.0338	0.0852	0	0.0338	0.0338	0.0338	-0.0217	0	-0.0338	0.0686	0.0348	7.22	8.92	7.22	14.4	7.22	11.5	0.00878	0.00878	0.0217	0.0217	3.61	7.22	7.22	5.95	0.425
50	12	1210	-0.0134	0	0	0.0135	-0.0134	0	0	0	0	0	0.000494	0	0.000393	0.000393	0.000393	0.000393	0	0.000494	0	-4.89e-06	0	0.000494	0.00171	0	0.000494	0.000494	0.000494	-0.000393	0	-0.000494	0.00388	0.00339	0.00333	0.00165	0.00333	0.00666	0.00333	0.00611	7.07e-05	7.07e-05	0.000393	0.000393	0.00166	0.00333	0.00333	0.00163	0.000566
50	13	1210	-0.0126	0	0	0.0133	-0.0126	0	0	0	0	0	0.00214	0	0.00143	0.00143	0.00143	0.00143	0	0.00214	0	-3.66e-05	0	0.00214	0.00787	0	0.00214	0.00214	0.00214	-0.00143	0.0037	-0.00214	0.0672	0.0651	0.0158	0.0237	0.0158	0.0315	0.0158	0.0237	0.000512	0.000512	0.00143	0.00143	0.00789	0.0158	0.0158	0.00772	0.00269
50	14	1220	-0.0118	0	0	0.0131	-0.0118	0	0	0.00267	0.00267	0.00267	0	0.00335	0.00207	0.00207	0.00207	0.00207	0	0	0	-6.59e-05	0.00335	0	0.0106	0.00335	0	0	0.00267	-0.00207	0.000566	0	0.0582	0.0582	0.0254	0.011	0.0254	0.0509	0.0254	0.0472	0.000923	0.000923	0.00542	0.00542	0.0127	0.0254	0.0254	0.0124	0.00434
50	15	1220	-0.0111	0	0	0.0129	-0.0111	0	0	0.0025	0.0025	0.0025	0.00462	0	0.00285	0.00285	0.00285	0.00285	0	0	0	-9.1e-05	0	0.00462	0.0135	0.00462	0	0	0.0025	-0.00285	0.00196	-0.00462	0.0874	0.0828	0.0351	0.0135	0.0351	0.0702	0.0351	0.0657	0.00127	0.00127	0.00748	0.00748	0.0175	0.0351	0.0351	0.0171	0.00599
50	16	1220	-0.0106	0	0	0.0127	-0.0106	0	0	0.00558	0.00558	0.00558	0.00558	0	0.00345	0.00345	0.00345	0.00345	0	0.00558	0.00011	0	0	0.00547	0.0158	0	0.00558	0.00558	0.0112	-0.00345	0.00124	-0.00547	0.127	0.121	0.0424	0.0636	0.0424	0.0848	0.0424	0.0636	0.00154	0.00154	0.00345	0.00345	0.0212	0.0424	0.0424	0.0207	0.00724
50	17	1220	-0.0102	0	0	0.0125	-0.0102	0	0	0.00207	0.00207	0.00207	0.00618	0	0.00381	0.00381	0.00381	0.00381	0	0.00618	0	-0.000122	0	0.00618	0.0171	0	0.00618	0.00618	0.00825	-0.00381	0.00389	-0.00618	0.119	0.113	0.0469	0.0166	0.0469	0.0938	0.0469	0.0883	0.0017	0.0017	0.00381	0.00381	0.0235	0.0469	0.0469	0.0229	0.008
50	18	1220	-0.00998	0	0	0.0123	-0.00998	0	0	0.00767	0.00767	0.00767	0.00767	0	0.00524	0.00524	0.00524	0.00524	0	0.00767	0	-0.000125	0	0.00767	0.0188	0	0.00767	0.00767	0.0153	-0.00524	0.00352	-0.00767	0.133	0.125	0.0562	0.0209	0.0562	0.112	0.0562	0.106	0.00176	0.00176	0.00524	0.00524	0.0281	0.0562	0.0562	0.0275	0.00957
50	19	1220	-0.00991	0	0	0.0122	-0.00991	0	0	0.00703	0.00703	0.00703	0.00703	0	0.00469	0.00469	0.00469	0.00469	0	0.00703	0	-0.00012	0.00703	0	0.0186	0	0.00703	0.00703	0.0141	-0.00469	0.00557	0	0.164	0.164	0.052	0.0129	0.052	0.104	0.052	0.0996	0.00171	0.00171	0.00469	0.00469	0.026	0.052	0.052	0.0254	0.00885
50	20	1220	-0.00999	0	0	0.012	-0.00999	0	0	0.00252	0.00252	0.00252	0	0.00546	0.00337	0.00337	0.00337	0.00337	0	0	0	-0.000108	0.00546	0	0.0149	0.00546	0	0	0.00252	-0.00337	0.00278	0	0.102	0.102	0.0415	0.0143	0.0415	0.083	0.0415	0.0782	0.00151	0.00151	0.00882	0.00882	0.0207	0.0415	0.0415	0.0202	0.00708
50	21	1220	-0.0102	0	0	0.0119	-0.0102	0	0	0.00536	0.00536	0.00536	0	0.00536	0.00366	0.00366	0.00366	0.00366	0	0.00536	0	-8.76e-05	0.00536	0	0.013	0	0.00536	0.00536	0.0107	-0.00366	0.00219	0	0.102	0.102	0.0393	0.059	0.0393	0.0786	0.0393	0.059	0.00123	0.00123	0.00366	0.00366	0.0197	0.0393	0.0393	0.0193	0.00669
50	22	1220	-0.0105	0	0	0.0117	-0.0105	0	0	0.00189	0.00189	0.00189	0	0.00313	0.00194	0.00194	0	0	0.00194	0	0	-6.18e-05	0	0.00313	0.00853	0.00313	0	0	0.00189	0	0.00114	-0.00313	0.0612	0.0581	0.0238	0.00803	0.0238	0.0476	0.0238	0.0449	0.000865	0.000865	0.00313	0.00313	0.0119	0.0238	0.0238	0.0116	0.00406
50	23	1220	-0.0109	0	0	0.0115	-0.0109	0	0	0	0	0	0	0.00187	0.00125	0.00125	0	0	0.00125	0.00187	0	-3.19e-05	0	0.00187	0.00492	0	0.00187	0.00187	0.00187	0	0.00429	-0.00187	0.0554	0.0536	0.0138	0.0207	0.0138	0.0277	0.0138	0.0207	0.00046	0.00046	0	0	0.00691	0.0138	0.0138	0.00677	0.00235
51	0	1230	0.00692	0	0	0.0114	0.00692	0	0	0	0	0	0.0492	0	0.0304	0.0304	0.0304	0.0304	0	0.0492	0	-0.000969	0	0.0492	0.127	0	0.0492	0.0492	0.0492	-0.0304	0.0236	-0.0492	1.03	0.978	2.66	4	2.66	5.33	2.66	4	0.0136	0.0136	0.0304	0.0304	1.33	2.66	2.66	1.33	0.445
51	1	1230	0.00421	0	0	0.0115	0.00421	0	0	0	0	0	0	0.0423	0.0261	0.0261	0.0261	0.0261	0	0.0423	0.000833	0	0	0.0414	0.11	0	0.0423	0.0423	0.0423	-0.0261	0.0204	-0.0414	0.0894	0.048	2.61	1.5	2.61	5.22	2.61	4.72	0.0117	0.0117	0.0261	0.0261	1.31	2.61	2.61	1.3	0.437
51	2	1230	0.00222	0	0	0.0116	0.00222	0	0	0	0	0	0.0371	0	0.0229	0.0229	0.0229	0.0229	0	0.0371	0	-0.000732	0	0.0371	0.0976	0	0.0371	0.0371	0.0371	-0.0229	0	-0.0371	0.839	0.802	7.35	11	7.35	14.7	7.35	11	0.0102	0.0102	0.0229	0.0229	3.68	7.35	7.35	6.06	0.43
51	3	1230	0.000764	0	0	0.0117	0.000764	0	0	0	0	0	0.0403	0	0.0276	0.0276	0.0276	0.0276	0	0.0403	0	-0.000658	0	0.0403	0.0954	0	0.0403	0.0403	0.0403	-0.0276	0	-0.0403	0.697	0.656	2.59	3.88	2.59	5.17	2.59	3.88	0.00922	0.00922	0.0276	0.0276	1.29	2.59	2.59	1.29	0.432
51	4	1230	-0.000248	0	0	0.0117	-0.000248	0	0	0	0	0	0.0308	0	0.019	0.019	0.019	0.019	0	0.0308	0.000607	0	0.0299	0.00029	0.0874	0	0.0308	0.0308	0.0308	-0.019	0	-0.00029	0.0502	0.0499	2.52	1.93	2.52	5.05	2.52	4.41	0.0085	0.0085	0.019	0.019	1.26	2.52	2.52	1.26	0.422
51	5	1230	-0.000888	0	0	0.0117	-0.000888	0	0	0	0	0	0	0.0471	0.0359	0.0359	0.0359	0.0359	0	0.0471	0	-0.000574	0	0.0471	0.0983	0	0.0471	0.0471	0.0471	-0.0359	0.0169	-0.0471	0.111	0.0642	2.62	2.08	2.62	5.23	2.62	4.54	0.00804	0.00804	0.0359	0.0359	1.31	2.62	2.62	1.3	0.437
51	6	1230	-0.0012	0	0	0.0117	-0.0012	0	0	0	0	0	0.0343	0	0.0235	0.0235	0	0	0.0235	0.0343	0	-0.000558	0	0.0343	0.0791	0	0.0343	0.0343	0.0343	0	0	-0.0343	0.645	0.611	2.54	3.81	2.54	5.08	2.54	3.81	0.00781	0.00781	0	0	1.27	2.54	2.54	1.27	0.424
51	7	1230	-0.00124	0	0	0.0118	-0.00124	0	0	0	0	0	0.733	0	0.722	0.722	0	0	0.722	0.733	0	-0.000557	0	0.733	0.777	0	0.733	0.733	0.733	0	0.698	-0.733	2.7	1.97	7.36	11	7.36	14.7	7.36	11	0.0078	0.0078	0	0	3.68	7.36	7.36	3.99	1.12
51	8	1230	-0.00102	0	0	0.0118	-0.00102	0	0	0	0	0	0.034	0	0.0229	0.0229	0.0229	0.0229	0	0.034	0	-0.000569	0	0.034	0.0797	0	0.034	0.034	0.034	-0.0229	0	-0.034	0.0602	0.0263	2.54	2.15	2.54	5.08	2.54	4.37	0.00796	0.00796	0.0229	0.0229	1.27	2.54	2.54	1.27	0.424
51	9	1230	-0.000607	0	0	0.0118	-0.000607	0	0	0	0	0	0	0.0333	0.0219	0.0219	0	0	0.0219	0.0333	0	-0.000591	0	0.0333	0.0815	0	0.0333	0.0333	0.0333	0	0	-0.0333	0.684	0.651	7.03	10.5	7.03	14.1	7.03	10.5	0.00828	0.00828	0	0	3.52	7.03	7.03	5.76	0.424
51	10	1230	-3.43e-05	0	0	0.0118	-3.43e-05	0	0	0	0	0	0.0316	0	0.0195	0.0195	0	0	0.0195	0.0316	0	-0.000623	0	0.0316	0.0853	0	0.0316	0.0316	0.0316	0	0	-0.0316	0.0657	0.0341	2.53	1.93	2.53	5.06	2.53	4.42	0.00872	0.00872	0	0	1.27	2.53	2.53	1.26	0.423
51	11	1240	0.000642	0	0	0.0118	0.000642	0	0	0	0	0	0	0.0416	0.0288	0.0288	0.0288	0.0288	0	0	0	-0.000661	0	0.0416	0.108	0.0416	0	0	0	-0.0288	0	-0.0416	30.8	30.8	2.59	3.89	2.59	5.18	2.59	3.89	0.00926	0.00926	0.0704	0.0704	1.3	2.59	2.59	1.29	0.433
51	12	1240	-0.0118	0	0	0.0119	-0.0118	0	0	0	0	0	0.000314	0	0.000213	0.000213	0.000213	0.000213	0	0.000314	0	-4.86e-06	0.000314	0	0.00479	0	0.000314	0.000314	0.000314	-0.000213	0.0011	0	0.0221	0.0221	0.00227	0.0034	0.00227	0.00454	0.00227	0.0034	7.59e-05	7.59e-05	0.000213	0.000213	0.00113	0.00227	0.00227	0.0011	0.00039
51	13	1240	-0.011	0	0	0.0117	-0.011	0	0	0.000325	0.000325	0.000325	0	0.00186	0.00115	0.00115	0.00115	0.00115	0	0.00186	0	-3.66e-05	0	0.00186	0.00808	0	0.00186	0.00186	0.00218	-0.00115	0	-0.00186	0.0316	0.0297	0.0141	0.00697	0.0141	0.0282	0.0141	0.0259	0.000512	0.000512	0.00115	0.00115	0.00705	0.0141	0.0141	0.00688	0.00241
51	14	1240	-0.0103	0	0	0.0115	-0.0103	0	0	0.00125	0.00125	0.00125	0.00335	0	0.00207	0.00207	0	0	0.00207	0	0	-6.6e-05	0	0.00335	0.0111	0.00335	0	0	0.00125	0	0.00198	-0.00335	0.0721	0.0687	0.0254	0.0381	0.0254	0.0509	0.0254	0.0381	0.000924	0.000924	0.00335	0.00335	0.0127	0.0254	0.0254	0.0124	0.00434
51	15	1240	-0.00967	0	0	0.0114	-0.00967	0	0	0	0	0	0.00462	0	0.00285	0.00285	0.00285	0.00285	0	0.00462	0	-9.1e-05	0	0.00462	0.0138	0	0.00462	0.00462	0.00462	-0.00285	0.00446	-0.00462	0.089	0.0844	0.0351	0.0139	0.0351	0.0702	0.0351	0.0655	0.00127	0.00127	0.00285	0.00285	0.0175	0.0351	0.0351	0.0171	0.00599
51	16	1240	-0.00917	0	0	0.0112	-0.00917	0	0	0.00107	0.00107	0.00107	0.00559	0	0.00345	0.00345	0	0	0.00345	0	0	-0.00011	0	0.00559	0.016	0.00559	0	0	0.00107	0	0.00432	-0.00559	0.108	0.102	0.0424	0.0157	0.0424	0.0848	0.0424	0.0796	0.00154	0.00154	0.00559	0.00559	0.0212	0.0424	0.0424	0.0207	0.00724
51	17	1240	-0.00882	0	0	0.0111	-0.00882	0	0	0.000762	0.000762	0.000762	0	0.00618	0.00382	0.00382	0.00382	0.00382	0	0	0.000122	0	0	0.00606	0.0173	0.00618	0	0	0.000762	-0.00382	0.0052	-0.00606	0.123	0.117	0.0469	0.0168	0.0469	0.0938	0.0469	0.0882	0.0017	0.0017	0.00999	0.00999	0.0235	0.0469	0.0469	0.0229	0.00801
51	18	1240	-0.00862	0	0	0.011	-0.00862	0	0	0	0	0	0	0.00729	0.00486	0.00486	0	0	0.00486	0	0	-0.000125	0	0.00729	0.0195	0.00729	0	0	0	0	0.0104	-0.00729	0.18	0.173	0.0539	0.0134	0.0539	0.108	0.0539	0.103	0.00176	0.00176	0.00729	0.00729	0.027	0.0539	0.0539	0.0264	0.00918
51	19	1240	-0.00859	0	0	0.0109	-0.00859	0	0	0	0	0	0	0.00898	0.00664	0.00664	0	0	0.00664	0	0	-0.000121	0	0.00898	0.0197	0.00898	0	0	0	0	0.0111	-0.00898	0.157	0.148	0.0631	0.0946	0.0631	0.126	0.0631	0.0946	0.00169	0.00169	0.00898	0.00898	0.0315	0.0631	0.0631	0.0307	0.0108
51	20	1240	-0.00871	0	0	0.0107	-0.00871	0	0	0.00285	0.00285	0.00285	0	0.00546	0.00337	0.00337	0.00337	0.00337	0	0.00546	0.000108	0	0	0.00536	0.0149	0	0.00546	0.00546	0.00831	-0.00337	0.00243	-0.00536	0.105	0.0997	0.0415	0.0143	0.0415	0.083	0.0415	0.0782	0.00151	0.00151	0.00337	0.00337	0.0207	0.0415	0.0415	0.0202	0.00708
51	21	1250	-0.00897	0	0	0.0106	-0.00897	0	0	0.00868	0.00868	0.00868	0	0.0137	0.012	0.012	0	0	0.012	0	0	-8.76e-05	0	0.0137	0.0214	0.0137	0	0	0.00868	0	0.0116	-0.0137	0.136	0.122	0.0887	0.133	0.0887	0.177	0.0887	0.133	0.00123	0.00123	0.0137	0.0137	0.0443	0.0887	0.0887	0.0437	0.015
51	22	1250	-0.00933	0	0	0.0105	-0.00933	0	0	0	0	0	0	0.00314	0.00194	0.00194	0	0	0.00194	0	0	-6.18e-05	0.00314	0	0.00855	0.00314	0	0	0	0	0.00179	0	0.0582	0.0582	0.0238	0.0062	0.0238	0.0476	0.0238	0.0456	0.000865	0.000865	0.00314	0.00314	0.0119	0.0238	0.0238	0.0116	0.00406
51	23	1250	-0.00976	0	0	0.0104	-0.00976	0	0	0.00162	0.00162	0.00162	0.00162	0	0.000999	0.000999	0	0	0.000999	0	3.19e-05	0	0	0.00159	0.00443	0.00162	0	0	0.00162	0	0.000332	-0.00159	0.0366	0.035	0.0123	0.00289	0.0123	0.0246	0.0123	0.0236	0.000446	0.000446	0.00162	0.00162	0.00614	0.0123	0.0123	0.006	0.0021
52	0	1250	0.00848	0	0	0.0102	0.00848	0	0	0	0	0	0	0.601	0.582	0.582	0.582	0.582	0	0.601	0	-0.00099	0	0.601	0.694	0	0.601	0.601	0.601	-0.582	0	-0.601	35.3	34.7	5.97	8.96	5.97	11.9	5.97	8.96	0.0139	0.0139	0.582	0.582	2.99	5.97	5.97	2.98	0.998
52	1	1250	0.00582	0	0	0.0104	0.00582	0	0	0	0	0	0	0.0525	0.0359	0.0359	0.0359	0.0359	0	0.0525	0.000857	0	0.0517	0	0.122	0	0.0525	0.0525	0.0525	-0.0359	0	0	0.833	0.833	2.68	4.01	2.68	5.35	2.68	4.01	0.012	0.012	0.0359	0.0359	1.34	2.68	2.68	1.33	0.447
52	2	1250	0.00385	0	0	0.0105	0.00385	0	0	0	0	0	0	0.585	0.57	0.57	0.57	0.57	0	0.585	0	-0.000759	0	0.585	0.647	0	0.585	0.585	0.585	-0.57	0	-0.585	1.51	0.924	5.86	8.79	5.86	11.7	5.86	8.79	0.0106	0.0106	0.57	0.57	2.93	5.86	5.86	2.92	0.978
52	3	1250	0.00241	0	0	0.0106	0.00241	0	0	0	0	0	0.0348	0	0.0215	0.0215	0	0	0.0215	0.0348	0.000687	0	0.0342	0	0.0921	0	0.0348	0.0348	0.0348	0	0	0	0.73	0.73	5.82	8.73	5.82	11.6	5.82	8.73	0.00961	0.00961	0	0	2.91	5.82	5.82	4.54	0.427
52	4	1250	0.0014	0	0	0.0106	0.0014	0	0	0	0	0	0.037	0	0.0247	0.0247	0.0247	0.0247	0	0.037	0	-0.000636	0	0.037	0.102	0	0.037	0.037	0.037	-0.0247	0	-0.037	30.8	30.8	2.56	3.85	2.56	5.13	2.56	3.85	0.00891	0.00891	0.0247	0.0247	1.28	2.56	2.56	1.28	0.428
52	5	1250	0.000748	0	0	0.0107	0.000748	0	0	0	0	0	0	0.0316	0.0199	0.0199	0	0	0.0199	0.0316	0	-0.000604	0	0.0316	0.0816	0	0.0316	0.0316	0.0316	0	0	-0.0316	0.647	0.616	5.76	8.65	5.76	11.5	5.76	8.65	0.00846	0.00846	0	0	2.88	5.76	5.76	4.5	0.422
52	6	1260	0.000416	0	0	0.0107	0.000416	0	0	0	0	0	0.03	0	0.0186	0.0186	0.0186	0.0186	0	0.03	0	-0.000588	0	0.03	0.0856	0	0.03	0.03	0.03	-0.0186	0	-0.03	0.639	0.609	2.52	3.78	2.52	5.04	2.52	3.78	0.00824	0.00824	0.0186	0.0186	1.26	2.52	2.52	1.26	0.421
52	7	1260	0.000363	0	0	0.0107	0.000363	0	0	0	0	0	0	0.036	0.0246	0.0246	0.0246	0.0246	0	0	0	-0.000587	0	0.036	0.0845	0.036	0	0	0	-0.0246	0	-0.036	0.076	0.04	2.55	2.14	2.55	5.11	2.55	4.4	0.00822	0.00822	0.0606	0.0606	1.28	2.55	2.55	1.27	0.427
52	8	1260	0.000551	0	0	0.0108	0.000551	0	0	0	0	0	0	0.032	0.0203	0.0203	0.0203	0.0203	0	0.032	0	-0.000599	0	0.032	0.0822	0	0.032	0.032	0.032	-0.0203	0	-0.032	0.084	0.052	2.53	1.99	2.53	5.06	2.53	4.4	0.00839	0.00839	0.0203	0.0203	1.27	2.53	2.53	1.26	0.423
52	9	1260	0.00094	0	0	0.0108	0.00094	0	0	0	0	0	0	0.077	0.065	0.065	0.065	0.065	0	0.077	0	-0.000621	0.077	0	0.13	0	0.077	0.077	0.077	-0.065	0	0	0.632	0.632	6.41	9.61	6.41	12.8	6.41	9.61	0.0087	0.0087	0.065	0.065	3.2	6.41	6.41	5	0.468
52	10	1260	0.00148	0	0	0.0108	0.00148	0	0	0	0	0	0	0.0331	0.0204	0.0204	0.0204	0.0204	0	0.0331	0	-0.000653	0	0.0331	0.0888	0	0.0331	0.0331	0.0331	-0.0204	0	-0.0331	0.0711	0.038	2.54	1.95	2.54	5.08	2.54	4.43	0.00914	0.00914	0.0204	0.0204	1.27	2.54	2.54	1.27	0.425
52	11	1260	0.00213	0	0	0.0109	0.00213	0	0	0	0	0	0	0.0565	0.0431	0.0431	0.0431	0.0431	0	0.0565	0	-0.00069	0	0.0565	0.127	0	0.0565	0.0565	0.0565	-0.0431	0	-0.0565	30.1	30.1	2.68	1.34	2.68	5.36	2.68	4.92	0.00966	0.00966	0.0431	0.0431	1.34	2.68	2.68	1.34	0.449
52	12	1260	-0.0109	0	0	0.011	-0.0109	0	0	0	0	0	0.000252	0	0.00015	0.00015	0	0	0.00015	0.000252	0	-4.86e-06	0.000252	0	0.00615	0	0.000252	0.000252	0.000252	0	0	0	0.00422	0.00422	0.0019	0.000705	0.0019	0.00381	0.0019	0.00357	7.05e-05	7.05e-05	0	0	0.000951	0.0019	0.0019	0.000929	0.000325
52	13	1260	-0.0101	0	0	0.0108	-0.0101	0	0	0	0	0	0.00186	0	0.00115	0.00115	0.00115	0.00115	0	0.00186	0	-3.66e-05	0	0.00186	0.0089	0	0.00186	0.00186	0.00186	-0.00115	0.00142	-0.00186	0.0346	0.0327	0.0141	0.00697	0.0141	0.0282	0.0141	0.0259	0.000513	0.000513	0.00115	0.00115	0.00706	0.0141	0.0141	0.00689	0.00241
52	14	1260	-0.00942	0	0	0.0107	-0.00942	0	0	0	0	0	0	0.00335	0.00207	0.00207	0.00207	0.00207	0	0.00335	0	-6.6e-05	0	0.00335	0.0116	0	0.00335	0.00335	0.00335	-0.00207	0.00323	-0.00335	0.0637	0.0603	0.0254	0.0124	0.0254	0.0509	0.0254	0.0468	0.000924	0.000924	0.00207	0.00207	0.0127	0.0254	0.0254	0.0124	0.00434
52	15	1260	-0.00882	0	0	0.0105	-0.00882	0	0	0	0	0	0	0.0053	0.00353	0.00353	0	0	0.00353	0	0	-9.11e-05	0	0.0053	0.0156	0.0053	0	0	0	0	0.00747	-0.0053	0.154	0.149	0.0392	0.0588	0.0392	0.0784	0.0392	0.0588	0.00128	0.00128	0.0053	0.0053	0.0196	0.0392	0.0392	0.0192	0.00667
52	16	1270	-0.00834	0	0	0.0104	-0.00834	0	0	0.00188	0.00188	0.00188	0.00559	0	0.00345	0.00345	0.00345	0.00345	0	0.00559	0	-0.00011	0	0.00559	0.0163	0	0.00559	0.00559	0.00747	-0.00345	0.00351	-0.00559	0.108	0.103	0.0424	0.021	0.0424	0.0849	0.0424	0.0779	0.00154	0.00154	0.00345	0.00345	0.0212	0.0424	0.0424	0.0207	0.00725
52	17	1270	-0.00801	0	0	0.0103	-0.00801	0	0	0.00198	0.00198	0.00198	0	0.00618	0.00382	0.00382	0.00382	0.00382	0	0	0	-0.000122	0	0.00618	0.0175	0.00618	0	0	0.00198	-0.00382	0.00399	-0.00618	0.119	0.113	0.047	0.017	0.047	0.0939	0.047	0.0882	0.00171	0.00171	0.01	0.01	0.0235	0.047	0.047	0.0229	0.00802
52	18	1270	-0.00783	0	0	0.0102	-0.00783	0	0	0.00205	0.00205	0.00205	0.00636	0	0.00393	0.00393	0.00393	0.00393	0	0.00636	0	-0.000125	0	0.00636	0.0177	0	0.00636	0.00636	0.00841	-0.00393	0.0041	-0.00636	0.123	0.117	0.0483	0.0171	0.0483	0.0967	0.0483	0.091	0.00176	0.00176	0.00393	0.00393	0.0242	0.0483	0.0483	0.0236	0.00825
52	19	1270	-0.00782	0	0	0.0101	-0.00782	0	0	0.00157	0.00157	0.00157	0	0.00612	0.00378	0.00378	0.00378	0.00378	0	0.00612	0	-0.000121	0.00612	0	0.0169	0	0.00612	0.00612	0.00769	-0.00378	0.00434	0	0.113	0.113	0.0465	0.0162	0.0465	0.093	0.0465	0.0875	0.00169	0.00169	0.00378	0.00378	0.0232	0.0465	0.0465	0.0227	0.00793
52	20	1270	-0.00796	0	0	0.00999	-0.00796	0	0	0.0018	0.0018	0.0018	0.00547	0	0.00338	0.00338	0.00338	0.00338	0	0.00547	0	-0.000108	0	0.00547	0.015	0	0.00547	0.00547	0.00727	-0.00338	0.00347	-0.00547	0.106	0.1	0.0415	0.0144	0.0415	0.083	0.0415	0.0783	0.00151	0.00151	0.00338	0.00338	0.0208	0.0415	0.0415	0.0203	0.00709
52	21	1270	-0.00823	0	0	0.00989	-0.00823	0	0	0.00117	0.00117	0.00117	0	0.00445	0.00275	0.00275	0.00275	0.00275	0	0	0	-8.77e-05	0	0.00445	0.0122	0.00445	0	0	0.00117	-0.00275	0.00312	-0.00445	0.0865	0.082	0.0338	0.0116	0.0338	0.0676	0.0338	0.0637	0.00123	0.00123	0.0072	0.0072	0.0169	0.0338	0.0338	0.0165	0.00577
52	22	1270	-0.00861	0	0	0.00978	-0.00861	0	0	0.000777	0.000777	0.000777	0	0.00314	0.00194	0.00194	0	0	0.00194	0	0	-6.18e-05	0	0.00314	0.00858	0.00314	0	0	0.000777	0	0.00225	-0.00314	0.0617	0.0586	0.0238	0.01	0.0238	0.0477	0.0238	0.0443	0.000866	0.000866	0.00314	0.00314	0.0119	0.0238	0.0238	0.0116	0.00407
52	23	1270	-0.00906	0	0	0.00966	-0.00906	0	0	0.00162	0.00162	0.00162	0	0.00162	0.001	0.001	0.001	0.001	0	0	0	-3.19e-05	0	0.00162	0.00444	0.00162	0	0	0.00162	-0.001	0.000221	-0.00162	0.0369	0.0353	0.0126	0.0189	0.0126	0.0251	0.0126	0.0189	0.000447	0.000447	0.00262	0.00262	0.00629	0.0126	0.0126	0.00628	0.0021
53	0	1270	0.00902	0	0	0.00954	0.00902	0	0	0	0	0	0	0.0499	0.0308	0.0308	0.0308	0.0308	0	0	0	-0.000983	0	0.0499	0.135	0.0499	0	0	0	-0.0308	0	-0.0499	0.112	0.0623	2.67	1.33	2.67	5.34	2.67	4.89	0.0138	0.0138	0.0807	0.0807	1.33	2.67	2.67	1.33	0.446
53	1	1270	0.00658	0	0	0.00969	0.00658	0	0	0	0	0	0.0172	0.0265	0.027	0.027	0.027	0.027	0	0	0	-0.000862	0	0.0437	0.114	0.0437	0	0	0	-0.027	0	-0.0437	0.103	0.0589	2.62	1.42	2.62	5.25	2.62	4.77	0.0121	0.0121	0.0707	0.0707	1.31	2.62	2.62	1.31	0.438
53	2	1270	0.00476	0	0	0.0098	0.00476	0	0	0	0	0	0.0632	0	0.0482	0.0482	0.0482	0.0482	0	0.0632	0	-0.000771	0	0.0632	0.138	0	0.0632	0.0632	0.0632	-0.0482	0	-0.0632	31.2	31.1	2.73	4.09	2.73	5.46	2.73	4.09	0.0108	0.0108	0.0482	0.0482	1.36	2.73	2.73	1.36	0.457
53	3	1280	0.00342	0	0	0.00989	0.00342	0	0	0	0	0	0	0.6	0.586	0.586	0.586	0.586	0	0.6	0	-0.000704	0	0.6	0.669	0	0.6	0.6	0.6	-0.586	0	-0.6	34.8	34.2	5.94	8.92	5.94	11.9	5.94	8.92	0.00987	0.00987	0.586	0.586	2.97	5.94	5.94	2.97	0.992
53	4	1280	0.00246	0	0	0.00996	0.00246	0	0	0	0	0	0.00105	0.0323	0.0206	0.0206	0.0206	0.0206	0	0.0334	0	-0.000658	0	0.0334	0.0877	0	0.0334	0.0334	0.0334	-0.0206	0	-0.0334	0.0847	0.0513	2.54	1.73	2.54	5.09	2.54	4.51	0.00921	0.00921	0.0206	0.0206	1.27	2.54	2.54	1.27	0.425
53	5	1280	0.00185	0	0	0.01	0.00185	0	0	0	0	0	0.0468	0	0.0346	0.0346	0.0346	0.0346	0	0.0468	0	-0.000628	0	0.0468	0.0994	0	0.0468	0.0468	0.0468	-0.0346	0.0207	-0.0468	0.719	0.672	2.62	3.93	2.62	5.24	2.62	3.93	0.00879	0.00879	0.0346	0.0346	1.31	2.62	2.62	1.31	0.438
53	6	1280	0.00153	0	0	0.0101	0.00153	0	0	0	0	0	0.526	0	0.514	0.514	0	0	0.514	0.526	0	-0.000614	0	0.526	0.577	0	0.526	0.526	0.526	0	0.498	-0.526	2.18	1.65	5.94	8.91	5.94	11.9	5.94	8.91	0.00859	0.00859	0	0	2.97	5.94	5.94	3.19	0.917
53	7	1280	0.00148	0	0	0.0101	0.00148	0	0	0	0	0	0.0693	0	0.0574	0.0574	0.0574	0.0574	0	0.0693	0	-0.000613	0	0.0693	0.132	0	0.0693	0.0693	0.0693	-0.0574	0	-0.0693	0.143	0.0734	2.75	1.39	2.75	5.51	2.75	5.04	0.0086	0.0086	0.0574	0.0574	1.38	2.75	2.75	1.37	0.46
53	8	1280	0.00167	0	0	0.0101	0.00167	0	0	0	0	0	0	0.0317	0.0196	0.0196	0	0	0.0196	0.0317	0	-0.000626	0	0.0317	0.0836	0	0.0317	0.0317	0.0317	0	0.00105	-0.0317	0.675	0.644	2.53	3.8	2.53	5.06	2.53	3.8	0.00876	0.00876	0	0	1.27	2.53	2.53	1.26	0.423
53	9	1280	0.00204	0	0	0.0102	0.00204	0	0	0	0	0	0.0329	0	0.0203	0.0203	0.0203	0.0203	0	0.0329	0	-0.000648	0	0.0329	0.0874	0	0.0329	0.0329	0.0329	-0.0203	0.00396	-0.0329	0.741	0.708	2.54	3.81	2.54	5.08	2.54	3.81	0.00907	0.00907	0.0203	0.0203	1.27	2.54	2.54	1.27	0.424
53	10	1280	0.00257	0	0	0.0103	0.00257	0	0	0	0	0	0	0.0345	0.0213	0.0213	0.0213	0.0213	0	0.0345	0	-0.000679	0	0.0345	0.0913	0	0.0345	0.0345	0.0345	-0.0213	0	-0.0345	0.0737	0.0393	2.55	1.9	2.55	5.1	2.55	4.47	0.00951	0.00951	0.0213	0.0213	1.28	2.55	2.55	1.27	0.426
53	11	1280	0.00319	0	0	0.0103	0.00319	0	0	0	0	0	0.0363	0	0.0224	0.0224	0.0224	0.0224	0	0.0363	0	-0.000716	0	0.0363	0.0969	0	0.0363	0.0363	0.0363	-0.0224	0.0122	-0.0363	0.0751	0.0388	2.57	1.67	2.57	5.13	2.57	4.58	0.01	0.01	0.0224	0.0224	1.28	2.57	2.57	1.28	0.429
53	12	1290	-0.0103	0	0	0.0104	-0.0103	0	0	0	0	0	0.000253	0	0.00015	0.00015	0.00015	0.00015	0	0.000253	0	-4.87e-06	0.000253	0	0.00127	0	0.000253	0.000253	0.000253	-0.00015	0	0	0.00384	0.00384	0.00191	0.000943	0.00191	0.00382	0.00191	0.0035	7.09e-05	7.09e-05	0.00015	0.00015	0.000955	0.00191	0.00191	0.000932	0.000326
53	13	1290	-0.00957	0	0	0.0103	-0.00957	0	0	0	0	0	0	0.00186	0.00115	0.00115	0.00115	0.00115	0	0	0	-3.67e-05	0.00186	0	0.00892	0.00186	0	0	0	-0.00115	0.000185	0	0.0342	0.0342	0.0141	0.00698	0.0141	0.0283	0.0141	0.0259	0.000514	0.000514	0.00301	0.00301	0.00707	0.0141	0.0141	0.0069	0.00241
53	14	1290	-0.00889	0	0	0.0101	-0.00889	0	0	0.00105	0.00105	0.00105	0.00335	0	0.00207	0.00207	0.00207	0.00207	0	0.00335	6.61e-05	0	0	0.00329	0.0117	0	0.00335	0.00335	0.00441	-0.00207	0.00218	-0.00329	0.0712	0.0679	0.0255	0.0382	0.0255	0.0509	0.0255	0.0382	0.000925	0.000925	0.00207	0.00207	0.0127	0.0255	0.0255	0.0124	0.00435
53	15	1290	-0.0083	0	0	0.01	-0.0083	0	0	0.000622	0.000622	0.000622	0	0.00463	0.00286	0.00286	0.00286	0.00286	0	0.00463	9.12e-05	0	0	0.00454	0.0142	0	0.00463	0.00463	0.00525	-0.00286	0.00385	-0.00454	0.0899	0.0854	0.0351	0.0144	0.0351	0.0703	0.0351	0.0655	0.00128	0.00128	0.00286	0.00286	0.0176	0.0351	0.0351	0.0171	0.006
53	16	1290	-0.00783	0	0	0.00991	-0.00783	0	0	0	0	0	0.00641	0	0.00427	0.00427	0.00427	0.00427	0	0	0	-0.00011	0	0.00641	0.0183	0.00641	0	0	0	-0.00427	0.00958	-0.00641	0.163	0.156	0.0474	0.0118	0.0474	0.0948	0.0474	0.0909	0.00154	0.00154	0.0107	0.0107	0.0237	0.0474	0.0474	0.0232	0.00807
53	17	1290	-0.00751	0	0	0.00981	-0.00751	0	0	0.00619	0.00619	0.00619	0.00619	0	0.00382	0.00382	0.00382	0.00382	0	0.00619	0.000122	0	0	0.00607	0.0182	0	0.00619	0.00619	0.0124	-0.00382	0.00518	-0.00607	0.142	0.136	0.0522	0.0783	0.0522	0.104	0.0522	0.0783	0.00171	0.00171	0.00382	0.00382	0.0261	0.0522	0.0522	0.0281	0.00802
53	18	1290	-0.00735	0	0	0.00972	-0.00735	0	0	0.00032	0.00032	0.00032	0	0.00637	0.00393	0.00393	0.00393	0.00393	0	0.00637	0	-0.000126	0	0.00637	0.0182	0	0.00637	0.00637	0.00669	-0.00393	0.00583	-0.00637	0.126	0.119	0.0484	0.0236	0.0484	0.0967	0.0484	0.0889	0.00176	0.00176	0.00393	0.00393	0.0242	0.0484	0.0484	0.0236	0.00826
53	19	1290	-0.00734	0	0	0.00962	-0.00734	0	0	0.000149	0.000149	0.000149	0.00612	0	0.00378	0.00378	0.00378	0.00378	0	0.00612	0.000121	0	0	0.006	0.0177	0	0.00612	0.00612	0.00627	-0.00378	0.00577	-0.006	0.121	0.115	0.0465	0.0174	0.0465	0.093	0.0465	0.0872	0.00169	0.00169	0.00378	0.00378	0.0233	0.0465	0.0465	0.0227	0.00794
53	20	1290	-0.00749	0	0	0.00953	-0.00749	0	0	0	0	0	0.00627	0	0.00418	0.00418	0.00418	0.00418	0	0.00627	0	-0.000108	0	0.00627	0.0171	0	0.00627	0.00627	0.00627	-0.00418	0.00245	-0.00627	0.173	0.166	0.0464	0.0696	0.0464	0.0927	0.0464	0.0696	0.00151	0.00151	0.00418	0.00418	0.0232	0.0464	0.0464	0.0227	0.00789
53	21	1290	-0.00778	0	0	0.00943	-0.00778	0	0	0.000476	0.000476	0.000476	0.00445	0	0.00275	0.00275	0.00275	0.00275	0	0.00445	8.78e-05	0	0	0.00437	0.0125	0	0.00445	0.00445	0.00493	-0.00275	0.00382	-0.00437	0.0876	0.0833	0.0338	0.0156	0.0338	0.0676	0.0338	0.0624	0.00123	0.00123	0.00275	0.00275	0.0169	0.0338	0.0338	0.0165	0.00577
53	22	1300	-0.00816	0	0	0.00933	-0.00816	0	0	0.000331	0.000331	0.000331	0	0.00314	0.00194	0.00194	0.00194	0.00194	0	0	0	-6.19e-05	0	0.00314	0.00898	0.00314	0	0	0.000331	-0.00194	0.00271	-0.00314	0.0608	0.0577	0.0238	0.00869	0.0238	0.0477	0.0238	0.0448	0.000866	0.000866	0.00508	0.00508	0.0119	0.0238	0.0238	0.0116	0.00407
53	23	1300	-0.00863	0	0	0.00923	-0.00863	0	0	0.000224	0.000224	0.000224	0.00162	0	0.001	0.001	0.001	0.001	0	0.00162	0	-3.19e-05	0	0.00162	0.00471	0	0.00162	0.00162	0.00184	-0.001	0.00134	-0.00162	0.0321	0.0305	0.0123	0.00608	0.0123	0.0246	0.0123	0.0226	0.000447	0.000447	0.001	0.001	0.00615	0.0123	0.0123	0.00601	0.0021
54	0	1300	0.0109	0	0	0.00912	0.0109	0	0	0	0	0	0.0538	0	0.0332	0.0332	0.0332	0.0332	0	0	0	-0.00106	0.0538	0	0.139	0.0538	0	0	0	-0.0332	0	0	0.125	0.125	2.7	1.35	2.7	5.4	2.7	4.95	0.0148	0.0148	0.087	0.087	1.35	2.7	2.7	1.34	0.451
54	1	1300	0.00873	0	0	0.00928	0.00873	0	0	0	0	0	0	0.542	0.524	0.524	0	0	0.524	0	0	-0.000954	0.542	0	0.626	0.542	0	0	0	0	0.394	0	1.84	1.84	5.62	8.43	5.62	11.2	5.62	8.43	0.0134	0.0134	0.542	0.542	2.81	5.62	5.62	2.81	0.938
54	2	1300	0.00647	0	0	0.00942	0.00647	0	0	0	0	0	0.0427	0	0.0264	0.0264	0.0264	0.0264	0	0.0427	0	-0.000841	0.0427	0	0.112	0	0.0427	0.0427	0.0427	-0.0264	0	0	0.0662	0.0662	5.46	5.76	5.46	10.9	5.46	9	0.0118	0.0118	0.0264	0.0264	2.73	5.46	5.46	4.15	0.437
54	3	1300	0.00484	0	0	0.00952	0.00484	0	0	0	0	0	0.0442	0	0.0295	0.0295	0.0295	0.0295	0	0	0	-0.00076	0	0.0442	0.113	0.0442	0	0	0	-0.0295	0.0215	-0.0442	0.0907	0.0465	2.62	1.32	2.62	5.23	2.62	4.8	0.0106	0.0106	0.0737	0.0737	1.31	2.62	2.62	1.31	0.437
54	4	1300	0.00369	0	0	0.00961	0.00369	0	0	0	0	0	0.547	0	0.533	0.533	0.533	0.533	0	0.547	0	-0.000704	0	0.547	0.618	0	0.547	0.547	0.547	-0.533	0	-0.547	34.5	33.9	5.63	8.44	5.63	11.3	5.63	8.44	0.00986	0.00986	0.533	0.533	2.81	5.63	5.63	2.81	0.939
54	5	1300	0.00294	0	0	0.00968	0.00294	0	0	0	0	0	0.0339	0	0.0209	0.0209	0.0209	0.0209	0	0	0.000668	0	0	0.0332	0.0892	0.0339	0	0	0	-0.0209	0.0082	-0.0332	0.762	0.728	2.55	3.82	2.55	5.1	2.55	3.82	0.00935	0.00935	0.0548	0.0548	1.27	2.55	2.55	1.27	0.426
54	6	1300	0.00253	0	0	0.00974	0.00253	0	0	0	0	0	0	0.583	0.57	0.57	0.57	0.57	0	0	0.000649	0	0	0.582	0.636	0.583	0	0	0	-0.57	0.427	-0.582	2.13	1.54	5.84	8.76	5.84	11.7	5.84	8.76	0.00909	0.00909	1.15	1.15	2.92	5.84	5.84	2.91	0.974
54	7	1300	0.00241	0	0	0.00979	0.00241	0	0	0	0	0	0	0.0482	0.0356	0.0356	0.0356	0.0356	0	0	0.000646	0	0	0.0475	0.102	0.0482	0	0	0	-0.0356	0	-0.0475	0.734	0.687	2.63	3.94	2.63	5.26	2.63	3.94	0.00905	0.00905	0.0838	0.0838	1.31	2.63	2.63	1.31	0.44
54	8	1310	0.00254	0	0	0.00985	0.00254	0	0	0	0	0	0	0.0333	0.0206	0.0206	0.0206	0.0206	0	0	0	-0.000656	0.0333	0	0.0889	0.0333	0	0	0	-0.0206	0.00616	0	0.0634	0.0634	2.54	1.86	2.54	5.09	2.54	4.47	0.00918	0.00918	0.0538	0.0538	1.27	2.54	2.54	1.27	0.425
54	9	1310	0.00287	0	0	0.00991	0.00287	0	0	0	0	0	0	0.0493	0.0361	0.0361	0.0361	0.0361	0	0	0	-0.000677	0.0493	0	0.107	0.0493	0	0	0	-0.0361	0.0271	0	0.771	0.771	2.64	3.96	2.64	5.28	2.64	3.96	0.00948	0.00948	0.0854	0.0854	1.32	2.64	2.64	1.31	0.441
54	10	1310	0.00336	0	0	0.00998	0.00336	0	0	0	0	0	0.0795	0	0.0658	0.0658	0.0658	0.0658	0	0	0	-0.000706	0	0.0795	0.144	0.0795	0	0	0	-0.0658	0	-0.0795	0.153	0.0739	2.82	1.42	2.82	5.65	2.82	5.18	0.00989	0.00989	0.145	0.145	1.41	2.82	2.82	1.41	0.472
54	11	1310	0.00396	0	0	0.0101	0.00396	0	0	0	0	0	0	0.606	0.591	0.591	0.591	0.591	0	0.606	0.000742	0	0	0.605	0.668	0	0.606	0.606	0.606	-0.591	0.443	-0.605	2.22	1.61	5.98	8.97	5.98	12	5.98	8.97	0.0104	0.0104	0.591	0.591	2.99	5.98	5.98	2.98	0.998
54	12	1310	-0.01	0	0	0.0101	-0.01	0	0	0	0	0	0.000279	0	0.000173	0.000173	0.000173	0.000173	0	0.000279	0	-4.89e-06	0	0.000279	0.00601	0	0.000279	0.000279	0.000279	-0.000173	0	-0.000279	0.00409	0.00381	0.00205	0.00101	0.00205	0.00409	0.00205	0.00376	7.22e-05	7.22e-05	0.000173	0.000173	0.00102	0.00205	0.00205	0.000989	0.000353
54	13	1310	-0.00931	0	0	0.01	-0.00931	0	0	0.000289	0.000289	0.000289	0.00186	0	0.00115	0.00115	0.00115	0.00115	0	0.00186	0	-3.67e-05	0	0.00186	0.00901	0	0.00186	0.00186	0.00215	-0.00115	0.00151	-0.00186	0.0342	0.0323	0.0142	0.00699	0.0142	0.0283	0.0142	0.026	0.000514	0.000514	0.00115	0.00115	0.00708	0.0142	0.0142	0.00691	0.00242
54	14	1310	-0.00863	0	0	0.00988	-0.00863	0	0	0	0	0	0.00336	0	0.00207	0.00207	0.00207	0.00207	0	0.00336	6.62e-05	0	0	0.00329	0.00823	0	0.00336	0.00336	0.00336	-0.00207	0.00281	-0.00329	0.0672	0.0639	0.0255	0.00658	0.0255	0.051	0.0255	0.0488	0.000927	0.000927	0.00207	0.00207	0.0128	0.0255	0.0255	0.0124	0.00435
54	15	1310	-0.00805	0	0	0.00977	-0.00805	0	0	0.000626	0.000626	0.000626	0	0.00463	0.00286	0.00286	0.00286	0.00286	0	0.00463	0	-9.13e-05	0	0.00463	0.0145	0	0.00463	0.00463	0.00526	-0.00286	0.00406	-0.00463	0.088	0.0834	0.0352	0.0148	0.0352	0.0703	0.0352	0.0654	0.00128	0.00128	0.00286	0.00286	0.0176	0.0352	0.0352	0.0172	0.006
54	16	1310	-0.00759	0	0	0.00967	-0.00759	0	0	0	0	0	0.00695	0	0.00481	0.00481	0.00481	0.00481	0	0.00695	0	-0.00011	0	0.00695	0.0188	0	0.00695	0.00695	0.00695	-0.00481	0.0103	-0.00695	0.184	0.177	0.0501	0.0752	0.0501	0.1	0.0501	0.0752	0.00155	0.00155	0.00481	0.00481	0.0251	0.0501	0.0501	0.0243	0.00861
54	17	1310	-0.00727	0	0	0.00958	-0.00727	0	0	0.00619	0.00619	0.00619	0	0.00619	0.00382	0.00382	0.00382	0.00382	0	0.00619	0	-0.000122	0	0.00619	0.0177	0	0.00619	0.00619	0.0124	-0.00382	0.00268	-0.00619	0.122	0.116	0.047	0.0174	0.047	0.0941	0.047	0.0883	0.00171	0.00171	0.00382	0.00382	0.0235	0.047	0.047	0.023	0.00803
54	18	1320	-0.00711	0	0	0.00949	-0.00711	0	0	0.000194	0.000194	0.000194	0	0.00638	0.00394	0.00394	0.00394	0.00394	0	0	0	-0.000126	0.00638	0	0.0179	0.00638	0	0	0.000194	-0.00394	0.00596	0	0.118	0.118	0.0484	0.0174	0.0484	0.0968	0.0484	0.091	0.00176	0.00176	0.0103	0.0103	0.0242	0.0484	0.0484	0.0236	0.00826
54	19	1320	-0.00712	0	0	0.0094	-0.00712	0	0	0.00613	0.00613	0.00613	0	0.00613	0.00379	0.00379	0.00379	0.00379	0	0	0	-0.000121	0.00613	0	0.017	0.00613	0	0	0.00613	-0.00379	0.00282	0	0.133	0.133	0.0466	0.0698	0.0466	0.0931	0.0466	0.0698	0.00169	0.00169	0.00992	0.00992	0.0233	0.0466	0.0466	0.0227	0.00795
54	20	1320	-0.00727	0	0	0.00931	-0.00727	0	0	0.000827	0.000827	0.000827	0	0.00548	0.00338	0.00338	0.00338	0.00338	0	0	0.000108	0	0	0.00537	0.0151	0.00548	0	0	0.000827	-0.00338	0.00488	-0.00537	0.109	0.103	0.0416	0.0184	0.0416	0.0832	0.0416	0.077	0.00151	0.00151	0.00886	0.00886	0.0208	0.0416	0.0416	0.0203	0.0071
54	21	1320	-0.00756	0	0	0.00922	-0.00756	0	0	0	0	0	0.00446	0	0.00275	0.00275	0.00275	0.00275	0	0.00446	0	-8.78e-05	0	0.00446	0.0122	0	0.00446	0.00446	0.00446	-0.00275	0.00432	-0.00446	0.0896	0.0851	0.0339	0.0117	0.0339	0.0677	0.0339	0.0638	0.00123	0.00123	0.00275	0.00275	0.0169	0.0339	0.0339	0.0165	0.00578
54	22	1320	-0.00795	0	0	0.00912	-0.00795	0	0	0	0	0	0	0.00314	0.00194	0.00194	0.00194	0.00194	0	0	0	-6.19e-05	0.00314	0	0.00862	0.00314	0	0	0	-0.00194	0.00305	0	0.0601	0.0601	0.0239	0.00813	0.0239	0.0477	0.0239	0.045	0.000867	0.000867	0.00508	0.00508	0.0119	0.0239	0.0239	0.0116	0.00407
54	23	1320	-0.00842	0	0	0.00902	-0.00842	0	0	0	0	0	0.00162	0	0.001	0.001	0.001	0.001	0	0	0	-3.2e-05	0.00162	0	0.00447	0.00162	0	0	0	-0.001	0.00157	0	0.0303	0.0303	0.0123	0.0041	0.0123	0.0247	0.0123	0.0233	0.000448	0.000448	0.00263	0.00263	0.00616	0.0123	0.0123	0.00602	0.0021
55	0	1320	0.0111	0	0	0.00892	0.0111	0	0	0	0	0	0.0737	0	0.0532	0.0532	0.0532	0.0532	0	0	0	-0.00106	0.0737	0	0.159	0.0737	0	0	0	-0.0532	0	0	1.03	1.03	5.4	8.11	5.4	10.8	5.4	8.11	0.0148	0.0148	0.127	0.127	2.7	5.4	5.4	3.99	0.471
55	1	1320	0.00865	0	0	0.00908	0.00865	0	0	0	0	0	0.0302	0.0174	0.0294	0.0294	0	0	0.0294	0	0	-0.000938	0	0.0476	0.124	0.0476	0	0	0	0	0	-0.0476	0.106	0.0584	5.23	4.6	5.23	10.5	5.23	8.93	0.0131	0.0131	0.0476	0.0476	2.62	5.23	5.23	3.9	0.443
55	2	1320	0.00665	0	0	0.00921	0.00665	0	0	0	0	0	0	0.0426	0.0263	0.0263	0.0263	0.0263	0	0	0	-0.000839	0.0426	0	0.112	0.0426	0	0	0	-0.0263	0.000807	0	0.821	0.821	5.45	8.17	5.45	10.9	5.45	8.17	0.0118	0.0118	0.0689	0.0689	2.72	5.45	5.45	4.14	0.437
55	3	1320	0.00518	0	0	0.00931	0.00518	0	0	0	0	0	0.0389	0	0.024	0.024	0.024	0.024	0	0.0389	0.000767	0	0.0382	0	0.103	0	0.0389	0.0389	0.0389	-0.024	0.0189	0	0.0607	0.0607	2.59	1.51	2.59	5.17	2.59	4.67	0.0107	0.0107	0.024	0.024	1.29	2.59	2.59	1.29	0.432
55	4	1330	0.00414	0	0	0.0094	0.00414	0	0	0	0	0	0	0.0534	0.0395	0.0395	0.0395	0.0395	0	0	0	-0.000717	0.0534	0	0.113	0.0534	0	0	0	-0.0395	0.0295	0	0.806	0.806	2.67	4	2.67	5.33	2.67	4	0.01	0.01	0.093	0.093	1.33	2.67	2.67	1.33	0.446
55	5	1330	0.00347	0	0	0.00947	0.00347	0	0	0	0	0	0.0399	0	0.0266	0.0266	0.0266	0.0266	0	0	0	-0.000685	0	0.0399	0.103	0.0399	0	0	0	-0.0266	0	-0.0399	0.0819	0.0421	2.59	1.41	2.59	5.17	2.59	4.7	0.0096	0.0096	0.0664	0.0664	1.29	2.59	2.59	1.29	0.432
55	6	1330	0.0031	0	0	0.00954	0.0031	0	0	0	0	0	0.0339	0	0.021	0.021	0.021	0.021	0	0	0.000669	0	0	0.0333	0.0907	0.0339	0	0	0	-0.021	0.00894	-0.0333	0.0832	0.05	2.55	1.78	2.55	5.1	2.55	4.5	0.00937	0.00937	0.0549	0.0549	1.27	2.55	2.55	1.27	0.426
55	7	1330	0.00301	0	0	0.0096	0.00301	0	0	0	0	0	0.0339	0	0.0209	0.0209	0.0209	0.0209	0	0	0.000667	0	0	0.0332	0.0908	0.0339	0	0	0	-0.0209	0.00859	-0.0332	0.0698	0.0366	2.55	1.79	2.55	5.1	2.55	4.5	0.00934	0.00934	0.0548	0.0548	1.27	2.55	2.55	1.27	0.426
55	8	1330	0.00315	0	0	0.00966	0.00315	0	0	0	0	0	0.0344	0	0.0212	0.0212	0.0212	0.0212	0	0.0344	0	-0.000678	0.0305	0.00389	0.0925	0	0.0344	0.0344	0.0344	-0.0212	0.00976	-0.00389	0.0561	0.0522	2.55	1.74	2.55	5.1	2.55	4.52	0.0095	0.0095	0.0212	0.0212	1.28	2.55	2.55	1.27	0.426
55	9	1330	0.00348	0	0	0.00973	0.00348	0	0	0	0	0	0.0355	0	0.0219	0.0219	0.0219	0.0219	0	0	0	-0.000699	0	0.0355	0.0956	0.0355	0	0	0	-0.0219	0	-0.0355	0.0645	0.029	2.56	1.83	2.56	5.12	2.56	4.51	0.00979	0.00979	0.0574	0.0574	1.28	2.56	2.56	1.28	0.428
55	10	1330	0.00397	0	0	0.0098	0.00397	0	0	0	0	0	0.000599	0.0364	0.0228	0.0228	0	0	0.0228	0	0.000729	0	0	0.0363	0.0981	0.037	0	0	0	0	0.0148	-0.0363	0.0941	0.0579	2.57	1.6	2.57	5.14	2.57	4.61	0.0102	0.0102	0.037	0.037	1.29	2.57	2.57	1.28	0.43
55	11	1330	0.00455	0	0	0.00988	0.00455	0	0	0	0	0	0	0.0468	0.032	0.032	0.032	0.032	0	0	0.000764	0	0	0.0461	0.111	0.0468	0	0	0	-0.032	0.0309	-0.0461	0.115	0.0692	2.66	1.62	2.66	5.32	2.66	4.78	0.0107	0.0107	0.0789	0.0789	1.33	2.66	2.66	1.34	0.44
55	12	1330	-0.00988	0	0	0.00997	-0.00988	0	0	0	0	0	0.000258	0	0.00015	0.00015	0.00015	0.00015	0	0.000258	0	-4.91e-06	0.000258	0	0.00477	0	0.000258	0.000258	0.000258	-0.00015	0	0	0.0033	0.0033	0.0047	0.00303	0.0047	0.0094	0.0047	0.00839	7.32e-05	7.32e-05	0.00015	0.00015	0.00235	0.0047	0.0047	0.0037	0.000332
55	13	1330	-0.00915	0	0	0.00985	-0.00915	0	0	0.00187	0.00187	0.00187	0	0.00187	0.00115	0.00115	0	0	0.00115	0.00187	0	-3.68e-05	0.00187	0	0.00663	0	0.00187	0.00187	0.00373	0	0.000164	0	0.0317	0.0317	0.0142	0.007	0.0142	0.0283	0.0142	0.026	0.000515	0.000515	0	0	0.00709	0.0142	0.0142	0.00692	0.00242
55	14	1340	-0.00848	0	0	0.00973	-0.00848	0	0	0.000974	0.000974	0.000974	0	0.00336	0.00208	0.00208	0.00208	0.00208	0	0.00336	0	-6.62e-05	0	0.00336	0.0111	0	0.00336	0.00336	0.00434	-0.00208	0.00227	-0.00336	0.0631	0.0597	0.0255	0.0116	0.0255	0.051	0.0255	0.0472	0.000927	0.000927	0.00208	0.00208	0.0128	0.0255	0.0255	0.0125	0.00436
55	15	1340	-0.0079	0	0	0.00962	-0.0079	0	0	0.000763	0.000763	0.000763	0	0.00464	0.00286	0.00286	0.00286	0.00286	0	0.00464	0	-9.14e-05	0.00464	0	0.0139	0	0.00464	0.00464	0.0054	-0.00286	0.00371	0	0.0839	0.0839	0.0352	0.0139	0.0352	0.0704	0.0352	0.0658	0.00128	0.00128	0.00286	0.00286	0.0176	0.0352	0.0352	0.0172	0.00601
55	16	1340	-0.00744	0	0	0.00952	-0.00744	0	0	0.0056	0.0056	0.0056	0.0056	0	0.00346	0.00346	0.00346	0.00346	0	0	0	-0.00011	0	0.0056	0.016	0.0056	0	0	0.0056	-0.00346	0.0024	-0.0056	0.11	0.105	0.0426	0.0157	0.0426	0.0851	0.0426	0.0799	0.00155	0.00155	0.00906	0.00906	0.0213	0.0426	0.0426	0.0208	0.00726
55	17	1340	-0.00712	0	0	0.00943	-0.00712	0	0	0.0062	0.0062	0.0062	0	0.0062	0.00383	0.00383	0.00383	0.00383	0	0	0.000122	0	0	0.00608	0.0174	0.0062	0	0	0.0062	-0.00383	0.00074	-0.00608	0.125	0.118	0.0471	0.0119	0.0471	0.0941	0.0471	0.0902	0.00171	0.00171	0.01	0.01	0.0235	0.0471	0.0471	0.023	0.00803
55	18	1340	-0.00697	0	0	0.00934	-0.00697	0	0	0.00165	0.00165	0.00165	0	0.00744	0.005	0.005	0.005	0.005	0	0.00744	0	-0.000126	0	0.00744	0.0187	0	0.00744	0.00744	0.00909	-0.005	0.00663	-0.00744	0.128	0.12	0.0548	0.0202	0.0548	0.11	0.0548	0.103	0.00176	0.00176	0.005	0.005	0.0274	0.0548	0.0548	0.0268	0.00933
55	19	1340	-0.00697	0	0	0.00926	-0.00697	0	0	0.000328	0.000328	0.000328	0	0.00614	0.00379	0.00379	0.00379	0.00379	0	0.00614	0	-0.000121	0	0.00614	0.0168	0	0.00614	0.00614	0.00646	-0.00379	0.00559	-0.00614	0.124	0.118	0.0466	0.0205	0.0466	0.0932	0.0466	0.0863	0.00169	0.00169	0.00379	0.00379	0.0233	0.0466	0.0466	0.0227	0.00795
55	20	1340	-0.00713	0	0	0.00917	-0.00713	0	0	0.000171	0.000171	0.000171	0	0.00548	0.00338	0.00338	0.00338	0.00338	0	0.00548	0	-0.000108	0	0.00548	0.015	0	0.00548	0.00548	0.00565	-0.00338	0.00512	-0.00548	0.11	0.104	0.0416	0.0143	0.0416	0.0832	0.0416	0.0785	0.00151	0.00151	0.00338	0.00338	0.0208	0.0416	0.0416	0.0203	0.0071
55	21	1340	-0.00742	0	0	0.00908	-0.00742	0	0	0.00446	0.00446	0.00446	0	0.00446	0.00275	0.00275	0.00275	0.00275	0	0.00446	0	-8.79e-05	0	0.00446	0.0122	0	0.00446	0.00446	0.00892	-0.00275	0.00203	-0.00446	0.0896	0.0852	0.0339	0.0116	0.0339	0.0678	0.0339	0.0639	0.00123	0.00123	0.00275	0.00275	0.0169	0.0339	0.0339	0.0165	0.00578
55	22	1340	-0.00782	0	0	0.00899	-0.00782	0	0	0.00315	0.00315	0.00315	0.00315	0	0.00194	0.00194	0.00194	0.00194	0	0.00315	0	-6.2e-05	0	0.00315	0.00858	0	0.00315	0.00315	0.00629	-0.00194	0.00144	-0.00315	0.0628	0.0597	0.0239	0.00806	0.0239	0.0478	0.0239	0.0451	0.000868	0.000868	0.00194	0.00194	0.0119	0.0239	0.0239	0.0117	0.00408
55	23	1340	-0.00829	0	0	0.00889	-0.00829	0	0	0	0	0	0.00186	0	0.00124	0.00124	0.00124	0.00124	0	0.00186	0	-3.2e-05	0	0.00186	0.00492	0	0.00186	0.00186	0.00186	-0.00124	0.00502	-0.00186	0.0503	0.0484	0.0138	0.00364	0.0138	0.0276	0.0138	0.0263	0.000449	0.000449	0.00124	0.00124	0.00689	0.0138	0.0138	0.00674	0.00235
56	0	1350	0.0114	0	0	0.00879	0.0114	0	0	0	0	0	0.471	0	0.45	0.45	0.45	0.45	0	0	0	-0.00107	0	0.471	0.571	0.471	0	0	0	-0.45	0	-0.471	34.5	34	5.2	7.8	5.2	10.4	5.2	7.8	0.0149	0.0149	0.921	0.921	2.6	5.2	5.2	2.59	0.869
56	1	1350	0.00935	0	0	0.00895	0.00935	0	0	0	0	0	0.496	0	0.477	0.477	0.477	0.477	0	0	0	-0.000969	0	0.496	0.588	0.496	0	0	0	-0.477	0	-0.496	34.5	34	5.34	8.01	5.34	10.7	5.34	8.01	0.0136	0.0136	0.973	0.973	2.67	5.34	5.34	2.66	0.892
56	2	1350	0.0073	0	0	0.00909	0.0073	0	0	0	0	0	0	0.044	0.0272	0.0272	0.0272	0.0272	0	0.044	0	-0.000868	0	0.044	0.115	0	0.044	0.044	0.044	-0.0272	0	-0.044	0.108	0.0641	5.11	4.72	5.11	10.2	5.11	8.64	0.0121	0.0121	0.0272	0.0272	2.55	5.11	5.11	3.79	0.439
56	3	1350	0.0058	0	0	0.0092	0.0058	0	0	0	0	0	0.0411	0	0.0257	0.0257	0.0257	0.0257	0	0.0411	0	-0.000794	0	0.0411	0.107	0	0.0411	0.0411	0.0411	-0.0257	0.0202	-0.0411	0.0946	0.0535	2.6	1.31	2.6	5.2	2.6	4.77	0.0111	0.0111	0.0257	0.0257	1.3	2.6	2.6	1.3	0.435
56	4	1350	0.00474	0	0	0.00929	0.00474	0	0	0	0	0	0	0.0377	0.0233	0.0233	0.0233	0.0233	0	0.0377	0	-0.000743	0.0377	0	0.0985	0	0.0377	0.0377	0.0377	-0.0233	0.019	0	0.0687	0.0687	2.58	1.63	2.58	5.15	2.58	4.61	0.0104	0.0104	0.0233	0.0233	1.29	2.58	2.58	1.28	0.431
56	5	1350	0.00404	0	0	0.00937	0.00404	0	0	0	0	0	0.49	0	0.477	0.477	0.477	0.477	0	0	0	-0.00071	0.49	0	0.56	0.49	0	0	0	-0.477	0	0	32.6	32.6	5.29	7.93	5.29	10.6	5.29	7.93	0.00995	0.00995	0.967	0.967	2.64	5.29	5.29	2.64	0.883
56	6	1350	0.00366	0	0	0.00945	0.00366	0	0	0	0	0	0	0.0352	0.0217	0.0217	0.0217	0.0217	0	0	0.000694	0	0	0.0345	0.0918	0.0352	0	0	0	-0.0217	0.0117	-0.0345	0.791	0.757	2.56	3.84	2.56	5.12	2.56	3.84	0.00971	0.00971	0.0569	0.0569	1.28	2.56	2.56	1.28	0.427
56	7	1350	0.00355	0	0	0.00951	0.00355	0	0	0	0	0	0.511	0	0.498	0.498	0.498	0.498	0	0	0	-0.000691	0	0.511	0.579	0.511	0	0	0	-0.498	0	-0.511	34.2	33.7	5.41	8.12	5.41	10.8	5.41	8.12	0.00969	0.00969	1.01	1.01	2.71	5.41	5.41	2.7	0.903
56	8	1350	0.00367	0	0	0.00958	0.00367	0	0	0	0	0	0	0.0418	0.0282	0.0282	0.0282	0.0282	0	0	0	-0.000702	0.0418	0	0.0999	0.0418	0	0	0	-0.0282	0.0216	0	0.779	0.779	2.6	3.9	2.6	5.2	2.6	3.9	0.00983	0.00983	0.0699	0.0699	1.3	2.6	2.6	1.3	0.434
56	9	1350	0.00399	0	0	0.00966	0.00399	0	0	0	0	0	0	0.0367	0.0226	0.0226	0.0226	0.0226	0	0.0367	0	-0.000723	0.0367	0	0.0966	0	0.0367	0.0367	0.0367	-0.0226	0.0146	0	0.792	0.792	2.57	3.85	2.57	5.14	2.57	3.85	0.0101	0.0101	0.0226	0.0226	1.28	2.57	2.57	1.28	0.429
56	10	1360	0.00446	0	0	0.00973	0.00446	0	0	0	0	0	0	0.0381	0.0236	0.0236	0.0236	0.0236	0	0.0381	0	-0.000752	0	0.0381	0.103	0	0.0381	0.0381	0.0381	-0.0236	0	-0.0381	0.0984	0.0603	2.58	1.3	2.58	5.16	2.58	4.73	0.0105	0.0105	0.0236	0.0236	1.29	2.58	2.58	1.29	0.431
56	11	1360	0.00503	0	0	0.00982	0.00503	0	0	0	0	0	0	0.0399	0.0246	0.0246	0.0246	0.0246	0	0	0	-0.000786	0	0.0399	0.106	0.0399	0	0	0	-0.0246	0	-0.0399	0.816	0.776	5.14	7.7	5.14	10.3	5.14	7.7	0.011	0.011	0.0645	0.0645	2.57	5.14	5.14	3.83	0.433
56	12	1360	-0.00982	0	0	0.00992	-0.00982	0	0	0	0	0	0.000257	0	0.000145	0.000145	0.000145	0.000145	0	0.000257	0	-4.94e-06	0	0.000257	0.00571	0	0.000257	0.000257	0.000257	-0.000145	0	-0.000257	0.00424	0.00398	0.00199	0.000985	0.00199	0.00398	0.00199	0.00366	7.86e-05	7.86e-05	0.000145	0.000145	0.000996	0.00199	0.00199	0.000973	0.00034
56	13	1360	-0.00909	0	0	0.00979	-0.00909	0	0	0	0	0	0.00187	0	0.00115	0.00115	0.00115	0.00115	0	0.00187	0	-3.68e-05	0	0.00187	0.00883	0	0.00187	0.00187	0.00187	-0.00115	0.000459	-0.00187	0.0325	0.0306	0.0142	0.00701	0.0142	0.0284	0.0142	0.0261	0.000516	0.000516	0.00115	0.00115	0.0071	0.0142	0.0142	0.00693	0.00242
56	14	1360	-0.00842	0	0	0.00967	-0.00842	0	0	0.00163	0.00163	0.00163	0	0.00392	0.00264	0.00264	0.00264	0.00264	0	0	0	-6.63e-05	0.00392	0	0.0122	0.00392	0	0	0.00163	-0.00264	0.00275	0	0.0685	0.0685	0.0289	0.0434	0.0289	0.0578	0.0289	0.0434	0.000929	0.000929	0.00656	0.00656	0.0145	0.0289	0.0289	0.0141	0.00492
56	15	1360	-0.00784	0	0	0.00957	-0.00784	0	0	0.00464	0.00464	0.00464	0.00464	0	0.00287	0.00287	0.00287	0.00287	0	0.00464	0	-9.14e-05	0	0.00464	0.0142	0	0.00464	0.00464	0.00928	-0.00287	0.00104	-0.00464	0.0887	0.0841	0.0352	0.0144	0.0352	0.0705	0.0352	0.0657	0.00128	0.00128	0.00287	0.00287	0.0176	0.0352	0.0352	0.0172	0.00601
56	16	1360	-0.00738	0	0	0.00947	-0.00738	0	0	0.00222	0.00222	0.00222	0	0.00561	0.00346	0.00346	0.00346	0.00346	0	0	0.000111	0	0.0055	0	0.0163	0.00561	0	0	0.00222	-0.00346	0.0032	0	0.101	0.101	0.0426	0.0161	0.0426	0.0852	0.0426	0.0798	0.00155	0.00155	0.00907	0.00907	0.0213	0.0426	0.0426	0.0208	0.00727
56	17	1360	-0.00707	0	0	0.00938	-0.00707	0	0	0.00139	0.00139	0.00139	0.0062	0	0.00383	0.00383	0.00383	0.00383	0	0.0062	0	-0.000122	0	0.0062	0.0175	0	0.0062	0.0062	0.00759	-0.00383	0.0046	-0.0062	0.121	0.115	0.0471	0.017	0.0471	0.0942	0.0471	0.0885	0.00171	0.00171	0.00383	0.00383	0.0236	0.0471	0.0471	0.023	0.00804
56	18	1360	-0.00691	0	0	0.00929	-0.00691	0	0	0.000848	0.000848	0.000848	0.00638	0	0.00394	0.00394	0.00394	0.00394	0	0.00638	0	-0.000126	0	0.00638	0.0177	0	0.00638	0.00638	0.00723	-0.00394	0.00531	-0.00638	0.129	0.123	0.0485	0.0122	0.0485	0.097	0.0485	0.0929	0.00176	0.00176	0.00394	0.00394	0.0242	0.0485	0.0485	0.0237	0.00828
56	19	1360	-0.00692	0	0	0.0092	-0.00692	0	0	0.0005	0.0005	0.0005	0.00614	0	0.00379	0.00379	0.00379	0.00379	0	0	0	-0.000121	0	0.00614	0.0169	0.00614	0	0	0.0005	-0.00379	0.00543	-0.00614	0.138	0.132	0.0466	0.0699	0.0466	0.0933	0.0466	0.0699	0.00169	0.00169	0.00993	0.00993	0.0233	0.0466	0.0466	0.0228	0.00796
56	20	1370	-0.00708	0	0	0.00912	-0.00708	0	0	0.00548	0.00548	0.00548	0	0.00548	0.00339	0.00339	0.00339	0.00339	0	0.00548	0	-0.000108	0.00548	0	0.015	0	0.00548	0.00548	0.011	-0.00339	0.00241	0	0.12	0.12	0.0417	0.0625	0.0417	0.0833	0.0417	0.0625	0.00151	0.00151	0.00339	0.00339	0.0208	0.0417	0.0417	0.0203	0.00711
56	21	1370	-0.00737	0	0	0.00903	-0.00737	0	0	0	0	0	0.00512	0	0.00341	0.00341	0.00341	0.00341	0	0	0	-8.8e-05	0	0.00512	0.0135	0.00512	0	0	0	-0.00341	0.00831	-0.00512	0.146	0.141	0.0379	0.0568	0.0379	0.0757	0.0379	0.0568	0.00124	0.00124	0.00854	0.00854	0.0189	0.0379	0.0379	0.0185	0.00645
56	22	1370	-0.00777	0	0	0.00894	-0.00777	0	0	0.0014	0.0014	0.0014	0	0.00315	0.00194	0.00194	0.00194	0.00194	0	0.00315	0	-6.21e-05	0	0.00315	0.00861	0	0.00315	0.00315	0.00455	-0.00194	0.00164	-0.00315	0.0616	0.0584	0.0239	0.00809	0.0239	0.0478	0.0239	0.0451	0.000869	0.000869	0.00194	0.00194	0.012	0.0239	0.0239	0.0117	0.00408
56	23	1370	-0.00824	0	0	0.00884	-0.00824	0	0	0.00157	0.00157	0.00157	0	0.00163	0.001	0.001	0.001	0.001	0	0.00163	0	-3.21e-05	0	0.00163	0.00446	0	0.00163	0.00163	0.0032	-0.001	0	-0.00163	0.0358	0.0342	0.0124	0.0185	0.0124	0.0247	0.0124	0.0185	0.000449	0.000449	0.001	0.001	0.00618	0.0124	0.0124	0.00603	0.00211
57	0	1370	0.0116	0	0	0.00874	0.0116	0	0	0	0	0	0	0.0628	0.0418	0.0418	0.0418	0.0418	0	0	0.00108	0	0	0.0617	0.164	0.0628	0	0	0	-0.0418	0	-0.0617	1.61	1.55	2.75	4.13	2.75	5.51	2.75	4.13	0.0151	0.0151	0.105	0.105	1.38	2.75	2.75	1.37	0.461
57	1	1370	0.00978	0	0	0.0089	0.00978	0	0	0	0	0	0	0.0502	0.031	0.031	0.031	0.031	0	0	0	-0.000989	0.0502	0	0.137	0.0502	0	0	0	-0.031	0	0	0.959	0.959	2.67	4.01	2.67	5.34	2.67	4.01	0.0138	0.0138	0.0812	0.0812	1.34	2.67	2.67	1.33	0.447
57	2	1370	0.00774	0	0	0.00904	0.00774	0	0	0	0	0	0	0.0451	0.0278	0.0278	0.0278	0.0278	0	0	0	-0.000889	0	0.0451	0.125	0.0451	0	0	0	-0.0278	0.0219	-0.0451	0.993	0.947	2.63	3.95	2.63	5.27	2.63	3.95	0.0124	0.0124	0.0729	0.0729	1.32	2.63	2.63	1.31	0.44
57	3	1370	0.00624	0	0	0.00916	0.00624	0	0	0	0	0	0.0232	0.0182	0.0256	0.0256	0	0	0.0256	0.0414	0	-0.000816	0	0.0414	0.109	0	0.0414	0.0414	0.0414	0	0.0202	-0.0414	0.0942	0.0528	2.6	1.31	2.6	5.21	2.6	4.77	0.0114	0.0114	0	0	1.3	2.6	2.6	1.3	0.435
57	4	1370	0.00518	0	0	0.00926	0.00518	0	0	0	0	0	0	0.411	0.396	0.396	0	0	0.396	0.411	0	-0.000764	0	0.411	0.475	0	0.411	0.411	0.411	0	0.297	-0.411	0.841	0.43	4.82	4.17	4.82	9.63	4.82	8.24	0.0107	0.0107	0	0	2.41	4.82	4.82	2.4	0.805
57	5	1370	0.00448	0	0	0.00935	0.00448	0	0	0	0	0	0.0371	0	0.0229	0.0229	0.0229	0.0229	0	0	0	-0.000732	0.0371	0	0.0983	0.0371	0	0	0	-0.0229	0.0182	0	0.802	0.802	2.57	3.86	2.57	5.15	2.57	3.86	0.0102	0.0102	0.0601	0.0601	1.29	2.57	2.57	1.28	0.43
57	6	1380	0.0041	0	0	0.00942	0.0041	0	0	0	0	0	0.05	0	0.0361	0.0361	0.0361	0.0361	0	0	0.000716	0	0.0492	0	0.11	0.05	0	0	0	-0.0361	0	0	0.705	0.705	2.65	3.97	2.65	5.3	2.65	3.97	0.01	0.01	0.086	0.086	1.32	2.65	2.65	1.32	0.442
57	7	1380	0.00398	0	0	0.0095	0.00398	0	0	0	0	0	0.0362	0	0.0224	0.0224	0.0224	0.0224	0	0	0	-0.000714	0.0362	0	0.102	0.0362	0	0	0	-0.0224	0.0183	0	0.0559	0.0559	2.57	1.65	2.57	5.13	2.57	4.58	0.00999	0.00999	0.0586	0.0586	1.28	2.57	2.57	1.28	0.429
57	8	1380	0.0041	0	0	0.00957	0.0041	0	0	0	0	0	0.0367	0	0.0227	0.0227	0	0	0.0227	0.0367	0	-0.000724	0.0367	0	0.0976	0	0.0367	0.0367	0.0367	0	0	0	0.0555	0.0555	4.97	5.31	4.97	9.94	4.97	8.17	0.0101	0.0101	0	0	2.48	4.97	4.97	3.68	0.429
57	9	1380	0.00441	0	0	0.00965	0.00441	0	0	0	0	0	0.0378	0	0.0233	0.0233	0.0233	0.0233	0	0.0378	0	-0.000744	0	0.0378	0.101	0	0.0378	0.0378	0.0378	-0.0233	0.0184	-0.0378	0.812	0.774	2.58	3.87	2.58	5.15	2.58	3.87	0.0104	0.0104	0.0233	0.0233	1.29	2.58	2.58	1.29	0.431
57	10	1380	0.00487	0	0	0.00973	0.00487	0	0	0	0	0	0	0.0392	0.0242	0.0242	0	0	0.0242	0.0392	0	-0.000773	0	0.0392	0.105	0	0.0392	0.0392	0.0392	0	0	-0.0392	0.0993	0.06	2.59	1.64	2.59	5.18	2.59	4.63	0.0108	0.0108	0	0	1.29	2.59	2.59	1.29	0.433
57	11	1380	0.00542	0	0	0.00982	0.00542	0	0	0	0	0	0	0.041	0.0253	0.0253	0	0	0.0253	0.041	0	-0.000807	0	0.041	0.109	0	0.041	0.041	0.041	0	0	-0.041	0.104	0.0629	2.6	1.39	2.6	5.2	2.6	4.74	0.0113	0.0113	0	0	1.3	2.6	2.6	1.3	0.435
57	12	1380	-0.00983	0	0	0.00992	-0.00983	0	0	0	0	0	0	0.000261	0.000146	0.000146	0	0	0.000146	0	0	-4.96e-06	0	0.000261	0.00608	0.000261	0	0	0	0	0	-0.000261	0.00413	0.00387	0.00201	0.000993	0.00201	0.00402	0.00201	0.00369	7.94e-05	7.94e-05	0.000261	0.000261	0.001	0.00201	0.00201	0.000982	0.000343
57	13	1380	-0.0091	0	0	0.0098	-0.0091	0	0	0	0	0	0.00187	0	0.00116	0.00116	0.00116	0.00116	0	0	0	-3.69e-05	0	0.00187	0.00864	0.00187	0	0	0	-0.00116	0.00081	-0.00187	0.0338	0.0319	0.0142	0.00702	0.0142	0.0284	0.0142	0.0261	0.000516	0.000516	0.00303	0.00303	0.00711	0.0142	0.0142	0.00694	0.00243
57	14	1380	-0.00843	0	0	0.00968	-0.00843	0	0	0.00456	0.00456	0.00456	0.00456	0	0.00327	0.00327	0.00327	0.00327	0	0.00456	0	-6.64e-05	0	0.00456	0.0132	0	0.00456	0.00456	0.00912	-0.00327	0.00195	-0.00456	0.112	0.108	0.0327	0.0491	0.0327	0.0655	0.0327	0.0491	0.000929	0.000929	0.00327	0.00327	0.0164	0.0327	0.0327	0.0161	0.00556
57	15	1380	-0.00784	0	0	0.00957	-0.00784	0	0	0	0	0	0.00464	0	0.00287	0.00287	0.00287	0.00287	0	0.00464	0	-9.15e-05	0.00464	0	0.0141	0	0.00464	0.00464	0.00464	-0.00287	0.00448	0	0.0994	0.0994	0.0353	0.0529	0.0353	0.0705	0.0353	0.0529	0.00128	0.00128	0.00287	0.00287	0.0176	0.0353	0.0353	0.0172	0.00602
57	16	1390	-0.00739	0	0	0.00947	-0.00739	0	0	0	0	0	0	0.00561	0.00347	0.00347	0.00347	0.00347	0	0	0	-0.000111	0.00561	0	0.0162	0.00561	0	0	0	-0.00347	0.00385	0	0.106	0.106	0.0426	0.0136	0.0426	0.0852	0.0426	0.0807	0.00155	0.00155	0.00908	0.00908	0.0213	0.0426	0.0426	0.0208	0.00728
57	17	1390	-0.00707	0	0	0.00938	-0.00707	0	0	0.00331	0.00331	0.00331	0	0.00833	0.00596	0.00596	0.00596	0.00596	0	0.00833	0	-0.000122	0.00833	0	0.0196	0	0.00833	0.00833	0.0116	-0.00596	0.00635	0	0.114	0.114	0.0593	0.0229	0.0593	0.119	0.0593	0.111	0.00171	0.00171	0.00596	0.00596	0.0297	0.0593	0.0593	0.0288	0.0102
57	18	1390	-0.00692	0	0	0.00929	-0.00692	0	0	0	0	0	0.0103	0	0.00788	0.00788	0.00788	0.00788	0	0	0	-0.000126	0	0.0103	0.0226	0.0103	0	0	0	-0.00788	0.0121	-0.0103	0.204	0.194	0.0715	0.107	0.0715	0.143	0.0715	0.107	0.00177	0.00177	0.0182	0.0182	0.0358	0.0715	0.0715	0.0349	0.0122
57	19	1390	-0.00692	0	0	0.00921	-0.00692	0	0	0	0	0	0.0109	0	0.00852	0.00852	0.00852	0.00852	0	0	0	-0.000121	0	0.0109	0.0225	0.0109	0	0	0	-0.00852	0.0148	-0.0109	0.201	0.19	0.0745	0.112	0.0745	0.149	0.0745	0.112	0.0017	0.0017	0.0194	0.0194	0.0372	0.0745	0.0745	0.0364	0.0127
57	20	1390	-0.00708	0	0	0.00912	-0.00708	0	0	0	0	0	0	0.00682	0.00472	0.00472	0.00472	0.00472	0	0	0	-0.000108	0	0.00682	0.0172	0.00682	0	0	0	-0.00472	0.00924	-0.00682	0.179	0.172	0.0491	0.0737	0.0491	0.0983	0.0491	0.0737	0.00152	0.00152	0.0115	0.0115	0.0246	0.0491	0.0491	0.0238	0.00844
57	21	1390	-0.00737	0	0	0.00903	-0.00737	0	0	0	0	0	0.00447	0	0.00276	0.00276	0.00276	0.00276	0	0	0	-8.81e-05	0	0.00447	0.0122	0.00447	0	0	0	-0.00276	0.00552	-0.00447	0.132	0.128	0.0339	0.0509	0.0339	0.0679	0.0339	0.0509	0.00123	0.00123	0.00723	0.00723	0.017	0.0339	0.0339	0.0166	0.00579
57	22	1390	-0.00777	0	0	0.00894	-0.00777	0	0	0	0	0	0	0.00391	0.00271	0.00271	0.00271	0.00271	0	0	0	-6.21e-05	0	0.00391	0.00984	0.00391	0	0	0	-0.00271	0.0059	-0.00391	0.103	0.0996	0.0282	0.0423	0.0282	0.0564	0.0282	0.0423	0.000871	0.000871	0.00662	0.00662	0.0141	0.0282	0.0282	0.0137	0.00485
57	23	1390	-0.00824	0	0	0.00884	-0.00824	0	0	0.00212	0.00212	0.00212	0	0.00212	0.0015	0.0015	0.0015	0.0015	0	0.00212	3.21e-05	0	0.00209	0	0.00496	0	0.00212	0.00212	0.00425	-0.0015	0	0	0.0292	0.0292	0.0152	0.00501	0.0152	0.0304	0.0152	0.0287	0.00045	0.00045	0.0015	0.0015	0.00759	0.0152	0.0152	0.00736	0.00261
58	0	1390	0.0112	0	0	0.00874	0.0112	0	0	0	0	0	0	0.0535	0.033	0.033	0	0	0.033	0	0.00105	0	0	0.0525	0.138	0.0535	0	0	0	0	0	-0.0525	0.113	0.0606	4.4	3.73	4.4	8.81	4.4	7.56	0.0148	0.0148	0.0535	0.0535	2.2	4.4	4.4	3.05	0.451
58	1	1390	0.01	0	0	0.0089	0.01	0	0	0	0	0	0	0.057	0.0376	0.0376	0.0376	0.0376	0	0	0	-0.001	0	0.057	0.139	0.057	0	0	0	-0.0376	0	-0.057	0.121	0.0638	2.71	1.36	2.71	5.43	2.71	4.97	0.014	0.014	0.0946	0.0946	1.36	2.71	2.71	1.35	0.454
58	2	1400	0.00836	0	0	0.00904	0.00836	0	0	0	0	0	0	0.0564	0.0386	0.0386	0.0386	0.0386	0	0.0564	0	-0.000921	0	0.0564	0.133	0	0.0564	0.0564	0.0564	-0.0386	0.03	-0.0564	1.06	1.01	2.7	4.06	2.7	5.41	2.7	4.06	0.0129	0.0129	0.0386	0.0386	1.35	2.7	2.7	1.35	0.452
58	3	1400	0.0068	0	0	0.00916	0.0068	0	0	0	0	0	0	0.356	0.339	0.339	0.339	0.339	0	0	0	-0.000845	0	0.356	0.427	0.356	0	0	0	-0.339	0.163	-0.356	1.5	1.14	4.49	6.74	4.49	8.98	4.49	6.74	0.0118	0.0118	0.695	0.695	2.25	4.49	4.49	2.24	0.75
58	4	1400	0.00568	0	0	0.00927	0.00568	0	0	0	0	0	0	0.043	0.0277	0.0277	0	0	0.0277	0	0	-0.000791	0	0.043	0.11	0.043	0	0	0	0	0	-0.043	0.865	0.822	2.61	3.92	2.61	5.23	2.61	3.92	0.0111	0.0111	0.043	0.043	1.31	2.61	2.61	1.3	0.437
58	5	1400	0.00494	0	0	0.00936	0.00494	0	0	0	0	0	0.0384	0	0.0237	0.0237	0	0	0.0237	0.0384	0	-0.000757	0	0.0384	0.103	0	0.0384	0.0384	0.0384	0	0.022	-0.0384	0.831	0.792	2.59	3.89	2.59	5.19	2.59	3.89	0.0106	0.0106	0	0	1.3	2.59	2.59	1.3	0.432
58	6	1400	0.00452	0	0	0.00944	0.00452	0	0	0	0	0	0	0.0375	0.0232	0.0232	0	0	0.0232	0.0375	0	-0.000739	0	0.0375	0.1	0	0.0375	0.0375	0.0375	0	0.0182	-0.0375	0.846	0.809	2.58	3.86	2.58	5.15	2.58	3.86	0.0103	0.0103	0	0	1.29	2.58	2.58	1.28	0.43
58	7	1400	0.00438	0	0	0.00952	0.00438	0	0	0	0	0	0.0374	0	0.0231	0.0231	0	0	0.0231	0	0	-0.000736	0	0.0374	0.1	0.0374	0	0	0	0	0	-0.0374	0.0881	0.0507	2.57	1.68	2.57	5.15	2.57	4.59	0.0103	0.0103	0.0374	0.0374	1.29	2.57	2.57	1.28	0.43
58	8	1400	0.00448	0	0	0.0096	0.00448	0	0	0	0	0	0	0.412	0.397	0.397	0	0	0.397	0.412	0.000745	0	0	0.411	0.476	0	0.412	0.412	0.412	0	0.298	-0.411	1.74	1.33	4.82	7.23	4.82	9.64	4.82	7.23	0.0104	0.0104	0	0	2.41	4.82	4.82	2.4	0.805
58	9	1400	0.00477	0	0	0.00968	0.00477	0	0	0	0	0	0.376	0	0.361	0.361	0.361	0.361	0	0.376	0	-0.000765	0	0.376	0.447	0	0.376	0.376	0.376	-0.361	0.271	-0.376	0.678	0.302	4.6	2.31	4.6	9.21	4.6	8.44	0.0107	0.0107	0.361	0.361	2.3	4.6	4.6	2.3	0.769
58	10	1400	0.00521	0	0	0.00977	0.00521	0	0	0	0	0	0.302	0	0.286	0.286	0.286	0.286	0	0.302	0	-0.000793	0	0.302	0.375	0	0.302	0.302	0.302	-0.286	0.289	-0.302	0.607	0.305	4.46	2.54	4.46	8.92	4.46	8.07	0.0111	0.0111	0.286	0.286	2.23	4.46	4.46	2.37	0.696
58	11	1400	0.00575	0	0	0.00987	0.00575	0	0	0	0	0	0	0.284	0.268	0.268	0	0	0.268	0.284	0	-0.000827	0	0.284	0.361	0	0.284	0.284	0.284	0	0.278	-0.284	0.591	0.307	4.36	3.25	4.36	8.72	4.36	7.64	0.0116	0.0116	0	0	2.18	4.36	4.36	2.33	0.678
58	12	1410	-0.00988	0	0	0.00997	-0.00988	0	0	0.000267	0.000267	0.000267	0.000267	0	0.000149	0.000149	0.000149	0.000149	0	0.000267	0	-4.99e-06	0	0.000267	0.006	0	0.000267	0.000267	0.000535	-0.000149	2.57e-05	-0.000267	0.00452	0.00425	0.00201	0.000992	0.00201	0.00402	0.00201	0.00369	7.7e-05	7.7e-05	0.000149	0.000149	0.001	0.00201	0.00201	0.000981	0.000342
58	13	1410	-0.00914	0	0	0.00984	-0.00914	0	0	0.000604	0.000604	0.000604	0.00187	0	0.00116	0.00116	0.00116	0.00116	0	0.00187	0	-3.69e-05	0	0.00187	0.00889	0	0.00187	0.00187	0.00248	-0.00116	0.00121	-0.00187	0.0342	0.0323	0.0142	0.00703	0.0142	0.0285	0.0142	0.0261	0.000517	0.000517	0.00116	0.00116	0.00712	0.0142	0.0142	0.00695	0.00243
58	14	1410	-0.00847	0	0	0.00972	-0.00847	0	0	0.000375	0.000375	0.000375	0.00337	0	0.00208	0.00208	0.00208	0.00208	0	0.00337	0	-6.64e-05	0	0.00337	0.0118	0	0.00337	0.00337	0.00375	-0.00208	0.00287	-0.00337	0.0635	0.0601	0.0256	0.0126	0.0256	0.0512	0.0256	0.047	0.00093	0.00093	0.00208	0.00208	0.0128	0.0256	0.0256	0.0125	0.00437
58	15	1410	-0.00788	0	0	0.00961	-0.00788	0	0	0.000175	0.000175	0.000175	0.00465	0	0.00287	0.00287	0.00287	0.00287	0	0.00465	9.16e-05	0	0.00456	0	0.0143	0	0.00465	0.00465	0.00482	-0.00287	0.00431	0	0.084	0.084	0.0353	0.0146	0.0353	0.0706	0.0353	0.0657	0.00128	0.00128	0.00287	0.00287	0.0176	0.0353	0.0353	0.0172	0.00602
58	16	1410	-0.00742	0	0	0.00952	-0.00742	0	0	0.000795	0.000795	0.000795	0.00562	0	0.00347	0.00347	0.00347	0.00347	0	0.00562	0	-0.000111	0.00562	0	0.0163	0	0.00562	0.00562	0.00641	-0.00347	0.00499	0	0.103	0.103	0.0427	0.0162	0.0427	0.0853	0.0427	0.0799	0.00155	0.00155	0.00347	0.00347	0.0213	0.0427	0.0427	0.0208	0.00728
58	17	1410	-0.00711	0	0	0.00942	-0.00711	0	0	0.000925	0.000925	0.000925	0	0.00621	0.00384	0.00384	0.00384	0.00384	0	0.00621	0.000122	0	0.00609	0	0.0176	0	0.00621	0.00621	0.00714	-0.00384	0.00515	0	0.114	0.114	0.0472	0.0172	0.0472	0.0944	0.0472	0.0886	0.00171	0.00171	0.00384	0.00384	0.0236	0.0472	0.0472	0.023	0.00805
58	18	1410	-0.00695	0	0	0.00933	-0.00695	0	0	0.00137	0.00137	0.00137	0.0068	0	0.00436	0.00436	0.00436	0.00436	0	0.0068	0	-0.000126	0	0.0068	0.0182	0	0.0068	0.0068	0.00818	-0.00436	0.00588	-0.0068	0.125	0.118	0.051	0.0184	0.051	0.102	0.051	0.0959	0.00176	0.00176	0.00436	0.00436	0.0255	0.051	0.051	0.0249	0.0087
58	19	1410	-0.007	0	0	0.00925	-0.007	0	0	0	0	0	0	0.00356	0.00125	0.00125	0.00125	0.00125	0	0.00356	0	-0.000119	0	0.00356	0.0148	0	0.00356	0.00356	0.00356	-0.00125	0.00276	-0.00356	0.12	0.116	0.0347	0.00719	0.0347	0.0695	0.0347	0.0671	0.00229	0.00229	0.00125	0.00125	0.0174	0.0347	0.0347	0.0168	0.00598
58	20	1410	-0.00719	0	0	0.00916	-0.00719	0	0	0	0	0	0	0.00202	0	0	0	0	0	0	0	-0.000104	0.00202	0	0.0111	0.00202	0	0	0	0	0.000595	0	0.0955	0.0955	0.0232	0.00561	0.0232	0.0463	0.0232	0.0445	0.00194	0.00194	0.00202	0.00202	0.0116	0.0232	0.0232	0.0111	0.00402
58	21	1410	-0.00749	0	0	0.00907	-0.00749	0	0	0	0	0	0.00162	0	0	0	0	0	0	0.00162	0	-8.33e-05	0.00162	0	0.00983	0	0.00162	0.00162	0.00162	0	0	0	0.139	0.139	0.0154	0.0232	0.0154	0.0309	0.0154	0.0232	0.00189	0.00189	0	0	0.00772	0.0154	0.0154	0.00733	0.0027
58	22	1420	-0.00787	0	0	0.00897	-0.00787	0	0	0.000819	0.000819	0.000819	0	0.00114	0	0	0	0	0	0.00114	0	-5.85e-05	0.00114	0	0.00606	0	0.00114	0.00114	0.00195	0	4.82e-05	0	0.053	0.053	0.0103	0.0154	0.0103	0.0206	0.0103	0.0154	0.00105	0.00105	0	0	0.00515	0.0103	0.0103	0.00488	0.00181
58	23	1420	-0.00829	0	0	0.00887	-0.00829	0	0	0.000601	0.000601	0.000601	0	0.000601	0	0	0	0	0	0.000601	3.1e-05	0	0	0.00057	0.00316	0	0.000601	0.000601	0.0012	0	0.000106	-0.00057	0.0293	0.0288	0.00686	0.00204	0.00686	0.0137	0.00686	0.013	0.000533	0.000533	0	0	0.00343	0.00686	0.00686	0.00329	0.00119
59	0	1420	0.012	0	0	0.00877	0.012	0	0	0	0	0	0	0.233	0.211	0.211	0.211	0.211	0	0.233	0	-0.0011	0.233	0	0.329	0	0.233	0.233	0.233	-0.211	0.238	0	0.33	0.33	4.09	2.44	4.09	8.17	4.09	7.36	0.0166	0.0166	0.211	0.211	2.04	4.09	4.09	2.19	0.631
59	1	1420	0.0105	0	0	0.00894	0.0105	0	0	0	0	0	0.285	0	0.265	0.265	0.265	0.265	0	0.285	0	-0.00103	0	0.285	0.384	0	0.285	0.285	0.285	-0.265	0	-0.285	33.1	32.8	4.08	6.12	4.08	8.16	4.08	6.12	0.0152	0.0152	0.265	0.265	2.04	4.08	4.08	2.03	0.682
59	2	1420	0.00861	0	0	0.00908	0.00861	0	0	0	0	0	0	0.315	0.297	0.297	0.297	0.297	0	0.315	0	-0.000937	0	0.315	0.398	0	0.315	0.315	0.315	-0.297	0.224	-0.315	0.791	0.476	4.25	2.13	4.25	8.5	4.25	7.79	0.0131	0.0131	0.297	0.297	2.12	4.25	4.25	2.12	0.711
59	3	1420	0.00706	0	0	0.00921	0.00706	0	0	0	0	0	0.338	0	0.322	0.322	0	0	0.322	0.338	0	-0.000861	0	0.338	0.423	0	0.338	0.338	0.338	0	0	-0.338	31.8	31.5	4.39	2.2	4.39	8.78	4.39	8.04	0.0125	0.0125	0	0	2.19	4.39	4.39	2.19	0.733
59	4	1420	0.00596	0	0	0.00932	0.00596	0	0	0	0	0	0.32	0	0.304	0.304	0	0	0.304	0.32	0	-0.000809	0	0.32	0.394	0	0.32	0.32	0.32	0	0.271	-0.32	0.552	0.232	4.27	2.15	4.27	8.54	4.27	7.83	0.0116	0.0116	0	0	2.14	4.27	4.27	2.13	0.714
59	5	1420	0.00523	0	0	0.00942	0.00523	0	0	0	0	0	0.307	0	0.292	0.292	0	0	0.292	0	0	-0.000775	0	0.307	0.385	0.307	0	0	0	0	0	-0.307	32.9	32.6	4.19	6.29	4.19	8.38	4.19	6.29	0.0111	0.0111	0.307	0.307	2.1	4.19	4.19	2.09	0.7
59	6	1420	0.00482	0	0	0.0095	0.00482	0	0	0	0	0	0.0986	0	0.0839	0.0839	0.0839	0.0839	0	0	0.000758	0	0	0.0978	0.174	0.0986	0	0	0	-0.0839	0	-0.0978	0.183	0.0854	4.14	2.38	4.14	8.27	4.14	7.48	0.0107	0.0107	0.182	0.182	2.07	4.14	4.14	2.66	0.492
59	7	1420	0.00468	0	0	0.00959	0.00468	0	0	0	0	0	0.344	0	0.329	0.329	0	0	0.329	0.344	0	-0.000755	0	0.344	0.413	0	0.344	0.344	0.344	0	0.268	-0.344	0.591	0.247	4.5	2.28	4.5	8.99	4.5	8.23	0.0107	0.0107	0	0	2.25	4.5	4.5	2.29	0.737
59	8	1430	0.00477	0	0	0.00967	0.00477	0	0	0	0	0	0.0388	0	0.024	0.024	0	0	0.024	0.0388	0	-0.000765	0.0189	0.0199	0.104	0	0.0388	0.0388	0.0388	0	0.0224	-0.0199	0.0709	0.051	2.6	1.51	2.6	5.2	2.6	4.7	0.0107	0.0107	0	0	1.3	2.6	2.6	1.3	0.432
59	9	1430	0.00506	0	0	0.00976	0.00506	0	0	0	0	0	0.0398	0	0.0246	0.0246	0	0	0.0246	0.0398	0	-0.000784	0	0.0398	0.107	0	0.0398	0.0398	0.0398	0	0	-0.0398	0.0722	0.0324	2.59	1.63	2.59	5.19	2.59	4.64	0.011	0.011	0	0	1.3	2.59	2.59	1.29	0.433
59	10	1430	0.00549	0	0	0.00985	0.00549	0	0	0	0	0	0.0469	0	0.0311	0.0311	0.0311	0.0311	0	0.0469	0	-0.000812	0	0.0469	0.122	0	0.0469	0.0469	0.0469	-0.0311	0.0244	-0.0469	0.103	0.0556	2.64	1.32	2.64	5.28	2.64	4.83	0.0114	0.0114	0.0311	0.0311	1.32	2.64	2.64	1.32	0.441
59	11	1430	0.00602	0	0	0.00995	0.00602	0	0	0	0	0	0.393	0	0.376	0.376	0.376	0.376	0	0.393	0	-0.000845	0	0.393	0.472	0	0.393	0.393	0.393	-0.376	0.282	-0.393	30.7	30.3	4.71	2.36	4.71	9.42	4.71	8.64	0.0119	0.0119	0.376	0.376	2.36	4.71	4.71	2.35	0.787
59	12	1430	-0.00997	0	0	0.0101	-0.00997	0	0	0	0	0	0	0.000718	0.000597	0.000597	0.000597	0.000597	0	0	0	-5.02e-06	0.000718	0	0.0072	0.000718	0	0	0	-0.000597	0	0	0.00217	0.00217	0.00874	0.00533	0.00874	0.0175	0.00874	0.0157	8.95e-05	8.95e-05	0.00131	0.00131	0.00437	0.00874	0.00874	0.00629	0.000815
59	13	1430	-0.00923	0	0	0.00993	-0.00923	0	0	0	0	0	0	0.00267	0.00196	0.00196	0.00196	0.00196	0	0	0	-3.7e-05	0	0.00267	0.0107	0.00267	0	0	0	-0.00196	0	-0.00267	0.0729	0.0703	0.0189	0.0284	0.0189	0.0379	0.0189	0.0284	0.000545	0.000545	0.00463	0.00463	0.00947	0.0189	0.0189	0.00921	0.00324
59	14	1430	-0.00855	0	0	0.00981	-0.00855	0	0	0	0	0	0	0.00338	0.00209	0.00209	0.00209	0.00209	0	0	0	-6.65e-05	0.00338	0	0.0124	0.00338	0	0	0	-0.00209	0.00302	0	0.0601	0.0601	0.0256	0.0127	0.0256	0.0513	0.0256	0.0471	0.000931	0.000931	0.00546	0.00546	0.0128	0.0256	0.0256	0.0125	0.00438
59	15	1430	-0.00796	0	0	0.0097	-0.00796	0	0	0.00106	0.00106	0.00106	0	0.00465	0.00287	0.00287	0.00287	0.00287	0	0.00465	9.17e-05	0	0	0.00456	0.0147	0	0.00465	0.00465	0.00571	-0.00287	0.00347	-0.00456	0.0874	0.0829	0.0354	0.0151	0.0354	0.0707	0.0354	0.0657	0.00129	0.00129	0.00287	0.00287	0.0177	0.0354	0.0354	0.0173	0.00604
59	16	1430	-0.0075	0	0	0.00959	-0.0075	0	0	0.0014	0.0014	0.0014	0	0.00562	0.00347	0.00347	0.00347	0.00347	0	0.00562	0	-0.000111	0.00562	0	0.0166	0	0.00562	0.00562	0.00702	-0.00347	0.00403	0	0.102	0.102	0.0427	0.0165	0.0427	0.0854	0.0427	0.0799	0.00155	0.00155	0.00347	0.00347	0.0213	0.0427	0.0427	0.0208	0.00729
59	17	1430	-0.00718	0	0	0.0095	-0.00718	0	0	0.00165	0.00165	0.00165	0	0.00622	0.00384	0.00384	0.00384	0.00384	0	0	0.000123	0	0	0.00609	0.0178	0.00622	0	0	0.00165	-0.00384	0.00435	-0.00609	0.119	0.113	0.0472	0.0174	0.0472	0.0944	0.0472	0.0886	0.00171	0.00171	0.0101	0.0101	0.0236	0.0472	0.0472	0.023	0.00806
59	18	1440	-0.00703	0	0	0.00941	-0.00703	0	0	0.00102	0.00102	0.00102	0	0.0064	0.00395	0.00395	0.00395	0.00395	0	0	0	-0.000126	0	0.0064	0.0179	0.0064	0	0	0.00102	-0.00395	0.00515	-0.0064	0.124	0.118	0.0486	0.0174	0.0486	0.0972	0.0486	0.0914	0.00176	0.00176	0.0103	0.0103	0.0243	0.0486	0.0486	0.0237	0.00829
59	19	1440	-0.00703	0	0	0.00932	-0.00703	0	0	0.00142	0.00142	0.00142	0	0.00615	0.0038	0.0038	0.0038	0.0038	0	0	0	-0.000121	0	0.00615	0.017	0.00615	0	0	0.00142	-0.0038	0.00451	-0.00615	0.119	0.113	0.0467	0.0164	0.0467	0.0935	0.0467	0.088	0.0017	0.0017	0.00995	0.00995	0.0234	0.0467	0.0467	0.0228	0.00798
59	20	1440	-0.00718	0	0	0.00923	-0.00718	0	0	0.00109	0.00109	0.00109	0	0.0055	0.00339	0.00339	0.00339	0.00339	0	0	0	-0.000108	0.0055	0	0.0151	0.0055	0	0	0.00109	-0.00339	0.00422	0	0.101	0.101	0.0417	0.0145	0.0417	0.0835	0.0417	0.0787	0.00152	0.00152	0.00889	0.00889	0.0209	0.0417	0.0417	0.0204	0.00713
59	21	1440	-0.00747	0	0	0.00914	-0.00747	0	0	0.000696	0.000696	0.000696	0	0.00448	0.00276	0.00276	0.00276	0.00276	0	0	0	-8.82e-05	0	0.00448	0.0123	0.00448	0	0	0.000696	-0.00276	0.00362	-0.00448	0.0892	0.0847	0.034	0.0117	0.034	0.068	0.034	0.0641	0.00123	0.00123	0.00724	0.00724	0.017	0.034	0.034	0.0166	0.0058
59	22	1440	-0.00787	0	0	0.00904	-0.00787	0	0	0.00127	0.00127	0.00127	0.00316	0	0.00195	0.00195	0.00195	0.00195	0	0.00316	0	-6.22e-05	0	0.00316	0.00866	0	0.00316	0.00316	0.00442	-0.00195	0.00178	-0.00316	0.0618	0.0586	0.024	0.00814	0.024	0.048	0.024	0.0453	0.000871	0.000871	0.00195	0.00195	0.012	0.024	0.024	0.0117	0.00409
59	23	1440	-0.00834	0	0	0.00894	-0.00834	0	0	0.00086	0.00086	0.00086	0	0.00163	0.00101	0.00101	0.00101	0.00101	0	0.00163	0	-3.22e-05	0	0.00163	0.0045	0	0.00163	0.00163	0.00249	-0.00101	0.000717	-0.00163	0.0324	0.0308	0.0124	0.0041	0.0124	0.0248	0.0124	0.0235	0.000451	0.000451	0.00101	0.00101	0.0062	0.0124	0.0124	0.00606	0.00212
60	0	1440	0.0122	0	0	0.00885	0.0122	0	0	0	0	0	0.357	0	0.335	0.335	0.335	0.335	0	0	0	-0.00111	0	0.357	0.455	0.357	0	0	0	-0.335	0	-0.357	2.99	2.64	4.52	6.77	4.52	9.03	4.52	6.77	0.0156	0.0156	0.692	0.692	2.26	4.52	4.52	2.25	0.755
60	1	1440	0.0105	0	0	0.00902	0.0105	0	0	0	0	0	0.363	0	0.343	0.343	0.343	0.343	0	0	0	-0.00103	0.363	0	0.462	0.363	0	0	0	-0.343	0	0	33.3	33.3	4.55	6.82	4.55	9.1	4.55	6.82	0.0144	0.0144	0.707	0.707	2.27	4.55	4.55	2.27	0.761
60	2	1440	0.00898	0	0	0.00916	0.00898	0	0	0	0	0	0	0.0487	0.0301	0.0301	0.0301	0.0301	0	0	0	-0.00096	0.0487	0	0.128	0.0487	0	0	0	-0.0301	0	0	0.114	0.114	2.66	1.34	2.66	5.32	2.66	4.88	0.0134	0.0134	0.0788	0.0788	1.33	2.66	2.66	1.33	0.445
60	3	1440	0.00738	0	0	0.00928	0.00738	0	0	0	0	0	0.307	0	0.29	0.29	0.29	0.29	0	0	0	-0.000882	0	0.307	0.393	0.307	0	0	0	-0.29	0.219	-0.307	32	31.7	4.2	6.3	4.2	8.4	4.2	6.3	0.0124	0.0124	0.596	0.596	2.1	4.2	4.2	2.09	0.702
60	4	1440	0.00625	0	0	0.00938	0.00625	0	0	0	0	0	0.292	0	0.276	0.276	0.276	0.276	0	0	0	-0.000827	0	0.292	0.374	0.292	0	0	0	-0.276	0	-0.292	32.9	32.6	4.1	6.16	4.1	8.21	4.1	6.16	0.0116	0.0116	0.567	0.567	2.05	4.1	4.1	2.05	0.686
60	5	1450	0.0055	0	0	0.00946	0.0055	0	0	0	0	0	0	0.0402	0.0248	0.0248	0.0248	0.0248	0	0	0	-0.000792	0	0.0402	0.107	0.0402	0	0	0	-0.0248	0	-0.0402	0.864	0.824	4.04	6.06	4.04	8.08	4.04	6.06	0.0111	0.0111	0.065	0.065	2.02	4.04	4.04	2.74	0.434
60	6	1450	0.00507	0	0	0.00954	0.00507	0	0	0	0	0	0.275	0	0.26	0.26	0.26	0.26	0	0	0	-0.000773	0	0.275	0.353	0.275	0	0	0	-0.26	0	-0.275	32.7	32.4	4	6	4	8	4	6	0.0108	0.0108	0.535	0.535	2	4	4	1.99	0.668
60	7	1450	0.00491	0	0	0.00962	0.00491	0	0	0	0	0	0	0.039	0.0241	0.0241	0.0241	0.0241	0	0	0	-0.000769	0	0.039	0.104	0.039	0	0	0	-0.0241	0	-0.039	0.844	0.805	3.97	5.96	3.97	7.94	3.97	5.96	0.0108	0.0108	0.0631	0.0631	1.99	3.97	3.97	2.67	0.432
60	8	1450	0.00499	0	0	0.00969	0.00499	0	0	0	0	0	0	0.0394	0.0244	0.0244	0.0244	0.0244	0	0	0	-0.000777	0	0.0394	0.106	0.0394	0	0	0	-0.0244	0	-0.0394	0.813	0.774	3.95	5.93	3.95	7.91	3.95	5.93	0.0109	0.0109	0.0638	0.0638	1.98	3.95	3.95	2.65	0.433
60	9	1450	0.00526	0	0	0.00976	0.00526	0	0	0	0	0	0	0.265	0.249	0.249	0.249	0.249	0	0	0	-0.000796	0	0.265	0.345	0.265	0	0	0	-0.249	0	-0.265	2.15	1.88	3.94	5.91	3.94	7.88	3.94	5.91	0.0111	0.0111	0.514	0.514	1.97	3.94	3.94	1.96	0.659
60	10	1450	0.00568	0	0	0.00985	0.00568	0	0	0	0	0	0	0.0417	0.0258	0.0258	0.0258	0.0258	0	0	0	-0.000822	0	0.0417	0.112	0.0417	0	0	0	-0.0258	0.0203	-0.0417	30.9	30.9	2.61	3.91	2.61	5.21	2.61	3.91	0.0115	0.0115	0.0675	0.0675	1.3	2.61	2.61	1.3	0.436
60	11	1450	0.0062	0	0	0.00994	0.0062	0	0	0	0	0	0.0433	0	0.0268	0.0268	0.0268	0.0268	0	0.0433	0	-0.000854	0	0.0433	0.116	0	0.0433	0.0433	0.0433	-0.0268	0	-0.0433	0.0785	0.0351	2.62	1.45	2.62	5.24	2.62	4.76	0.012	0.012	0.0268	0.0268	1.31	2.62	2.62	1.31	0.438
60	12	1450	-0.00994	0	0	0.01	-0.00994	0	0	0	0	0	0.00027	0	0.000149	0.000149	0.000149	0.000149	0	0.00027	0	-5.01e-06	0	0.00027	0.00251	0	0.00027	0.00027	0.00027	-0.000149	0	-0.00027	0.00917	0.0089	0.00203	0.00304	0.00203	0.00406	0.00203	0.00304	7.82e-05	7.82e-05	0.000149	0.000149	0.00101	0.00203	0.00203	0.000991	0.000346
60	13	1450	-0.00919	0	0	0.00989	-0.00919	0	0	0	0	0	0.00188	0	0.00116	0.00116	0.00116	0.00116	0	0.00188	0	-3.7e-05	0	0.00188	0.00889	0	0.00188	0.00188	0.00188	-0.00116	0.000413	-0.00188	0.0326	0.0307	0.0143	0.00704	0.0143	0.0285	0.0143	0.0262	0.000518	0.000518	0.00116	0.00116	0.00713	0.0143	0.0143	0.00696	0.00243
60	14	1460	-0.00851	0	0	0.00976	-0.00851	0	0	0.000301	0.000301	0.000301	0.00337	0	0.00208	0.00208	0.00208	0.00208	0	0.00337	0	-6.65e-05	0	0.00337	0.0117	0	0.00337	0.00337	0.00368	-0.00208	0.00296	-0.00337	0.067	0.0636	0.0256	0.0124	0.0256	0.0513	0.0256	0.0471	0.000931	0.000931	0.00208	0.00208	0.0128	0.0256	0.0256	0.0125	0.00437
60	15	1460	-0.00791	0	0	0.00964	-0.00791	0	0	0.000117	0.000117	0.000117	0.00465	0	0.00287	0.00287	0.00287	0.00287	0	0.00465	0	-9.17e-05	0	0.00465	0.0143	0	0.00465	0.00465	0.00477	-0.00287	0.00437	-0.00465	0.089	0.0843	0.0353	0.0144	0.0353	0.0706	0.0353	0.0658	0.00128	0.00128	0.00287	0.00287	0.0177	0.0353	0.0353	0.0172	0.00603
60	16	1460	-0.00744	0	0	0.00953	-0.00744	0	0	0	0	0	0.00562	0	0.00347	0.00347	0.00347	0.00347	0	0.00562	0	-0.000111	0	0.00562	0.0163	0	0.00562	0.00562	0.00562	-0.00347	0.00543	-0.00562	0.112	0.106	0.0427	0.0161	0.0427	0.0854	0.0427	0.08	0.00155	0.00155	0.00347	0.00347	0.0213	0.0427	0.0427	0.0208	0.00729
60	17	1460	-0.00712	0	0	0.00943	-0.00712	0	0	0.000723	0.000723	0.000723	0.00622	0	0.00384	0.00384	0.00384	0.00384	0	0.00622	0	-0.000123	0	0.00622	0.0175	0	0.00622	0.00622	0.00694	-0.00384	0.00528	-0.00622	0.123	0.117	0.0472	0.0171	0.0472	0.0944	0.0472	0.0887	0.00172	0.00172	0.00384	0.00384	0.0236	0.0472	0.0472	0.023	0.00806
60	18	1460	-0.00695	0	0	0.00933	-0.00695	0	0	0.000957	0.000957	0.000957	0.0064	0	0.00395	0.00395	0	0	0.00395	0.0064	0	-0.000126	0	0.0064	0.0178	0	0.0064	0.0064	0.00735	0	0.0055	-0.0064	0.125	0.118	0.0486	0.0172	0.0486	0.0972	0.0486	0.0915	0.00177	0.00177	0	0	0.0243	0.0486	0.0486	0.0237	0.00829
60	19	1460	-0.00695	0	0	0.00924	-0.00695	0	0	0.00101	0.00101	0.00101	0.00615	0	0.0038	0.0038	0.0038	0.0038	0	0.00615	0	-0.000121	0	0.00615	0.017	0	0.00615	0.00615	0.00716	-0.0038	0.00493	-0.00615	0.122	0.116	0.0467	0.0163	0.0467	0.0934	0.0467	0.088	0.0017	0.0017	0.0038	0.0038	0.0234	0.0467	0.0467	0.0228	0.00797
60	20	1460	-0.0071	0	0	0.00914	-0.0071	0	0	0.000774	0.000774	0.000774	0.0055	0	0.00339	0.00339	0.00339	0.00339	0	0.0055	0	-0.000108	0	0.0055	0.0151	0	0.0055	0.0055	0.00627	-0.00339	0.00461	-0.0055	0.107	0.102	0.0417	0.0144	0.0417	0.0835	0.0417	0.0787	0.00152	0.00152	0.00339	0.00339	0.0209	0.0417	0.0417	0.0204	0.00712
60	21	1460	-0.00738	0	0	0.00904	-0.00738	0	0	0.000391	0.000391	0.000391	0.00447	0	0.00276	0.00276	0.00276	0.00276	0	0.00447	0	-8.82e-05	0	0.00447	0.0122	0	0.00447	0.00447	0.00487	-0.00276	0.00393	-0.00447	0.0876	0.0831	0.034	0.0116	0.034	0.068	0.034	0.0641	0.00123	0.00123	0.00276	0.00276	0.017	0.034	0.034	0.0166	0.0058
60	22	1460	-0.00777	0	0	0.00894	-0.00777	0	0	0.000255	0.000255	0.000255	0.00316	0	0.00195	0.00195	0.00195	0.00195	0	0.00316	0	-6.22e-05	0	0.00316	0.00863	0	0.00316	0.00316	0.00341	-0.00195	0.00279	-0.00316	0.0618	0.0587	0.024	0.0081	0.024	0.0479	0.024	0.0452	0.000871	0.000871	0.00195	0.00195	0.012	0.024	0.024	0.0117	0.00409
60	23	1460	-0.00823	0	0	0.00884	-0.00823	0	0	0.000185	0.000185	0.000185	0.00163	0	0.00101	0.00101	0.00101	0.00101	0	0.00163	0	-3.22e-05	0	0.00163	0.00448	0	0.00163	0.00163	0.00182	-0.00101	0.00139	-0.00163	0.0328	0.0311	0.0124	0.00407	0.0124	0.0248	0.0124	0.0234	0.00045	0.00045	0.00101	0.00101	0.0062	0.0124	0.0124	0.00605	0.00212
61	0	1470	0.0128	0	0	0.00872	0.0128	0	0	0	0	0	0	0.0578	0.0357	0.0357	0.0357	0.0357	0	0	0	-0.00114	0.0578	0	0.15	0.0578	0	0	0	-0.0357	0	0	1.12	1.12	2.73	4.09	2.73	5.46	2.73	4.09	0.0159	0.0159	0.0935	0.0935	1.36	2.73	2.73	1.36	0.457
[truncated: 1,204 more columns]

## Sheet: all_mets
day	hour	t_0	C00152[l_c]	C00025[l_c]	C00064[l_c]	C00760[l_e]	C00181[l_c]	C00369[l_c]	C00369[l_p]	C00065[l_c]	C00049[l_c]	C00123[l_c]	C00037[l_c]	C00041[l_c]	C00183[l_c]	C00089[l_c]	C00188[l_c]	C00079[l_c]	C00407[l_c]	C00031[l_c]	C00095[l_c]	C00078[l_c]	C00082[l_c]	C00097[l_c]	C00148[l_c]	C00073[l_c]	C00047[l_c]	C00135[l_c]	C00001[l_c]	C00002[l_c]	leafBiomass	C00008[l_c]	C00009[l_c]	C00002[l_im]	C00022[l_im]	C00288[l_im]	C00080[l_im]	C00008[l_im]	C00009[l_im]	C00036[l_im]	C00011[l_im]	C00001[l_im]	C00068[l_im]	C05125[l_im]	C15972[l_im]	C16255[l_im]	C00010[l_im]	C00024[l_im]	C15973[l_im]
0	0	1	0	0	0	0	0	0	0	0	0	0.00024	0	0.000559	0.00037	0	0	0	0	0	0	0	0	0	0	0	0	0	0	0	0	0	0	0	0	0	0	0	0	0	0	0	0	0	0	0	0	0	0
0	1	2	0	0	5e-05	0	0	0	0	0	0.0019	0.000684	0	0.00208	0.000976	0	0.000291	0	0	0	0	0	0	0	0	0	0	0	0	0	0	0	0	0	0	0	0	0	0	0	0	0	0	0	0	0	0	0	0
0	2	3	3.7e-05	0.00203	3.33e-05	0	0	0	0	0	0.00177	0.00071	0.00321	0.00225	0.00077	0	0.000194	0	0	0	0	0	0	0	0	0	0	0	0	0	0	0	0	0	0	0	0	0	0	0	0	0	0	0	0	0	0	0	0
0	3	4	0.000897	0.00135	2.22e-05	0	0	0	0	0.00192	0.00118	0.000629	0.0024	0.0015	0.000738	0	0.000129	0	0	0	0	0	0	0	0	0	7.03e-05	0	0	0	0	0	0	0	0	0	0	0	0	4.22e-05	0	0	0	0	0	0	0	0	0
0	4	5	0.000598	0.00283	0.000136	0	0	0	0	0.00351	0.000789	0.00126	0.0016	0.00243	0.0018	0	0.00105	0	0	0	0	0	0	0.000406	0	0	6.11e-05	0	0	0	0	0	0	0	0	0	0	0	0	2.82e-05	0	0	0	0	0	0	0	0	0
0	5	6	0.000399	0.00188	9.05e-05	0	0	0	0	0.00234	0.000526	0.00182	0.00107	0.00162	0.0028	0	0.000699	0	0	0	0	0	0	0.00027	0	0	4.07e-05	0	0	0	0	0	0	0	0	0	0	0	0	6.1e-05	0	0	0	0	0	0	0	0	0
0	6	7	0.000266	0.00309	6.03e-05	0	0	0	0	0.0025	0.00035	0.00231	0.00127	0.00108	0.00369	0	0.000946	0	7.92e-06	0	0	0	0	0.000233	0	0	2.71e-05	0	0	0	0	0	0	0	0	0	0	0	0	6.48e-05	0	0	0	0	0	0	0	0	0
0	7	8	0.000251	0.00412	0.000183	0	0	0	0	0.00167	0.00213	0.0023	0.00399	0.000938	0.00345	0	0.000631	0	5.28e-06	0	0	0	0	0.000155	0.00101	2.41e-05	2.15e-05	0	0	0	0	0	0	0	0	0	0	0	0	6.73e-05	0	0	0	0	0	0	0	0	0
0	8	9	0.000167	0.00488	0.000122	0	0	0	0	0.00111	0.0027	0.0029	0.0051	0.00158	0.00443	0	0.000421	0	3.52e-06	0	0	0	0	0.000103	0.000674	1.61e-05	1.44e-05	0	0	0	0	0	0	0	0	0	0	0	0	6.47e-05	0	0	0	0	0	0	0	0	0
0	9	10	0.000148	0.00326	8.14e-05	0	0	0	0	0.000742	0.0018	0.00226	0.00474	0.00167	0.00421	0	0.00028	0	3.13e-05	0	0	0	0	6.9e-05	0.000449	3.48e-05	6.34e-05	0	0	0	0	0	0	0	0	0	0	0	0	4.31e-05	0	0	0	0	0	0	0	0	0
0	10	11	0.000125	0.00217	5.43e-05	0	0	0	0	0.000495	0.00146	0.00214	0.00316	0.00176	0.00375	0	0.000187	0	2.08e-05	0	0	0	0	0.000179	0.0003	2.32e-05	6.32e-05	0	0	0	0	0	0	0	0	0	0	0	0	7.1e-05	0	0	0	0	0	0	0	0	0
0	11	12	8.35e-05	0.00145	0.000154	0	0	0	0	0.00033	0.00168	0.00143	0.00809	0.00118	0.0025	0	0.000354	0	2.24e-05	0	0	0	0	0.000119	0.0002	1.54e-05	6.3e-05	0	0	0	0	0	0	0	0	0	0	0	0	4.73e-05	0	0	0	0	0	0	0	0	0
0	12	13	5.57e-05	0.00217	0.000231	0	0	0	0	0.00022	0.00279	0.000952	0.00764	0.000784	0.00167	0	0.00074	0	1.49e-05	0	0	0	0	7.94e-05	0.000133	1.03e-05	0.00012	0	0	0	0	0	0	0	0	0	0	0	0	6.71e-05	0	0	0	0	0	0	0	0	0
0	13	14	4.86e-05	0.00145	0.000214	0	0	0	0	0.000147	0.00186	0.00142	0.00772	0.000523	0.00225	0	0.000493	0	1.33e-05	0	0	0	0	5.29e-05	8.88e-05	6.87e-06	0.000111	0	0	0	0	0	0	0	0	0	0	0	0	4.47e-05	0	0	0	0	0	0	0	0	0
0	14	15	3.88e-05	0.00167	0.000143	0	0	0	0	0.00295	0.00159	0.00262	0.0169	0.000348	0.00365	0	0.00126	0	8.83e-06	0	0	0	0	3.53e-05	0.00143	3.44e-05	8.25e-05	0	0	0	0	0	0	0	0	0	0	0	0	2.98e-05	0	0	0	0	0	0	0	0	0
0	15	16	3.04e-05	0.00122	9.5e-05	0	0	0	0	0.00197	0.00331	0.00221	0.0152	0.000232	0.00274	0	0.00136	0	8.92e-06	0	0	0	0	2.35e-05	0.0013	6.07e-05	0.000104	0	0	0	0	0	0	0	0	0	0	0	0	2.37e-05	0	0	0	0	0	0	0	0	0
0	16	17	2.03e-05	0.00146	6.33e-05	0	0	0	0	0.00131	0.00375	0.00148	0.0149	0.000442	0.00239	0	0.000907	0	7.47e-06	0	0	0	0	0.00016	0.00087	5.13e-05	0.000125	0	0	0	0	0	0	0	0	0	0	0	0	1.58e-05	0	0	0	0	0	0	0	0	0
0	17	18	1.35e-05	0.00299	0.000427	0	0	0	0	0.000874	0.00434	0.00184	0.0128	0.000295	0.0029	0	0.00125	0	1.87e-05	0	0	0	0	0.000123	0.00058	3.42e-05	0.000125	0	0	0	0	0	0	0	0	0	0	0	0	1.38e-05	0	0	0	0	0	0	0	0	0
0	18	19	0.000215	0.002	0.000284	0	0	0	0	0.000583	0.00453	0.00214	0.0145	0.000196	0.00327	0	0.000977	0	1.49e-05	0	0	0	0	0.000102	0.000387	2.28e-05	0.000125	0	0	0	0	0	0	0	0.00113	0	0	0	0	1.1e-05	0	0	0	0	0	0	0	0	0
0	19	20	0.000176	0.00242	0.00019	0	0	0	0	0.000933	0.00492	0.00294	0.0131	0.000131	0.00438	0	0.00245	0	9.94e-06	0	0	0	0	8.66e-05	0.000258	3.39e-05	0.000142	0	0	0	0	0	0	0	0.000754	0	0	0	0	0.000202	0	0	0	0	0	0	0	0	0
0	20	21	0.000131	0.00406	0.000126	0	0	0	0	0.000622	0.00676	0.00355	0.00872	8.73e-05	0.00663	0	0.00228	0	9.27e-06	0	0	0	0	8e-05	0.000172	3.33e-05	9.44e-05	0	0	0	0	0	0	0	0.000503	0	0	0	0	0.000308	0	0	0	0	0	0	0	0	0
0	21	22	0.000178	0.0027	8.43e-05	0	0	0	0	0.00247	0.00451	0.00237	0.00581	5.82e-05	0.00442	0	0.00445	0	6.18e-06	0	0	0	0	5.33e-05	0.000115	3.28e-05	0.00014	0	0	0	0	0	0	0	0.000335	0	0	0	0	0.000206	0	0	0	0	0	0	0	0	0
0	22	23	0.000119	0.0033	5.62e-05	0	0	0	0	0.00165	0.00437	0.00221	0.00905	3.88e-05	0.00387	0	0.00364	0	6.87e-06	0	0	0	0	4.27e-05	7.64e-05	2.19e-05	0.000153	0	0	0	0	0	0	0	0.000223	0	0	0	0	0.000137	0	0	0	0	0	0	0	0	0
0	23	24	7.91e-05	0.0022	0.000144	0	0	0	0	0.0011	0.00291	0.00148	0.00604	2.59e-05	0.00424	0	0.00243	0	4.58e-06	0	0	0	0	3.67e-05	5.09e-05	1.46e-05	0.000133	0	0	0	0	0	0	0	0.000149	0	0	0	0	9.14e-05	0	0	0	0	0	0	0	0	0
1	0	25	0.000118	0.00307	0.000957	0	0	0	0	0.00113	0.00248	0.00159	0.0082	0.00201	0.00378	0	0.00218	0	3.05e-06	0	0	0	0	2.45e-05	3.39e-05	9.73e-06	0.000124	0	0	0	0	0	0	0	9.93e-05	0	0	0	0	6.09e-05	0	0	0	0	0	0	0	0	0
1	1	26	7.85e-05	0.00205	0.000638	0	0	0	0	0.000755	0.00165	0.00106	0.0147	0.00391	0.00252	0	0.00146	0	2.03e-06	0	0	0	0	0.00241	2.26e-05	6.49e-06	0.00015	0	0	0	0	0	0	0	6.62e-05	0	0	0	0	5.3e-05	0	0	0	0	0	0	0	0	0
1	2	27	5.23e-05	0.00303	0.000828	0	0	0	0	0.000504	0.00349	0.00304	0.0193	0.00476	0.00552	0	0.00458	0	1.36e-06	0	0	0	0	0.00199	1.51e-05	4.32e-06	0.000117	0	0	0	0	0	0	0	4.41e-05	0	0	0	0	3.53e-05	0	0	0	0	0	0	0	0	0
1	3	28	3.49e-05	0.00202	0.000552	0	0	0	0	0.000336	0.00233	0.00203	0.0139	0.00318	0.00368	0	0.00306	0	9.04e-07	0	0	0	0	0.0015	1.01e-05	2.88e-06	0.000116	0	0	0	0	0	0	0	2.94e-05	0	0	0	0	2.36e-05	0	0	0	0	0	0	0	0	0
1	4	29	2.33e-05	0.00134	0.000368	0	0	0	0	0.00298	0.00204	0.00462	0.00929	0.00212	0.00528	0	0.00204	0	6.03e-07	0	0	0	0	0.00123	6.7e-06	3.27e-05	8.62e-05	0	0	0	0	0	0	0	1.96e-05	0	0	0	0	1.75e-05	0	0	0	0	0	0	0	0	0
1	5	30	1.55e-05	0.00143	0.000245	0	0	0	0	0.00654	0.00282	0.00383	0.0102	0.00241	0.00658	0	0.00197	0	9.66e-07	0	0	0	0	0.000818	4.47e-06	3.3e-05	8.93e-05	0	0	0	0	0	0	0	0.00214	0	0	0	0	1.39e-05	0	0	0	0	0	0	0	0	0
1	6	31	1.03e-05	0.000953	0.000164	0	0	0	0	0.00436	0.00188	0.00256	0.0099	0.0016	0.00439	0	0.00131	0	6.44e-07	0	0	0	0	0.000545	2.98e-06	2.2e-05	0.000192	0	0	0	0	0	0	0	0.00142	0	0	0	0	1.39e-05	0	0	0	0	0	0	0	0	0
1	7	32	0.00011	0.000635	0.000561	0	0	0	0	0.00291	0.00442	0.0017	0.00808	0.00107	0.00292	0	0.000876	0	4.29e-07	0	0	0	0	0.000892	1.99e-06	1.47e-05	0.000192	0	0	0	0	0	0	0	0.00216	0	0	0	0	0.000123	0	0	0	0	0	0	0	0	0
1	8	33	7.36e-05	0.00349	0.00129	0	0	0	0	0.00673	0.00676	0.00198	0.0213	0.000713	0.00329	0	0.000584	0	2.86e-07	0	0	0	0	0.000595	1.32e-06	9.78e-06	0.000178	0	0	0	0	0	0	0	0.00144	0	0	0	0	8.22e-05	0	0	0	0	0	0	0	0	0
1	9	34	4.91e-05	0.00475	0.00138	0	0	0	0	0.00449	0.00778	0.00284	0.0142	0.000475	0.00495	0	0.000389	0	1.91e-07	0	0	0	0	0.00206	8.83e-07	6.52e-06	0.000155	0	0	0	0	0	0	0	0.00096	0	0	0	0	5.48e-05	0	0	0	0	0	0	0	0	0
1	10	35	3.27e-05	0.00502	0.00145	0	0	0	0	0.00299	0.00699	0.00209	0.00947	0.000317	0.00406	0	0.000259	0	7.02e-06	0	0	0	0	0.00137	5.89e-07	4.35e-06	0.00209	0	0	0	0	0	0	0	0.00064	0	0	0	0	4.36e-05	0	0	0	0	0	0	0	0	0
1	11	36	2.18e-05	0.00335	0.000966	0	0	0	0	0.002	0.00954	0.00464	0.00632	0.000211	0.00915	0	0.000286	0	4.68e-06	0	0	0	0	0.00158	3.92e-07	2.9e-06	0.00154	0	0	0	0	0	0	0	0.000427	0	0	0	0	2.91e-05	0	0	0	0	0	0	0	0	0
1	12	37	2.22e-05	0.00534	0.000969	0	0	0	0	0.00133	0.00738	0.0074	0.0134	0.00372	0.0125	0	0.000707	0	7.31e-06	0	0	0	0	0.00225	2.62e-07	1.93e-06	0.00103	0	0	0	0	0	0	0	0.000284	0	0	0	0	0.000333	0	0	0	0	0	0	0	0	0
1	13	38	1.48e-05	0.00481	0.000646	0	0	0	0	0.000887	0.00716	0.00591	0.0317	0.00248	0.00983	0	0.000471	0	7.7e-06	0	0	0	0	0.00194	1.74e-07	1.29e-06	0.00112	0	0	0	0	0	0	0	0.00019	0	0	0	0	0.000222	0	0	0	0	0	0	0	0	0
1	14	39	9.88e-06	0.00321	0.000431	0	0	0	0	0.000591	0.00584	0.00394	0.0477	0.00165	0.00655	0	0.000529	0	5.13e-06	0	0	0	0	0.00352	1.16e-07	8.59e-07	0.00133	0	0	0	0	0	0	0	0.000126	0	0	0	0	0.000148	0	0	0	0	0	0	0	0	0
1	15	40	6.59e-06	0.00429	0.000287	0	0	0	0	0.000394	0.0039	0.00731	0.0517	0.0011	0.00982	0	0.000353	0	3.42e-06	0	0	0	0	0.00283	7.75e-08	5.72e-07	0.000983	0	0	0	0	0	0	0	8.43e-05	0	0	0	0	0.000118	0	0	0	0	0	0	0	0	0
1	16	41	4.39e-06	0.00522	0.00222	0	0	0	0	0.000263	0.00567	0.00488	0.0462	0.000734	0.00655	0	0.00192	0	2.28e-06	0	0	0	0	0.00189	5.17e-08	1.83e-05	0.00112	0	0	0	0	0	0	0	5.62e-05	0	0	0	0	0.000332	0	0	0	0	0	0	0	0	0
[truncated: 1,424 more rows]
[truncated: 1,108 more columns]

## Sheet: mass_sheet
Plant and tissue mass output file
[truncated: 1,466 more rows]

## Sheet: Mass_Comparison_to_Shaw
day	LB_H (g)	RB_H (g)	root + leaf biomass	target lb	target ub																						day	mass (g)	mass (mg)
[truncated: 85 more rows]

[truncated: 5 more sheets: GS_Comparison_to_Shaw, mets_for_fig_7_sulfur, reactions_for_figure_7_sulfur, Figure_7_water, Fig_7_water_graphs]
